# Supplementary material for: MetaCHIP: community-level horizontal gene transfer identification through the combination of best-match and phylogenetic approaches
Source: Microbiome. 2019 Mar 4;7:36. doi: 10.1186/s40168-019-0649-y (PMC6399960; doi:10.1186/s40168-019-0649-y)
Supplement: Supplementary file 3 — MetaCHIP identified 10,255 HGTs from the 2094 genomes. (TXT 805 kb) [file 40168_2019_649_MOESM3_ESM.txt]

Gene_1	Gene_2	Gene_1_group	Gene_2_group	Identity	end_match	full_length_match	Direction
taxon100226_00258	taxon471857_00441	CK	FR	81.661	no	no	taxon100226-->taxon471857
taxon100226_00338	taxon446468_01888	CK	TH	87.838	no	no	taxon100226-->taxon446468
taxon100226_00376	taxon479432_04061	CK	CF	87.865	no	no	taxon100226-->taxon479432
taxon100226_00453	taxon479432_00834	CK	CF	86.215	no	no	taxon100226-->taxon479432
taxon100226_00490	taxon479435_05185	CK	NH	80.287	no	no	taxon100226-->taxon479435
taxon100226_00665	taxon479435_01088	CK	NH	80.608	no	no	taxon100226-->taxon479435
taxon100226_01544	taxon479433_05549	CK	VA	86.24	no	no	taxon100226-->taxon479433
taxon100226_02783	taxon446468_02940	CK	TH	83.764	no	no	taxon446468-->taxon100226
taxon100226_02838	taxon196162_04644	CK	RO	81.852	no	no	taxon100226-->taxon196162
taxon100226_03009	taxon479433_04512	CK	VA	85.846	no	no	taxon479433-->taxon100226
taxon100226_03194	taxon446468_02328	CK	TH	79.49	no	no	taxon100226-->taxon446468
taxon100226_03312	taxon479432_00175	CK	CF	83.444	no	no	taxon100226-->taxon479432
taxon100226_03541	taxon479432_04683	CK	CF	80.266	no	no	taxon100226-->taxon479432
taxon100226_03735	taxon446466_02847	CK	TV	80.317	no	no	taxon100226-->taxon446466
taxon100226_04167	taxon452863_01123	CK	CH	77.63	no	no	taxon100226-->taxon452863
taxon100226_04302	taxon247156_02311	CK	PZ	82.409	no	no	taxon100226-->taxon247156
taxon100226_04303	taxon247156_02310	CK	PZ	84.19	no	no	taxon100226-->taxon247156
taxon100226_04402	taxon479433_04218	CK	VA	86.842	no	no	taxon100226-->taxon479433
taxon100226_04620	taxon446468_01994	CK	TH	83.214	no	no	taxon100226-->taxon446468
taxon100226_04621	taxon446468_01993	CK	TH	81.831	no	no	taxon100226-->taxon446468
taxon100226_05352	taxon479432_04651	CK	CF	85.581	no	no	taxon100226-->taxon479432
taxon100226_05714	taxon266940_00727	CK	JZ	81.88	no	no	taxon100226-->taxon266940
taxon100226_06157	taxon479435_02509	CK	NH	79.31	no	no	taxon100226-->taxon479435
taxon100226_06225	taxon479433_03522	CK	VA	79.645	no	no	taxon100226-->taxon479433
taxon100226_06453	taxon479432_02992	CK	CF	85.645	no	no	taxon479432-->taxon100226
taxon100226_07074	taxon479433_02088	CK	VA	83.085	no	no	taxon100226-->taxon479433
taxon100226_07150	taxon479432_08690	CK	CF	83.678	no	no	taxon100226-->taxon479432
taxon100226_07181	taxon479431_01168	CK	SQ	78.228	no	no	taxon100226-->taxon479431
taxon100226_07227	taxon479433_02074	CK	VA	80.688	no	no	taxon479433-->taxon100226
taxon100226_07283	taxon446462_03128	CK	WJ	79.866	no	no	taxon446462-->taxon100226
taxon100226_07439	taxon471857_01828	CK	FR	81.378	no	no	taxon471857-->taxon100226
taxon100226_07441	taxon471857_01827	CK	FR	79.983	no	no	taxon471857-->taxon100226
taxon100226_07513	taxon479433_05073	CK	VA	80.58	no	no	taxon100226-->taxon479433
taxon100226_07515	taxon469383_03398	CK	SF	77.559	no	no	taxon100226-->taxon469383
taxon100226_07558	taxon479433_05000	CK	VA	85.737	no	no	taxon100226-->taxon479433
taxon100226_07574	taxon266940_03405	CK	JZ	78.563	no	no	taxon100226-->taxon266940
taxon100226_07646	taxon446468_01104	CK	TH	86.433	no	no	taxon446468-->taxon100226
taxon100226_07718	taxon479432_05071	CK	CF	82.119	no	no	taxon479432-->taxon100226
taxon101510_00315	taxon479433_03207	UP	VA	77.157	no	no	taxon101510-->taxon479433
taxon101510_00528	taxon656024_01993	UP	YJ	79.1	no	no	taxon656024-->taxon101510
taxon101510_00567	taxon469383_02161	UP	SF	78.788	no	no	taxon101510-->taxon469383
taxon101510_00622	taxon446468_01787	UP	TH	80.537	no	no	taxon446468-->taxon101510
taxon101510_00646	taxon469383_02161	UP	SF	78.788	no	no	taxon101510-->taxon469383
taxon101510_01156	taxon479432_03152	UP	CF	89.538	no	no	taxon101510-->taxon479432
taxon101510_02583	taxon479432_00206	UP	CF	77.925	no	no	taxon101510-->taxon479432
taxon101510_02697	taxon471852_01488	UP	OK	80.733	no	no	taxon101510-->taxon471852
taxon101510_03138	taxon313589_01236	UP	UG	83.237	no	no	taxon101510-->taxon313589
taxon101510_03353	taxon247156_03581	UP	PZ	83.156	no	no	taxon101510-->taxon247156
taxon101510_03815	taxon247156_03077	UP	PZ	87.662	no	no	taxon101510-->taxon247156
taxon101510_05881	taxon102897_04155	UP	R	80.426	no	no	taxon102897-->taxon101510
taxon101510_06844	taxon247156_05458	UP	PZ	86.132	no	no	taxon247156-->taxon101510
taxon101510_07103	taxon247156_03518	UP	PZ	86.978	no	no	taxon101510-->taxon247156
taxon102897_00312	taxon585531_00220	R	JW	79.581	no	no	taxon102897-->taxon585531
taxon102897_01043	taxon196162_01489	R	RO	84.037	no	no	taxon102897-->taxon196162
taxon102897_01227	taxon471857_01805	R	FR	79.835	no	no	taxon102897-->taxon471857
taxon102897_01299	taxon196162_00249	R	RO	79.335	no	no	taxon102897-->taxon196162
taxon102897_01781	taxon479433_08513	R	VA	78.095	no	no	taxon102897-->taxon479433
taxon102897_01787	taxon196162_00339	R	RO	85.185	no	no	taxon102897-->taxon196162
taxon102897_01789	taxon478801_00826	R	QE	81.905	no	no	taxon102897-->taxon478801
taxon102897_02131	taxon471852_02354	R	OK	78.771	no	no	taxon102897-->taxon471852
taxon102897_02562	taxon471852_00538	R	OK	79.59	no	no	taxon102897-->taxon471852
taxon102897_03271	taxon479433_08633	R	VA	79.967	no	no	taxon102897-->taxon479433
taxon102897_04305	taxon457429_06781	R	CK	79.902	no	no	taxon457429-->taxon102897
taxon102897_04314	taxon196162_03570	R	RO	78.254	no	no	taxon102897-->taxon196162
taxon102897_04789	taxon471852_04652	R	OK	80.594	no	no	taxon102897-->taxon471852
taxon102897_06135	taxon656024_04084	R	YJ	89.362	no	no	taxon102897-->taxon656024
taxon106370_00318	taxon196162_03779	R	RO	80.697	no	no	taxon106370-->taxon196162
taxon106370_00590	taxon656024_03889	R	YJ	93.262	no	no	taxon106370-->taxon656024
taxon106370_00677	taxon656024_00899	R	YJ	86.594	no	no	taxon106370-->taxon656024
taxon106370_00838	taxon656024_01157	R	YJ	87.459	no	no	taxon106370-->taxon656024
taxon106370_01105	taxon656024_01609	R	YJ	89.624	no	no	taxon106370-->taxon656024
taxon106370_01215	taxon656024_01486	R	YJ	87.44	no	no	taxon106370-->taxon656024
taxon106370_01265	taxon656024_01572	R	YJ	86.611	no	no	taxon656024-->taxon106370
taxon106370_01556	taxon446468_04415	R	TH	79.214	no	no	taxon106370-->taxon446468
taxon106370_01613	taxon656024_02974	R	YJ	86.511	no	no	taxon656024-->taxon106370
taxon106370_01935	taxon656024_03407	R	YJ	89.709	no	no	taxon106370-->taxon656024
taxon106370_02152	taxon656024_02308	R	YJ	89.179	no	no	taxon106370-->taxon656024
taxon106370_02194	taxon479432_08750	R	CF	81.83	no	no	taxon479432-->taxon106370
taxon106370_02222	taxon656024_01870	R	YJ	89.369	no	no	taxon106370-->taxon656024
taxon106370_02659	taxon479432_07744	R	CF	91.015	no	no	taxon106370-->taxon479432
taxon106370_02981	taxon62928_02937	R	MB	77.605	no	no	taxon106370-->taxon62928
taxon106370_03327	taxon656024_03406	R	YJ	86.972	no	no	taxon106370-->taxon656024
taxon106370_03668	taxon656024_03636	R	YJ	88.889	no	no	taxon656024-->taxon106370
taxon106370_04517	taxon469383_05670	R	SF	75.275	no	no	taxon106370-->taxon469383
taxon110662_00131	taxon180281_02126	BP	GN	88.618	no	no	taxon180281-->taxon110662
taxon110662_00758	taxon316278_01597	BP	VV	84.038	no	no	taxon110662-->taxon316278
taxon110662_02522	taxon316278_00304	BP	VV	82.191	no	no	taxon110662-->taxon316278
taxon114615_01053	taxon641118_02688	VX	BE	82.692	no	no	taxon114615-->taxon641118
taxon114615_02630	taxon347834_01082	VX	IN	81.515	no	no	taxon347834-->taxon114615
taxon121723_00189	taxon314278_03343	AF	SP	100.0	no	no	taxon121723-->taxon314278
taxon121723_00199	taxon314278_03343	AF	SP	100.0	no	no	taxon121723-->taxon314278
taxon121723_00207	taxon314278_03343	AF	SP	100.0	no	no	taxon121723-->taxon314278
taxon121723_00234	taxon314278_03343	AF	SP	100.0	no	no	taxon121723-->taxon314278
taxon121723_00309	taxon314278_03343	AF	SP	100.0	no	no	taxon121723-->taxon314278
taxon121723_00310	taxon314278_03344	AF	SP	100.0	no	no	taxon121723-->taxon314278
taxon121723_00379	taxon314278_03342	AF	SP	100.0	no	no	taxon121723-->taxon314278
taxon121723_00454	taxon314278_03339	AF	SP	100.0	no	no	taxon314278-->taxon121723
taxon121723_00465	taxon314278_03343	AF	SP	100.0	no	no	taxon121723-->taxon314278
taxon121723_00498	taxon314278_03343	AF	SP	100.0	no	no	taxon121723-->taxon314278
taxon121723_00517	taxon314283_04076	AF	PC	100.0	no	no	taxon121723-->taxon314283
taxon121723_00647	taxon314278_03342	AF	SP	100.0	no	no	taxon121723-->taxon314278
taxon121723_00878	taxon314278_03343	AF	SP	100.0	no	no	taxon121723-->taxon314278
taxon121723_00896	taxon314278_03344	AF	SP	100.0	no	no	taxon121723-->taxon314278
taxon121723_00897	taxon314278_03343	AF	SP	100.0	no	no	taxon121723-->taxon314278
taxon121723_00920	taxon314278_03343	AF	SP	100.0	no	no	taxon121723-->taxon314278
taxon121723_00926	taxon314278_03342	AF	SP	100.0	no	no	taxon121723-->taxon314278
taxon121723_00934	taxon314278_03343	AF	SP	100.0	no	no	taxon121723-->taxon314278
taxon121723_01344	taxon314278_03343	AF	SP	100.0	no	no	taxon121723-->taxon314278
taxon121723_01809	taxon314278_03343	AF	SP	100.0	no	no	taxon121723-->taxon314278
taxon121723_01922	taxon314278_03342	AF	SP	100.0	no	no	taxon121723-->taxon314278
taxon121723_02259	taxon314278_03342	AF	SP	100.0	no	no	taxon121723-->taxon314278
taxon121723_02315	taxon314278_03342	AF	SP	100.0	no	no	taxon121723-->taxon314278
taxon121723_02399	taxon314278_03342	AF	SP	100.0	no	no	taxon121723-->taxon314278
taxon121723_02542	taxon314278_03342	AF	SP	100.0	no	no	taxon121723-->taxon314278
taxon121723_02729	taxon314278_03343	AF	SP	100.0	no	no	taxon121723-->taxon314278
taxon121723_02802	taxon314278_03343	AF	SP	100.0	no	no	taxon121723-->taxon314278
taxon121723_02817	taxon314278_03342	AF	SP	100.0	no	no	taxon121723-->taxon314278
taxon121723_02865	taxon314278_03343	AF	SP	100.0	no	no	taxon121723-->taxon314278
taxon121723_02874	taxon575788_02918	AF	RR	86.227	no	no	taxon575788-->taxon121723
taxon121723_02902	taxon314278_03342	AF	SP	100.0	no	no	taxon121723-->taxon314278
taxon121723_02919	taxon314278_03343	AF	SP	100.0	no	no	taxon121723-->taxon314278
taxon121723_03099	taxon314278_03343	AF	SP	100.0	no	no	taxon121723-->taxon314278
taxon121723_03257	taxon314278_03342	AF	SP	100.0	no	no	taxon121723-->taxon314278
taxon121723_03301	taxon314278_03343	AF	SP	100.0	no	no	taxon121723-->taxon314278
taxon121723_03361	taxon314278_03343	AF	SP	100.0	no	no	taxon121723-->taxon314278
taxon121723_03400	taxon314278_03343	AF	SP	100.0	no	no	taxon121723-->taxon314278
taxon121723_03432	taxon314278_03343	AF	SP	100.0	no	no	taxon121723-->taxon314278
taxon121723_03522	taxon314278_03343	AF	SP	100.0	no	no	taxon121723-->taxon314278
taxon121723_03536	taxon314278_03343	AF	SP	100.0	no	no	taxon121723-->taxon314278
taxon121723_03585	taxon314278_03343	AF	SP	100.0	no	no	taxon121723-->taxon314278
taxon121723_03603	taxon314278_03343	AF	SP	100.0	no	no	taxon121723-->taxon314278
taxon121723_03689	taxon314278_03343	AF	SP	100.0	no	no	taxon121723-->taxon314278
taxon121723_03702	taxon314278_03343	AF	SP	100.0	no	no	taxon121723-->taxon314278
taxon121723_03737	taxon314278_03343	AF	SP	100.0	no	no	taxon121723-->taxon314278
taxon121723_03960	taxon314278_03343	AF	SP	100.0	no	no	taxon121723-->taxon314278
taxon121723_04043	taxon314278_03342	AF	SP	100.0	no	no	taxon121723-->taxon314278
taxon121723_04061	taxon314278_03342	AF	SP	100.0	no	no	taxon121723-->taxon314278
taxon121723_04134	taxon314278_03342	AF	SP	100.0	no	no	taxon121723-->taxon314278
taxon121723_04166	taxon314278_03342	AF	SP	100.0	no	no	taxon121723-->taxon314278
taxon121723_04256	taxon314278_03343	AF	SP	100.0	no	no	taxon121723-->taxon314278
taxon121723_04260	taxon314278_03343	AF	SP	100.0	no	no	taxon121723-->taxon314278
taxon121723_04313	taxon314278_03343	AF	SP	100.0	no	no	taxon121723-->taxon314278
taxon121723_04319	taxon314278_03343	AF	SP	100.0	no	no	taxon121723-->taxon314278
taxon121723_04327	taxon410291_02316	AF	RR	87.524	no	no	taxon121723-->taxon410291
taxon121723_04329	taxon419109_02384	AF	RR	94.823	no	no	taxon121723-->taxon419109
taxon121723_04332	taxon314278_03343	AF	SP	100.0	no	no	taxon121723-->taxon314278
taxon122586_00133	taxon546263_02078	IF	IW	95.37	no	no	taxon122586-->taxon546263
taxon122586_00232	taxon546266_01756	IF	SB	95.822	no	no	taxon122586-->taxon546266
taxon122586_00239	taxon546266_01761	IF	SB	94.321	no	no	taxon546266-->taxon122586
taxon122586_00368	taxon546266_01802	IF	SB	95.795	no	no	taxon122586-->taxon546266
taxon122586_00781	taxon546263_00984	IF	IW	96.711	no	no	taxon122586-->taxon546263
taxon122586_00885	taxon546266_00869	IF	SB	93.894	no	no	taxon546266-->taxon122586
taxon122586_01299	taxon546263_01870	IF	IW	93.14	no	no	taxon546263-->taxon122586
taxon122586_01686	taxon453366_00041	IF	PA	100.0	no	no	taxon122586-->taxon453366
taxon122586_01754	taxon547045_02163	IF	LM	96.117	no	no	taxon122586-->taxon547045
taxon122586_01864	taxon546263_00753	IF	IW	95.257	no	no	taxon546263-->taxon122586
taxon122586_02065	taxon453366_00083	IF	PA	99.577	no	no	taxon122586-->taxon453366
taxon122587_00002	taxon547045_00981	IF	LM	94.321	no	no	taxon122587-->taxon547045
taxon122587_00158	taxon453366_00065	IF	PA	99.202	no	no	taxon453366-->taxon122587
taxon122587_00327	taxon547045_01067	IF	LM	94.386	no	no	taxon122587-->taxon547045
taxon122587_00453	taxon546263_00753	IF	IW	93.902	no	no	taxon122587-->taxon546263
taxon122587_00924	taxon546266_01677	IF	SB	95.507	no	no	taxon122587-->taxon546266
taxon122587_01160	taxon546266_00110	IF	SB	99.537	no	no	taxon122587-->taxon546266
taxon122587_01410	taxon546266_02081	IF	SB	93.903	no	no	taxon122587-->taxon546266
taxon122587_01743	taxon453366_00073	IF	PA	94.0	no	no	taxon453366-->taxon122587
taxon122587_01938	taxon453366_00045	IF	PA	99.751	no	no	taxon122587-->taxon453366
taxon122587_02000	taxon453366_00073	IF	PA	94.0	no	no	taxon453366-->taxon122587
taxon1303_01319	taxon546275_01018	PA	KJ	91.71	no	no	taxon1303-->taxon546275
taxon150340_01024	taxon314275_01211	RR	AC	94.872	no	no	taxon150340-->taxon314275
taxon150340_01026	taxon675812_00011	RR	PS	91.611	no	no	taxon150340-->taxon675812
taxon150340_01031	taxon675812_00016	RR	PS	87.683	no	no	taxon675812-->taxon150340
taxon150340_01560	taxon675812_01623	RR	PS	97.832	no	no	taxon150340-->taxon675812
taxon150340_01616	taxon675812_01638	RR	PS	88.372	no	no	taxon150340-->taxon675812
taxon153948_00378	taxon641147_01733	AL	VQ	73.19	no	no	taxon641147-->taxon153948
taxon153948_00395	taxon573060_01785	AL	YF	78.914	no	no	taxon153948-->taxon573060
taxon153948_00496	taxon265072_01546	AL	JJ	79.452	no	no	taxon153948-->taxon265072
taxon153948_00625	taxon323848_02425	AL	PP	82.376	no	no	taxon323848-->taxon153948
taxon153948_00626	taxon323848_02878	AL	PP	78.762	no	no	taxon323848-->taxon153948
taxon153948_00649	taxon580332_00182	AL	YE	75.694	no	no	taxon580332-->taxon153948
taxon153948_00699	taxon580332_00989	AL	YE	79.184	no	no	taxon580332-->taxon153948
taxon153948_00906	taxon345219_03291	AL	PE	69.652	no	no	taxon345219-->taxon153948
taxon153948_00987	taxon374463_00331	AL	US	74.346	no	no	taxon374463-->taxon153948
taxon153948_01217	taxon323848_02425	AL	PP	82.376	no	no	taxon153948-->taxon323848
taxon153948_01218	taxon323848_02878	AL	PP	78.762	no	no	taxon153948-->taxon323848
taxon153948_01229	taxon323848_00076	AL	PP	77.7	no	no	taxon153948-->taxon323848
taxon153948_01279	taxon265072_00315	AL	JJ	79.0	no	no	taxon265072-->taxon153948
taxon153948_01519	taxon323848_02179	AL	PP	80.068	no	no	taxon153948-->taxon323848
taxon153948_02004	taxon323848_00459	AL	PP	78.774	no	no	taxon153948-->taxon323848
taxon153948_02131	taxon323848_02425	AL	PP	82.376	no	no	taxon153948-->taxon323848
taxon153948_02319	taxon279714_02581	AL	HG	74.816	no	no	taxon153948-->taxon279714
taxon153948_02325	taxon323848_02577	AL	PP	81.157	no	no	taxon153948-->taxon323848
taxon153948_02342	taxon323848_02444	AL	PP	77.663	no	no	taxon153948-->taxon323848
taxon153948_02426	taxon323848_02878	AL	PP	78.762	no	no	taxon153948-->taxon323848
taxon153948_02427	taxon323848_02425	AL	PP	82.376	no	no	taxon153948-->taxon323848
taxon153948_02628	taxon395494_00358	AL	B	73.651	no	no	taxon395494-->taxon153948
taxon153948_02638	taxon323848_02425	AL	PP	82.507	no	no	taxon153948-->taxon323848
taxon153948_02755	taxon323848_00021	AL	PP	78.832	no	no	taxon153948-->taxon323848
taxon153948_02918	taxon395494_02065	AL	B	76.219	no	no	taxon395494-->taxon153948
taxon153948_02929	taxon546263_02029	AL	IW	75.975	no	no	taxon153948-->taxon546263
taxon153948_02997	taxon580332_01208	AL	YE	79.758	no	no	taxon580332-->taxon153948
taxon155864_00267	taxon246199_02556	OY	EV	99.32	no	no	taxon155864-->taxon246199
taxon155864_00843	taxon333849_00030	OY	JB	98.953	no	no	taxon333849-->taxon155864
taxon156578_03087	taxon167879_00656	CV	TA	85.612	no	no	taxon156578-->taxon167879
taxon158878_00404	taxon544875_01377	WN	JB	100.0	no	no	taxon544875-->taxon158878
taxon160488_01970	taxon398578_04442	BK	XW	76.301	no	no	taxon398578-->taxon160488
taxon160488_02563	taxon243261_07196	BK	AR	76.609	no	no	taxon160488-->taxon243261
taxon160488_02564	taxon322710_01705	BK	EI	84.533	no	no	taxon160488-->taxon322710
taxon160488_04598	taxon208963_04846	BK	HB	88.302	no	no	taxon160488-->taxon208963
taxon160488_05609	taxon208963_04846	BK	HB	88.302	no	no	taxon160488-->taxon208963
taxon160492_01568	taxon279714_02096	ID	HG	76.225	no	no	taxon160492-->taxon279714
taxon160492_01569	taxon267608_04554	ID	VS	77.176	no	no	taxon160492-->taxon267608
taxon160492_01581	taxon398578_05913	ID	XW	84.0	no	no	taxon398578-->taxon160492
taxon160492_02630	taxon323848_02931	ID	PP	76.901	no	no	taxon160492-->taxon323848
taxon164546_00495	taxon314256_01396	PT	SD	80.126	no	no	taxon314256-->taxon164546
taxon164546_00561	taxon535289_03343	PT	WU	81.024	no	no	taxon164546-->taxon535289
taxon164546_02700	taxon399795_01269	PT	O	80.934	no	no	taxon164546-->taxon399795
taxon164546_03680	taxon457429_00475	PT	CK	75.847	no	no	taxon164546-->taxon457429
taxon164546_03815	taxon543728_04960	PT	NU	81.485	no	no	taxon164546-->taxon543728
taxon164546_03936	taxon279714_03273	PT	HG	81.35	no	no	taxon164546-->taxon279714
taxon164546_04384	taxon543728_03480	PT	NU	80.912	no	no	taxon164546-->taxon543728
taxon164546_04429	taxon402626_02434	PT	VS	89.113	no	no	taxon164546-->taxon402626
taxon164546_04912	taxon543728_03128	PT	NU	83.847	no	no	taxon543728-->taxon164546
taxon164546_05116	taxon398578_01059	PT	XW	81.616	no	no	taxon164546-->taxon398578
taxon164546_05859	taxon395494_00911	PT	B	76.832	no	no	taxon395494-->taxon164546
taxon164757_01446	taxon471857_02080	JF	FR	78.472	no	no	taxon164757-->taxon471857
taxon164757_04248	taxon290399_04506	JF	GV	76.232	no	no	taxon290399-->taxon164757
taxon165597_01203	taxon449447_02917	YH	XO	77.253	no	no	taxon449447-->taxon165597
taxon165597_05529	taxon65393_03889	YH	XL	85.167	no	no	taxon65393-->taxon165597
taxon166314_00136	taxon180281_02126	BP	GN	89.024	no	no	taxon166314-->taxon180281
taxon176280_00068	taxon398511_04123	WN	AZ	83.427	no	no	taxon398511-->taxon176280
taxon176280_00076	taxon565644_00433	WN	FH	100.0	no	no	taxon176280-->taxon565644
taxon176280_00077	taxon565644_00434	WN	FH	100.0	no	no	taxon176280-->taxon565644
taxon176280_00079	taxon565644_00436	WN	FH	100.0	no	no	taxon176280-->taxon565644
taxon176280_02329	taxon565644_00001	WN	FH	85.969	no	no	taxon176280-->taxon565644
taxon189918_05555	taxon525370_04823	JF	UP	79.602	no	no	taxon189918-->taxon525370
taxon189918_05781	taxon525263_00022	JF	MP	79.236	no	no	taxon189918-->taxon525263
taxon190486_02155	taxon397945_00599	EF	HC	83.957	no	no	taxon190486-->taxon397945
taxon190486_02174	taxon397945_00581	EF	HC	81.563	no	no	taxon190486-->taxon397945
taxon190486_02177	taxon397945_00578	EF	HC	84.464	no	no	taxon190486-->taxon397945
taxon190486_02182	taxon397945_00572	EF	HC	79.87	no	no	taxon190486-->taxon397945
taxon190486_02187	taxon397945_00568	EF	HC	85.437	no	no	taxon190486-->taxon397945
taxon190486_02188	taxon85643_00985	EF	SA	78.698	no	no	taxon190486-->taxon85643
taxon190486_02206	taxon402881_03429	EF	FS	78.524	no	no	taxon190486-->taxon402881
taxon190486_02207	taxon266264_02307	EF	PT	78.726	no	no	taxon190486-->taxon266264
taxon190486_02208	taxon399795_00106	EF	O	80.714	no	no	taxon399795-->taxon190486
taxon190486_02209	taxon243261_05291	EF	AR	87.745	no	no	taxon190486-->taxon243261
taxon190486_02211	taxon76114_01368	EF	PN	78.709	no	no	taxon190486-->taxon76114
taxon190486_02212	taxon76114_01367	EF	PN	82.718	no	no	taxon190486-->taxon76114
taxon190486_02213	taxon397945_00554	EF	HC	83.907	no	no	taxon190486-->taxon397945
taxon190486_02219	taxon397945_00551	EF	HC	78.284	no	no	taxon190486-->taxon397945
taxon190486_02226	taxon428406_00667	EF	VS	78.151	no	no	taxon190486-->taxon428406
taxon190486_02229	taxon420662_02397	EF	EB	83.62	no	no	taxon190486-->taxon420662
taxon190486_02230	taxon397945_00540	EF	HC	80.4	no	no	taxon190486-->taxon397945
taxon190486_02241	taxon428406_00672	EF	VS	84.348	no	no	taxon190486-->taxon428406
taxon190486_02244	taxon397945_00520	EF	HC	84.211	no	no	taxon190486-->taxon397945
taxon190486_02245	taxon397945_00519	EF	HC	80.576	no	no	taxon397945-->taxon190486
taxon190486_02246	taxon397945_00518	EF	HC	86.748	no	no	taxon190486-->taxon397945
taxon190486_02247	taxon397945_00517	EF	HC	87.264	no	no	taxon190486-->taxon397945
taxon190486_02248	taxon397945_00516	EF	HC	85.748	no	no	taxon190486-->taxon397945
taxon190486_02257	taxon397945_00503	EF	HC	83.353	no	no	taxon190486-->taxon397945
taxon190486_02258	taxon397945_00502	EF	HC	86.501	no	no	taxon190486-->taxon397945
taxon190486_03542	taxon29447_02473	EF	EQ	92.71	no	no	taxon190486-->taxon29447
taxon190486_04300	taxon452680_04934	EF	BK	91.906	no	no	taxon190486-->taxon452680
taxon190486_04388	taxon379066_00717	EF	JG	83.521	no	no	taxon190486-->taxon379066
taxon190486_04398	taxon452680_04934	EF	BK	91.906	no	no	taxon190486-->taxon452680
taxon195099_00573	taxon342615_00046	AV	PA	100.0	no	no	taxon342615-->taxon195099
taxon195099_01125	taxon556267_00019	AV	UB	82.649	no	no	taxon556267-->taxon195099
taxon195103_00136	taxon508767_02439	AO	QN	81.208	no	no	taxon195103-->taxon508767
taxon196164_00539	taxon290399_02020	MP	GV	77.994	no	no	taxon196164-->taxon290399
taxon196164_00540	taxon290399_02019	MP	GV	76.248	no	no	taxon196164-->taxon290399
taxon196164_00541	taxon290399_02018	MP	GV	79.258	no	no	taxon196164-->taxon290399
taxon196164_00542	taxon290399_02017	MP	GV	77.861	no	no	taxon196164-->taxon290399
taxon196164_00543	taxon290399_02016	MP	GV	77.612	no	no	taxon196164-->taxon290399
taxon196164_02255	taxon479431_01112	MP	SQ	75.873	no	no	taxon196164-->taxon479431
taxon196164_02699	taxon526226_03569	MP	KM	77.512	no	no	taxon526226-->taxon196164
taxon196600_00122	taxon323850_00247	RR	JK	99.632	no	no	taxon323850-->taxon196600
taxon196600_00123	taxon323850_00248	RR	JK	99.406	no	no	taxon323850-->taxon196600
taxon196600_00125	taxon323850_00250	RR	JK	98.489	no	no	taxon196600-->taxon323850
taxon196600_00126	taxon323850_00251	RR	JK	98.193	no	no	taxon196600-->taxon323850
taxon196600_00127	taxon323850_00252	RR	JK	98.182	no	no	taxon196600-->taxon323850
taxon196600_00128	taxon323850_00253	RR	JK	99.266	no	no	taxon196600-->taxon323850
taxon196600_00234	taxon400668_00833	RR	KE	95.335	no	no	taxon196600-->taxon400668
taxon196627_01010	taxon446471_00944	MP	BC	76.678	no	no	taxon446471-->taxon196627
taxon196627_02900	taxon471857_00595	MP	FR	82.101	no	no	taxon471857-->taxon196627
taxon198215_02720	taxon272620_05289	OY	ST	100.0	no	no	taxon198215-->taxon272620
taxon198215_02738	taxon716541_03812	OY	CR	100.0	no	no	taxon198215-->taxon716541
taxon198215_02740	taxon716541_03814	OY	CR	100.0	no	no	taxon716541-->taxon198215
taxon198215_03673	taxon290339_00045	OY	MX	100.0	no	no	taxon198215-->taxon290339
taxon199310_00917	taxon497977_00401	OY	T	92.359	no	no	taxon497977-->taxon199310
taxon199310_03114	taxon290338_03540	OY	LY	89.46	no	no	taxon290338-->taxon199310
taxon199310_04608	taxon454169_04260	OY	T	99.096	no	no	taxon199310-->taxon454169
taxon204536_00756	taxon608538_00059	JL	BL	83.058	no	no	taxon204536-->taxon608538
taxon204536_00773	taxon608538_00059	JL	BL	83.058	no	no	taxon204536-->taxon608538
taxon204536_01166	taxon608538_00059	JL	BL	82.991	no	no	taxon204536-->taxon608538
taxon204536_01169	taxon289376_00460	JL	NE	73.448	no	no	taxon204536-->taxon289376
taxon205918_02221	taxon667129_02086	BK	EA	76.136	no	no	taxon205918-->taxon667129
taxon205918_02223	taxon682634_03205	BK	GZ	80.374	no	no	taxon682634-->taxon205918
taxon205918_02711	taxon585054_04274	BK	OY	100.0	no	no	taxon205918-->taxon585054
taxon205918_04923	taxon742159_01012	BK	TX	78.854	no	no	taxon742159-->taxon205918
taxon205922_01125	taxon379731_01521	BK	FF	84.568	no	no	taxon205922-->taxon379731
taxon205922_02135	taxon62928_02961	BK	MB	79.152	no	no	taxon62928-->taxon205922
taxon205922_02301	taxon279714_03316	BK	HG	87.025	no	no	taxon205922-->taxon279714
taxon205922_02331	taxon682634_02422	BK	GZ	77.323	no	no	taxon682634-->taxon205922
taxon205922_02441	taxon391038_05653	BK	NC	75.989	no	no	taxon205922-->taxon391038
taxon205922_02970	taxon318586_01700	BK	IV	74.154	no	no	taxon205922-->taxon318586
taxon205922_03398	taxon322710_04702	BK	EI	84.254	no	no	taxon205922-->taxon322710
taxon205922_05600	taxon379731_00209	BK	FF	84.681	no	no	taxon379731-->taxon205922
taxon208963_02509	taxon396588_01899	HB	JM	96.556	no	no	taxon208963-->taxon396588
taxon208963_02538	taxon397945_00699	HB	HC	88.0	no	no	taxon208963-->taxon397945
taxon209261_00882	taxon527004_01366	T	XE	96.825	no	no	taxon209261-->taxon527004
taxon210007_00930	taxon626523_00323	PA	BA	93.275	no	no	taxon210007-->taxon626523
taxon210007_00933	taxon626523_00320	PA	BA	90.085	no	no	taxon210007-->taxon626523
taxon210007_01090	taxon272629_00866	PA	GM	76.015	no	no	taxon210007-->taxon272629
taxon211110_01333	taxon272622_02716	PA	HO	80.37	no	no	taxon211110-->taxon272622
taxon211586_00902	taxon593585_00093	JK	RR	89.434	no	no	taxon593585-->taxon211586
taxon211586_01872	taxon593585_00093	JK	RR	89.434	no	no	taxon593585-->taxon211586
taxon211586_01996	taxon593585_00093	JK	RR	89.434	no	no	taxon593585-->taxon211586
taxon211586_03940	taxon593585_00093	JK	RR	89.434	no	no	taxon593585-->taxon211586
taxon211586_03974	taxon400668_03017	JK	KE	80.831	no	no	taxon211586-->taxon400668
taxon211586_04464	taxon380703_01106	JK	WR	82.378	no	no	taxon380703-->taxon211586
taxon212042_00953	taxon269484_00847	V	YM	81.52	no	no	taxon269484-->taxon212042
taxon212042_01045	taxon269484_00887	V	YM	74.934	no	no	taxon269484-->taxon212042
taxon216389_00204	taxon552811_01166	TM	XS	84.536	no	no	taxon216389-->taxon552811
taxon216389_00206	taxon552811_01168	TM	XS	96.473	no	no	taxon216389-->taxon552811
taxon216591_00941	taxon391038_00424	DV	NC	87.638	no	no	taxon391038-->taxon216591
taxon216591_01144	taxon395965_01488	DV	XG	76.894	no	no	taxon395965-->taxon216591
taxon216591_01315	taxon395965_01488	DV	XG	76.894	no	no	taxon395965-->taxon216591
taxon216591_01480	taxon391038_01559	DV	NC	89.158	no	no	taxon391038-->taxon216591
taxon216591_02047	taxon379731_01332	DV	FF	81.472	no	no	taxon216591-->taxon379731
taxon216591_02048	taxon379731_01331	DV	FF	80.631	no	no	taxon216591-->taxon379731
taxon216591_02274	taxon264198_01538	DV	PT	83.094	no	no	taxon216591-->taxon264198
taxon216591_02514	taxon573060_01674	DV	YF	89.592	no	no	taxon216591-->taxon573060
taxon216591_02569	taxon396588_02875	DV	JM	79.199	no	no	taxon396588-->taxon216591
taxon216591_05198	taxon392499_03695	DV	RM	75.642	no	no	taxon392499-->taxon216591
taxon216591_05530	taxon395965_01488	DV	XG	76.894	no	no	taxon395965-->taxon216591
taxon216591_05596	taxon391038_00501	DV	NC	87.916	no	no	taxon391038-->taxon216591
taxon216591_05912	taxon267608_03511	DV	VS	93.615	no	no	taxon267608-->taxon216591
taxon216591_06615	taxon391038_06708	DV	NC	87.282	no	no	taxon391038-->taxon216591
taxon216591_06729	taxon640510_00582	DV	AR	92.476	no	no	taxon640510-->taxon216591
taxon216591_06946	taxon318586_01179	DV	IV	80.702	no	no	taxon318586-->taxon216591
taxon216592_00202	taxon290339_00045	OY	MX	100.0	no	no	taxon216592-->taxon290339
taxon216592_02858	taxon218491_02856	OY	PJ	84.861	no	no	taxon216592-->taxon218491
taxon216592_03200	taxon637910_04903	OY	WK	96.048	no	no	taxon637910-->taxon216592
taxon216592_03234	taxon454169_04258	OY	T	99.573	no	no	taxon216592-->taxon454169
taxon216592_03236	taxon637910_04878	OY	WK	97.737	no	no	taxon637910-->taxon216592
taxon216592_03562	taxon290339_00045	OY	MX	100.0	no	no	taxon216592-->taxon290339
taxon216592_04099	taxon373665_00204	OY	XE	100.0	no	no	taxon216592-->taxon373665
taxon216592_04152	taxon290339_00045	OY	MX	100.0	no	no	taxon290339-->taxon216592
taxon216592_04237	taxon290339_00045	OY	MX	100.0	no	no	taxon290339-->taxon216592
taxon216592_04620	taxon222523_04394	OY	LT	99.471	no	no	taxon216592-->taxon222523
taxon216594_00123	taxon526226_03852	JF	KM	81.372	no	no	taxon526226-->taxon216594
taxon216594_00152	taxon446470_02880	JF	MJ	78.661	no	no	taxon216594-->taxon446470
taxon216594_00620	taxon479432_00420	JF	CF	80.413	no	no	taxon479432-->taxon216594
taxon216595_00220	taxon391735_03231	BK	QR	85.366	no	no	taxon216595-->taxon391735
taxon216595_00221	taxon391735_03232	BK	QR	90.476	no	no	taxon216595-->taxon391735
taxon216595_02266	taxon543728_03266	BK	NU	78.871	no	no	taxon543728-->taxon216595
taxon216595_02268	taxon682634_03610	BK	GZ	79.791	no	no	taxon216595-->taxon682634
taxon216595_02353	taxon509190_03585	BK	RF	77.723	no	no	taxon509190-->taxon216595
taxon216595_02551	taxon322710_04656	BK	EI	85.333	no	no	taxon216595-->taxon322710
taxon216595_02691	taxon395495_01274	BK	NO	79.233	no	no	taxon216595-->taxon395495
taxon216595_02760	taxon682634_02169	BK	GZ	80.138	no	no	taxon216595-->taxon682634
taxon216595_02766	taxon296591_04131	BK	KS	76.267	no	no	taxon296591-->taxon216595
taxon216595_03137	taxon682634_03047	BK	GZ	78.161	no	no	taxon216595-->taxon682634
taxon216595_03346	taxon682634_02238	BK	GZ	81.765	no	no	taxon682634-->taxon216595
taxon216595_03347	taxon682634_02240	BK	GZ	78.44	no	no	taxon682634-->taxon216595
taxon216595_03368	taxon420662_01469	BK	EB	77.778	no	no	taxon420662-->taxon216595
taxon216595_03390	taxon365044_00552	BK	KS	81.514	no	no	taxon216595-->taxon365044
taxon216595_03983	taxon543728_06334	BK	NU	81.224	no	no	taxon216595-->taxon543728
taxon216595_03984	taxon543728_06333	BK	NU	78.401	no	no	taxon216595-->taxon543728
taxon216595_04003	taxon62928_03858	BK	MB	77.509	no	no	taxon62928-->taxon216595
taxon216595_04253	taxon381666_04207	BK	PT	78.554	no	no	taxon216595-->taxon381666
taxon216595_05904	taxon214688_00236	BK	CY	85.274	no	no	taxon216595-->taxon214688
taxon216596_00316	taxon224911_02210	IN	VX	85.42	no	no	taxon224911-->taxon216596
taxon216596_01169	taxon266834_03995	IN	MH	85.373	no	no	taxon216596-->taxon266834
taxon216596_01256	taxon448385_09094	IN	JC	83.862	no	no	taxon448385-->taxon216596
taxon216596_02205	taxon311402_00539	IN	IP	87.571	no	no	taxon216596-->taxon311402
taxon216596_02616	taxon536019_04779	IN	EM	89.498	no	no	taxon536019-->taxon216596
taxon216596_04905	taxon311402_02617	IN	IP	82.535	no	no	taxon216596-->taxon311402
taxon216596_05863	taxon240016_02044	IN	UW	81.163	no	no	taxon216596-->taxon240016
taxon216596_06426	taxon176299_03710	IN	GX	83.762	no	no	taxon216596-->taxon176299
taxon216596_06428	taxon176299_03708	IN	GX	85.86	no	no	taxon216596-->taxon176299
taxon216596_07028	taxon176299_05051	IN	GX	88.65	no	no	taxon216596-->taxon176299
taxon216895_02312	taxon314275_00564	RR	AC	77.34	no	no	taxon216895-->taxon314275
taxon216895_02323	taxon318167_04071	RR	JK	85.072	no	no	taxon318167-->taxon216895
taxon216895_02324	taxon318167_04070	RR	JK	81.55	no	no	taxon318167-->taxon216895
taxon216895_02328	taxon121723_02397	RR	AF	85.845	no	no	taxon216895-->taxon121723
taxon218491_01546	taxon682634_03068	PJ	GZ	87.991	no	no	taxon218491-->taxon682634
taxon218491_03651	taxon343509_01636	PJ	RE	81.29	no	no	taxon218491-->taxon343509
taxon218491_03664	taxon637910_00929	PJ	WK	83.429	no	no	taxon218491-->taxon637910
taxon218495_01009	taxon445334_02409	PA	AO	72.536	no	no	taxon218495-->taxon445334
taxon218495_01164	taxon547468_00938	PA	JB	96.0	no	no	taxon547468-->taxon218495
taxon218495_01548	taxon451640_01353	PA	SS	74.72	no	no	taxon451640-->taxon218495
taxon218495_01569	taxon573061_02305	PA	AD	75.866	no	no	taxon573061-->taxon218495
taxon220341_00974	taxon585395_03074	T	OY	98.116	no	no	taxon585395-->taxon220341
taxon220341_00977	taxon701177_03012	T	OY	100.0	no	no	taxon701177-->taxon220341
taxon220341_00978	taxon701177_03011	T	OY	100.0	no	no	taxon701177-->taxon220341
taxon220341_00979	taxon701177_03010	T	OY	99.82	no	no	taxon701177-->taxon220341
taxon220341_00980	taxon701177_03009	T	OY	99.744	no	no	taxon701177-->taxon220341
taxon220341_00981	taxon701177_03008	T	OY	99.645	no	no	taxon701177-->taxon220341
taxon220341_00982	taxon701177_03007	T	OY	99.215	no	no	taxon701177-->taxon220341
taxon220341_00984	taxon585395_03064	T	OY	99.117	no	no	taxon585395-->taxon220341
taxon220341_00993	taxon585034_02492	T	OY	99.435	no	no	taxon585034-->taxon220341
taxon220341_01822	taxon290338_00969	T	LY	96.667	no	no	taxon220341-->taxon290338
taxon220341_01889	taxon373384_01472	T	OY	98.282	no	no	taxon373384-->taxon220341
taxon220341_01890	taxon701177_01643	T	OY	98.5	no	no	taxon701177-->taxon220341
taxon220341_01908	taxon198215_01980	T	OY	98.649	no	no	taxon198215-->taxon220341
taxon220341_01915	taxon573235_02603	T	OY	98.7	no	no	taxon573235-->taxon220341
taxon220341_03451	taxon290339_00045	T	MX	100.0	no	no	taxon220341-->taxon290339
taxon220341_03483	taxon290339_00045	T	MX	100.0	no	no	taxon220341-->taxon290339
taxon220341_03623	taxon290339_00045	T	MX	100.0	no	no	taxon220341-->taxon290339
taxon220341_04121	taxon290339_00045	T	MX	100.0	no	no	taxon220341-->taxon290339
taxon220341_04780	taxon94122_04455	T	JK	99.781	no	no	taxon220341-->taxon94122
taxon220341_04781	taxon94122_04456	T	JK	100.0	no	no	taxon220341-->taxon94122
taxon220341_04782	taxon94122_04457	T	JK	100.0	no	no	taxon220341-->taxon94122
taxon220341_04783	taxon573060_01255	T	YF	100.0	no	no	taxon220341-->taxon573060
taxon220341_04784	taxon94122_04459	T	JK	100.0	no	no	taxon94122-->taxon220341
taxon220341_04785	taxon94122_04460	T	JK	100.0	no	no	taxon220341-->taxon94122
taxon220341_04791	taxon593589_03532	T	RR	100.0	no	no	taxon220341-->taxon593589
taxon220341_04801	taxon585396_05297	T	OY	100.0	no	no	taxon220341-->taxon585396
taxon220341_04836	taxon262728_00560	T	HH	99.884	no	no	taxon220341-->taxon262728
taxon220341_04837	taxon593589_03534	T	RR	100.0	no	no	taxon220341-->taxon593589
taxon220341_04841	taxon417400_02547	T	RR	100.0	no	no	taxon220341-->taxon417400
taxon220341_04843	taxon593589_03534	T	RR	99.858	no	no	taxon220341-->taxon593589
taxon220341_04850	taxon585396_05326	T	OY	100.0	no	no	taxon220341-->taxon585396
taxon220664_00639	taxon379731_03682	BK	FF	86.246	no	no	taxon220664-->taxon379731
taxon220664_00758	taxon742159_05214	BK	TX	79.174	no	no	taxon742159-->taxon220664
taxon220664_00805	taxon439496_02749	BK	WV	75.551	no	no	taxon439496-->taxon220664
taxon220664_01480	taxon94624_03006	BK	QT	78.867	no	no	taxon220664-->taxon94624
taxon220664_02135	taxon396596_01584	BK	DV	77.023	no	no	taxon220664-->taxon396596
taxon220664_02139	taxon526227_02191	BK	OL	76.607	no	no	taxon526227-->taxon220664
taxon220664_02170	taxon322710_03851	BK	EI	87.922	no	no	taxon220664-->taxon322710
taxon220664_02289	taxon243365_02588	BK	A	79.852	no	no	taxon220664-->taxon243365
taxon220664_02360	taxon536019_04735	BK	EM	77.434	no	no	taxon220664-->taxon536019
taxon220664_02422	taxon414684_03234	BK	XI	76.893	no	no	taxon414684-->taxon220664
taxon220664_02484	taxon94624_03664	BK	QT	84.965	no	no	taxon220664-->taxon94624
taxon220664_02508	taxon322710_04080	BK	EI	84.211	no	no	taxon322710-->taxon220664
taxon220664_02972	taxon214688_00241	BK	CY	100.0	no	no	taxon214688-->taxon220664
taxon220664_03530	taxon266264_05139	BK	PT	82.796	no	no	taxon220664-->taxon266264
taxon220664_03589	taxon742159_00112	BK	TX	85.714	no	no	taxon220664-->taxon742159
taxon220664_03665	taxon395495_00279	BK	NO	76.693	no	no	taxon220664-->taxon395495
taxon220664_03739	taxon322710_00463	BK	EI	83.099	no	no	taxon322710-->taxon220664
taxon220664_03927	taxon322710_02603	BK	EI	83.1	no	no	taxon322710-->taxon220664
taxon220664_04024	taxon522373_01658	BK	DL	78.85	no	no	taxon220664-->taxon522373
taxon220664_04608	taxon398578_05998	BK	XW	80.0	no	no	taxon398578-->taxon220664
taxon220664_04863	taxon381754_06036	BK	HB	88.003	no	no	taxon381754-->taxon220664
taxon220664_05159	taxon349968_00186	BK	XE	74.806	no	no	taxon349968-->taxon220664
taxon220664_05271	taxon543728_01219	BK	NU	77.296	no	no	taxon220664-->taxon543728
taxon220664_05714	taxon626418_05859	BK	DV	80.488	no	no	taxon220664-->taxon626418
taxon220664_06229	taxon522306_04214	BK	RA	74.833	no	no	taxon522306-->taxon220664
taxon220664_06274	taxon247156_01245	BK	PZ	74.061	no	no	taxon247156-->taxon220664
taxon220668_02876	taxon203123_00359	HP	QF	98.898	no	no	taxon220668-->taxon203123
taxon221359_00431	taxon316278_01447	BP	VV	90.019	no	no	taxon221359-->taxon316278
taxon221359_00706	taxon316278_01503	BP	VV	89.199	no	no	taxon316278-->taxon221359
taxon221359_01378	taxon316278_01719	BP	VV	82.432	no	no	taxon316278-->taxon221359
taxon221359_01444	taxon316278_01678	BP	VV	82.548	no	no	taxon221359-->taxon316278
taxon221359_01519	taxon316278_00551	BP	VV	84.314	no	no	taxon316278-->taxon221359
taxon221359_01615	taxon316278_01841	BP	VV	82.796	no	no	taxon221359-->taxon316278
taxon221359_01846	taxon74547_01864	BP	DD	82.736	no	no	taxon74547-->taxon221359
taxon221359_02282	taxon316278_00210	BP	VV	87.257	no	no	taxon221359-->taxon316278
taxon221359_02512	taxon316278_02303	BP	VV	85.951	no	no	taxon221359-->taxon316278
taxon221360_00071	taxon69042_02449	BP	GN	85.789	no	no	taxon69042-->taxon221360
taxon221360_00149	taxon180281_01046	BP	GN	86.667	no	no	taxon180281-->taxon221360
taxon221360_00258	taxon69042_01495	BP	GN	83.485	no	no	taxon221360-->taxon69042
taxon221360_00567	taxon180281_01513	BP	GN	90.389	no	no	taxon221360-->taxon180281
taxon221360_00570	taxon180281_01513	BP	GN	90.389	no	no	taxon221360-->taxon180281
taxon221360_00759	taxon316278_02334	BP	VV	82.309	no	no	taxon221360-->taxon316278
taxon221360_01006	taxon180281_02119	BP	GN	85.66	no	no	taxon180281-->taxon221360
taxon221360_01117	taxon316278_00028	BP	VV	85.39	no	no	taxon316278-->taxon221360
taxon221360_01287	taxon316278_02389	BP	VV	85.045	no	no	taxon316278-->taxon221360
taxon221360_01347	taxon180281_02200	BP	GN	83.678	no	no	taxon180281-->taxon221360
taxon221360_01523	taxon180281_02404	BP	GN	84.404	no	no	taxon180281-->taxon221360
taxon221360_01685	taxon69042_02869	BP	GN	90.333	no	no	taxon69042-->taxon221360
taxon221360_01695	taxon59922_00503	BP	DD	85.768	no	no	taxon221360-->taxon59922
taxon221360_02067	taxon316278_00922	BP	VV	83.127	no	no	taxon221360-->taxon316278
taxon221360_02307	taxon180281_00611	BP	GN	85.58	no	no	taxon221360-->taxon180281
taxon221360_02334	taxon180281_00583	BP	GN	85.513	no	no	taxon221360-->taxon180281
taxon221360_02351	taxon180281_00566	BP	GN	87.96	no	no	taxon221360-->taxon180281
taxon221360_02545	taxon180281_00928	BP	GN	84.402	no	no	taxon180281-->taxon221360
taxon221988_00244	taxon434271_01768	AK	SL	82.326	no	no	taxon434271-->taxon221988
taxon221988_01107	taxon634176_00901	AK	MK	81.453	no	no	taxon221988-->taxon634176
taxon221988_01344	taxon272843_00210	AK	ET	83.939	no	no	taxon272843-->taxon221988
taxon222523_00395	taxon326423_03521	LT	GP	77.939	no	no	taxon326423-->taxon222523
taxon222523_00396	taxon66692_03453	LT	HN	83.221	no	no	taxon222523-->taxon66692
taxon222523_00398	taxon370438_01580	LT	IZ	78.571	no	no	taxon222523-->taxon370438
taxon222523_03838	taxon358681_00990	LT	LJ	77.256	no	no	taxon222523-->taxon358681
taxon222523_03839	taxon358681_00991	LT	LJ	79.827	no	no	taxon222523-->taxon358681
taxon222523_05047	taxon349161_03274	LT	IR	73.684	no	no	taxon222523-->taxon349161
taxon223283_04839	taxon557722_04623	BK	HB	84.806	no	no	taxon223283-->taxon557722
taxon223283_05513	taxon208963_03482	BK	HB	87.032	no	no	taxon208963-->taxon223283
taxon224911_00148	taxon391600_01543	VX	SY	83.25	no	no	taxon224911-->taxon391600
taxon224911_00237	taxon438753_00270	VX	AS	85.444	no	no	taxon224911-->taxon438753
taxon224911_00422	taxon323097_00528	VX	AQ	87.251	no	no	taxon323097-->taxon224911
taxon224911_00465	taxon504832_00536	VX	HR	86.76	no	no	taxon504832-->taxon224911
taxon224911_00579	taxon504832_00313	VX	HR	84.262	no	no	taxon504832-->taxon224911
taxon224911_00615	taxon398578_02066	VX	XW	81.115	no	no	taxon224911-->taxon398578
taxon224911_00756	taxon504832_00452	VX	HR	90.446	no	no	taxon504832-->taxon224911
taxon224911_00918	taxon243365_01388	VX	A	75.075	no	no	taxon224911-->taxon243365
taxon224911_01424	taxon504832_00729	VX	HR	83.871	no	no	taxon224911-->taxon504832
taxon224911_01529	taxon316055_00685	VX	ND	86.272	no	no	taxon316055-->taxon224911
taxon224911_01748	taxon78245_00091	VX	VH	81.443	no	no	taxon78245-->taxon224911
taxon224911_01999	taxon504832_01398	VX	HR	88.139	no	no	taxon224911-->taxon504832
taxon224911_02000	taxon504832_01399	VX	HR	84.127	no	no	taxon224911-->taxon504832
taxon224911_02115	taxon504832_02905	VX	HR	85.897	no	no	taxon224911-->taxon504832
taxon224911_02130	taxon504832_02894	VX	HR	85.986	no	no	taxon224911-->taxon504832
taxon224911_02146	taxon349163_00514	VX	UZ	79.287	no	no	taxon224911-->taxon349163
taxon224911_02214	taxon316056_02736	VX	ND	88.961	no	no	taxon224911-->taxon316056
taxon224911_02215	taxon316056_02734	VX	ND	86.227	no	no	taxon224911-->taxon316056
taxon224911_02217	taxon316056_02732	VX	ND	85.681	no	no	taxon224911-->taxon316056
taxon224911_02219	taxon316056_02730	VX	ND	87.017	no	no	taxon224911-->taxon316056
taxon224911_02257	taxon460265_07753	VX	UA	80.233	no	no	taxon224911-->taxon460265
taxon224911_02521	taxon543728_05075	VX	NU	77.306	no	no	taxon543728-->taxon224911
taxon224911_02532	taxon264198_04590	VX	PT	78.772	no	no	taxon264198-->taxon224911
taxon224911_02598	taxon582899_01919	VX	KL	78.491	no	no	taxon224911-->taxon582899
taxon224911_02939	taxon342110_01538	VX	VS	77.76	no	no	taxon342110-->taxon224911
taxon224911_03101	taxon504832_02399	VX	HR	84.299	no	no	taxon504832-->taxon224911
taxon224911_03252	taxon318586_02524	VX	IV	78.153	no	no	taxon224911-->taxon318586
taxon224911_03282	taxon426117_00462	VX	UA	79.652	no	no	taxon426117-->taxon224911
taxon224911_03334	taxon438753_02086	VX	AS	81.037	no	no	taxon224911-->taxon438753
taxon224911_03553	taxon391038_06290	VX	NC	80.968	no	no	taxon224911-->taxon391038
taxon224911_03554	taxon391038_06289	VX	NC	77.852	no	no	taxon224911-->taxon391038
taxon224911_03555	taxon391038_06288	VX	NC	78.629	no	no	taxon224911-->taxon391038
taxon224911_03663	taxon349163_01376	VX	UZ	84.128	no	no	taxon349163-->taxon224911
taxon224911_03667	taxon349163_01372	VX	UZ	78.15	no	no	taxon349163-->taxon224911
taxon224911_03707	taxon394_03203	VX	MH	78.609	no	no	taxon394-->taxon224911
taxon224911_03815	taxon441166_01970	VX	DV	77.551	no	no	taxon441166-->taxon224911
taxon224911_03851	taxon414684_00977	VX	XI	77.537	no	no	taxon414684-->taxon224911
taxon224911_04068	taxon504832_02214	VX	HR	86.935	no	no	taxon504832-->taxon224911
taxon224911_04456	taxon395495_02122	VX	NO	81.475	no	no	taxon395495-->taxon224911
taxon224911_04888	taxon323098_01880	VX	AQ	84.816	no	no	taxon323098-->taxon224911
taxon224911_05030	taxon316057_02894	VX	ND	91.026	no	no	taxon224911-->taxon316057
taxon224911_05158	taxon504832_01708	VX	HR	83.887	no	no	taxon224911-->taxon504832
taxon224911_05442	taxon331869_04834	VX	WH	78.322	no	no	taxon224911-->taxon331869
taxon224911_05494	taxon504832_01565	VX	HR	93.773	no	no	taxon224911-->taxon504832
taxon224911_05737	taxon504832_01399	VX	HR	89.206	no	no	taxon224911-->taxon504832
taxon224911_05933	taxon504832_01302	VX	HR	84.712	no	no	taxon224911-->taxon504832
taxon224911_06123	taxon314271_02590	VX	TF	77.885	no	no	taxon224911-->taxon314271
taxon224911_06159	taxon395963_03543	VX	RI	77.138	no	no	taxon224911-->taxon395963
taxon224911_06503	taxon573060_00919	VX	YF	75.783	no	no	taxon573060-->taxon224911
taxon224911_06785	taxon137722_04960	VX	BI	83.543	no	no	taxon137722-->taxon224911
taxon224911_07124	taxon504832_01399	VX	HR	84.395	no	no	taxon504832-->taxon224911
taxon224911_07198	taxon316056_00967	VX	ND	87.063	no	no	taxon316056-->taxon224911
taxon224911_07225	taxon296591_01277	VX	KS	76.522	no	no	taxon296591-->taxon224911
taxon224911_07279	taxon504832_01024	VX	HR	92.704	no	no	taxon504832-->taxon224911
taxon224911_07436	taxon323097_03427	VX	AQ	87.398	no	no	taxon224911-->taxon323097
taxon224911_07449	taxon479432_07459	VX	CF	77.819	no	no	taxon479432-->taxon224911
taxon224911_07574	taxon450851_00833	VX	OO	79.71	no	no	taxon224911-->taxon450851
taxon224911_07624	taxon316058_04205	VX	ND	87.903	no	no	taxon316058-->taxon224911
taxon224911_07660	taxon504832_03006	VX	HR	88.41	no	no	taxon224911-->taxon504832
taxon224911_07714	taxon504832_03044	VX	HR	88.889	no	no	taxon224911-->taxon504832
taxon224911_08114	taxon438753_01609	VX	AS	84.391	no	no	taxon224911-->taxon438753
taxon224911_08167	taxon78245_00957	VX	VH	87.256	no	no	taxon224911-->taxon78245
taxon224911_08484	taxon272568_02809	VX	AW	82.756	no	no	taxon224911-->taxon272568
taxon224915_00456	taxon36870_00028	WI	UD	77.838	no	no	taxon224915-->taxon36870
taxon225849_04385	taxon410291_00037	JK	RR	79.433	no	no	taxon410291-->taxon225849
taxon226185_03205	taxon458233_02279	FH	OF	99.706	no	no	taxon458233-->taxon226185
taxon226185_03208	taxon458233_02279	FH	OF	99.706	no	no	taxon458233-->taxon226185
taxon226185_03211	taxon458233_02279	FH	OF	99.706	no	no	taxon458233-->taxon226185
taxon226185_03245	taxon458233_02279	FH	OF	99.706	no	no	taxon458233-->taxon226185
taxon226185_03251	taxon458233_02279	FH	OF	99.706	no	no	taxon458233-->taxon226185
taxon226186_00117	taxon469589_00600	XR	CE	96.636	no	no	taxon226186-->taxon469589
taxon226186_00118	taxon469589_00599	XR	CE	95.122	no	no	taxon469589-->taxon226186
taxon226186_00819	taxon469589_00599	XR	CE	87.054	no	no	taxon226186-->taxon469589
taxon226186_01129	taxon483217_00947	XR	TJ	100.0	no	no	taxon226186-->taxon483217
taxon226186_01130	taxon483217_00946	XR	TJ	100.0	no	no	taxon226186-->taxon483217
taxon226186_01131	taxon483217_00945	XR	TJ	100.0	no	no	taxon226186-->taxon483217
taxon226186_01133	taxon484018_00179	XR	VW	100.0	no	no	taxon226186-->taxon484018
taxon226186_01134	taxon483217_00942	XR	TJ	100.0	no	no	taxon226186-->taxon483217
taxon226186_01135	taxon411477_00110	XR	CE	99.922	no	no	taxon411477-->taxon226186
taxon226186_01136	taxon484018_00176	XR	VW	99.777	no	no	taxon226186-->taxon484018
taxon226186_01137	taxon483217_00939	XR	TJ	100.0	no	no	taxon226186-->taxon483217
taxon226186_01138	taxon484018_00174	XR	VW	99.781	no	no	taxon226186-->taxon484018
taxon226186_01139	taxon484018_00173	XR	VW	99.767	no	no	taxon226186-->taxon484018
taxon226186_01140	taxon484018_00172	XR	VW	99.867	no	no	taxon484018-->taxon226186
taxon226186_01141	taxon484018_00171	XR	VW	100.0	no	no	taxon226186-->taxon484018
taxon226186_01144	taxon484018_00168	XR	VW	100.0	no	no	taxon226186-->taxon484018
taxon226186_01162	taxon445970_00004	XR	UT	98.718	no	no	taxon445970-->taxon226186
taxon226186_02660	taxon435591_03923	XR	CE	80.719	no	no	taxon435591-->taxon226186
taxon226186_03064	taxon483217_02813	XR	TJ	87.719	no	no	taxon226186-->taxon483217
taxon226186_03219	taxon547042_00140	XR	VW	99.353	no	no	taxon547042-->taxon226186
taxon226186_04130	taxon445970_00588	XR	UT	93.019	no	no	taxon445970-->taxon226186
taxon226186_04132	taxon445970_00590	XR	UT	88.263	no	no	taxon226186-->taxon445970
taxon226186_04646	taxon411477_00463	XR	CE	85.427	no	no	taxon226186-->taxon411477
taxon226186_04658	taxon445970_02026	XR	UT	99.87	no	no	taxon226186-->taxon445970
taxon226186_04659	taxon445970_02027	XR	UT	99.816	no	no	taxon226186-->taxon445970
taxon226186_04660	taxon445970_02028	XR	UT	100.0	no	no	taxon226186-->taxon445970
taxon226186_04753	taxon469589_00923	XR	CE	100.0	no	no	taxon469589-->taxon226186
taxon226186_04900	taxon435590_02158	XR	TJ	100.0	no	no	taxon435590-->taxon226186
taxon226186_04901	taxon435590_02159	XR	TJ	100.0	no	no	taxon226186-->taxon435590
taxon226186_04904	taxon435590_02162	XR	TJ	99.708	no	no	taxon435590-->taxon226186
taxon226186_04920	taxon702446_02445	XR	TJ	100.0	no	no	taxon226186-->taxon702446
taxon226186_04921	taxon702446_02444	XR	TJ	100.0	no	no	taxon226186-->taxon702446
taxon226186_04923	taxon702446_02442	XR	TJ	100.0	no	no	taxon226186-->taxon702446
taxon226186_04926	taxon702446_02439	XR	TJ	100.0	no	no	taxon226186-->taxon702446
taxon226186_04940	taxon702446_02425	XR	TJ	99.803	no	no	taxon226186-->taxon702446
taxon226186_04943	taxon435591_00714	XR	CE	100.0	no	no	taxon435591-->taxon226186
taxon226186_04944	taxon435591_00715	XR	CE	100.0	no	no	taxon435591-->taxon226186
taxon226186_04945	taxon435591_00716	XR	CE	100.0	no	no	taxon226186-->taxon435591
taxon226186_04957	taxon702446_02450	XR	TJ	99.404	no	no	taxon226186-->taxon702446
taxon226186_04959	taxon702446_02448	XR	TJ	100.0	no	no	taxon226186-->taxon702446
taxon227882_00104	taxon479432_03540	CK	CF	80.631	no	no	taxon227882-->taxon479432
taxon227882_00726	taxon479432_04062	CK	CF	91.691	no	no	taxon479432-->taxon227882
taxon227882_00798	taxon479433_05074	CK	VA	88.218	no	no	taxon227882-->taxon479433
taxon227882_00835	taxon446462_04642	CK	WJ	79.666	no	no	taxon227882-->taxon446462
taxon227882_00863	taxon479432_05015	CK	CF	90.72	no	no	taxon227882-->taxon479432
taxon227882_00877	taxon479432_04788	CK	CF	79.473	no	no	taxon227882-->taxon479432
taxon227882_00985	taxon526225_02841	CK	UK	85.906	no	no	taxon227882-->taxon526225
taxon227882_01052	taxon322710_00222	CK	EI	75.635	no	no	taxon227882-->taxon322710
taxon227882_01461	taxon479433_01143	CK	VA	80.463	no	no	taxon227882-->taxon479433
taxon227882_01608	taxon469383_02159	CK	SF	75.057	no	no	taxon227882-->taxon469383
taxon227882_01790	taxon471852_02353	CK	OK	80.697	no	no	taxon227882-->taxon471852
taxon227882_02065	taxon526225_03885	CK	UK	80.254	no	no	taxon227882-->taxon526225
taxon227882_02076	taxon446468_04369	CK	TH	83.99	no	no	taxon446468-->taxon227882
taxon227882_02200	taxon479432_07744	CK	CF	91.809	no	no	taxon479432-->taxon227882
taxon227882_02397	taxon281090_01686	CK	VG	82.143	no	no	taxon227882-->taxon281090
taxon227882_02589	taxon266940_00727	CK	JZ	81.633	no	no	taxon227882-->taxon266940
taxon227882_03114	taxon479432_04245	CK	CF	90.909	no	no	taxon227882-->taxon479432
taxon227882_04721	taxon446470_04008	CK	MJ	78.056	no	no	taxon227882-->taxon446470
taxon227882_07379	taxon526225_03053	CK	UK	84.427	no	no	taxon227882-->taxon526225
taxon227882_07430	taxon479433_03778	CK	VA	79.822	no	no	taxon227882-->taxon479433
taxon227882_07690	taxon446462_04960	CK	WJ	80.425	no	no	taxon227882-->taxon446462
taxon227882_07697	taxon479432_01182	CK	CF	80.939	no	no	taxon227882-->taxon479432
taxon228400_01758	taxon272629_01494	CL	GM	100.0	no	no	taxon272629-->taxon228400
taxon228400_01765	taxon272629_01486	CL	GM	93.177	no	no	taxon228400-->taxon272629
taxon228400_01768	taxon272629_01483	CL	GM	100.0	no	no	taxon228400-->taxon272629
taxon228400_01840	taxon228399_00021	CL	SL	100.0	no	no	taxon228400-->taxon228399
taxon228410_00168	taxon396588_00839	AL	JM	74.694	no	no	taxon228410-->taxon396588
taxon228410_00275	taxon349521_03025	AL	LH	73.742	no	no	taxon228410-->taxon349521
taxon228410_00427	taxon547045_00809	AL	LM	78.082	no	no	taxon228410-->taxon547045
taxon228410_00452	taxon351605_00860	AL	LS	81.07	no	no	taxon228410-->taxon351605
taxon228410_00857	taxon296591_02259	AL	KS	90.406	no	no	taxon228410-->taxon296591
taxon228410_00858	taxon375286_01802	AL	WM	90.028	no	no	taxon228410-->taxon375286
taxon228410_02127	taxon85643_00474	AL	SA	79.364	no	no	taxon228410-->taxon85643
taxon228410_02338	taxon243231_02560	AL	MF	78.396	no	no	taxon228410-->taxon243231
taxon232721_01271	taxon266264_02332	WU	PT	100.0	no	no	taxon232721-->taxon266264
taxon232721_01329	taxon266264_02274	WU	PT	99.866	no	no	taxon232721-->taxon266264
taxon232721_01377	taxon316273_02283	WU	EF	100.0	no	no	taxon232721-->taxon316273
taxon232721_01378	taxon316273_02282	WU	EF	100.0	no	no	taxon232721-->taxon316273
taxon232721_01379	taxon316273_02281	WU	EF	100.0	no	no	taxon232721-->taxon316273
taxon232721_01380	taxon316273_02280	WU	EF	100.0	no	no	taxon232721-->taxon316273
taxon232721_01423	taxon316273_02330	WU	EF	100.0	no	no	taxon232721-->taxon316273
taxon232721_01460	taxon316273_02361	WU	EF	100.0	no	no	taxon232721-->taxon316273
taxon232721_01479	taxon573060_02904	WU	YF	100.0	no	no	taxon232721-->taxon573060
taxon232721_01481	taxon573060_02907	WU	YF	100.0	no	no	taxon232721-->taxon573060
taxon232721_02183	taxon85643_00927	WU	SA	99.667	no	no	taxon232721-->taxon85643
taxon232721_02676	taxon573060_03249	WU	YF	99.575	no	no	taxon232721-->taxon573060
taxon232721_02698	taxon573060_02927	WU	YF	99.779	no	no	taxon232721-->taxon573060
taxon232721_02701	taxon573060_02924	WU	YF	100.0	no	no	taxon232721-->taxon573060
taxon232721_02939	taxon522373_01251	WU	DL	93.227	no	no	taxon232721-->taxon522373
taxon232721_02943	taxon399795_03018	WU	O	88.933	no	no	taxon232721-->taxon399795
taxon232721_02950	taxon402626_02551	WU	VS	89.815	no	no	taxon232721-->taxon402626
taxon232721_04307	taxon264198_05972	WU	PT	98.227	no	no	taxon232721-->taxon264198
taxon232721_04308	taxon264198_05971	WU	PT	99.621	no	no	taxon232721-->taxon264198
taxon234621_05125	taxon243243_01209	UP	JF	86.555	no	no	taxon243243-->taxon234621
taxon234621_06089	taxon469383_02349	UP	SF	75.69	no	no	taxon469383-->taxon234621
taxon235909_00152	taxon471223_00264	UU	BR	99.458	no	no	taxon471223-->taxon235909
taxon235909_00371	taxon525904_01130	UU	G	99.187	no	no	taxon235909-->taxon525904
taxon235909_00604	taxon471223_00573	UU	BR	100.0	no	no	taxon471223-->taxon235909
taxon235909_00609	taxon525904_01130	UU	G	99.729	no	no	taxon235909-->taxon525904
taxon235909_00901	taxon491915_01745	UU	WW	95.878	no	no	taxon235909-->taxon491915
taxon235909_00911	taxon471223_00264	UU	BR	95.781	no	no	taxon471223-->taxon235909
taxon235909_01027	taxon471223_00264	UU	BR	95.901	no	no	taxon471223-->taxon235909
taxon235909_01038	taxon471223_00264	UU	BR	98.855	no	no	taxon471223-->taxon235909
taxon235909_01404	taxon471223_00264	UU	BR	95.781	no	no	taxon471223-->taxon235909
taxon235909_01735	taxon491915_02456	UU	WW	97.368	no	no	taxon235909-->taxon491915
taxon235909_01926	taxon471223_01730	UU	BR	98.876	no	no	taxon471223-->taxon235909
taxon235909_03259	taxon471223_01523	UU	BR	98.614	no	no	taxon235909-->taxon471223
taxon235909_03277	taxon471223_03231	UU	BR	97.079	no	no	taxon235909-->taxon471223
taxon235909_03278	taxon471223_03232	UU	BR	99.499	no	no	taxon235909-->taxon471223
taxon235909_03279	taxon471223_03234	UU	BR	99.572	no	no	taxon235909-->taxon471223
taxon235909_03297	taxon471223_03239	UU	BR	100.0	no	no	taxon471223-->taxon235909
taxon235909_03325	taxon471223_00264	UU	BR	99.458	no	no	taxon471223-->taxon235909
taxon235909_03326	taxon471223_00264	UU	BR	96.481	no	no	taxon235909-->taxon471223
taxon235909_03530	taxon491915_02530	UU	WW	100.0	no	no	taxon235909-->taxon491915
taxon240292_00780	taxon313624_01451	JH	EW	84.659	no	no	taxon240292-->taxon313624
taxon240292_00819	taxon551115_02191	JH	RY	87.24	no	no	taxon240292-->taxon551115
taxon240292_00931	taxon551115_05711	JH	RY	85.264	no	no	taxon240292-->taxon551115
taxon240292_00935	taxon63737_06296	JH	HQ	85.067	no	no	taxon240292-->taxon63737
taxon240292_01041	taxon551115_02191	JH	RY	87.24	no	no	taxon240292-->taxon551115
taxon240292_01048	taxon63737_02457	JH	HQ	84.177	no	no	taxon240292-->taxon63737
taxon240292_01395	taxon551115_02191	JH	RY	87.24	no	no	taxon240292-->taxon551115
taxon240292_01660	taxon63737_02277	JH	HQ	87.947	no	no	taxon240292-->taxon63737
taxon240292_01661	taxon63737_02278	JH	HQ	85.992	no	no	taxon240292-->taxon63737
taxon240292_01835	taxon63737_04243	JH	HQ	88.235	no	no	taxon240292-->taxon63737
taxon240292_02185	taxon313624_01167	JH	EW	90.305	no	no	taxon240292-->taxon313624
taxon240292_02712	taxon551115_02191	JH	RY	87.24	no	no	taxon240292-->taxon551115
taxon240292_03115	taxon449447_05581	JH	XO	84.735	no	no	taxon240292-->taxon449447
taxon240292_03408	taxon63737_03093	JH	HQ	88.571	no	no	taxon240292-->taxon63737
taxon240292_03413	taxon551115_02191	JH	RY	87.24	no	no	taxon240292-->taxon551115
taxon240292_03423	taxon313624_04387	JH	EW	83.681	no	no	taxon240292-->taxon313624
taxon240292_03678	taxon551115_06404	JH	RY	88.714	no	no	taxon240292-->taxon551115
taxon240292_03906	taxon551115_02191	JH	RY	87.24	no	no	taxon240292-->taxon551115
taxon240292_03936	taxon449447_05604	JH	XO	93.427	no	no	taxon240292-->taxon449447
taxon240292_04375	taxon395961_02118	JH	OD	80.155	no	no	taxon240292-->taxon395961
taxon240292_04376	taxon395961_02119	JH	OD	75.374	no	no	taxon240292-->taxon395961
taxon240292_05075	taxon313624_00325	JH	EW	85.754	no	no	taxon240292-->taxon313624
taxon240292_05158	taxon313624_02636	JH	EW	84.497	no	no	taxon240292-->taxon313624
taxon240292_05297	taxon63737_03995	JH	HQ	91.622	no	no	taxon240292-->taxon63737
taxon240292_05308	taxon551115_06217	JH	RY	89.844	no	no	taxon240292-->taxon551115
taxon240292_05419	taxon203124_00269	JH	PF	77.046	no	no	taxon240292-->taxon203124
taxon240292_05485	taxon63737_02202	JH	HQ	89.211	no	no	taxon240292-->taxon63737
taxon240292_05616	taxon63737_07637	JH	HQ	92.536	no	no	taxon240292-->taxon63737
taxon240292_05617	taxon63737_07638	JH	HQ	87.105	no	no	taxon240292-->taxon63737
taxon240292_05714	taxon551115_02191	JH	RY	87.24	no	no	taxon240292-->taxon551115
taxon240292_05729	taxon313612_01281	JH	IX	90.222	no	no	taxon240292-->taxon313612
taxon240292_05746	taxon313612_01277	JH	IX	82.175	no	no	taxon240292-->taxon313612
taxon240292_05747	taxon43989_04931	JH	YH	80.084	no	no	taxon240292-->taxon43989
taxon240292_05768	taxon63737_03152	JH	HQ	98.184	no	no	taxon240292-->taxon63737
taxon240292_05770	taxon63737_03150	JH	HQ	93.948	no	no	taxon240292-->taxon63737
taxon240292_05777	taxon63737_03146	JH	HQ	97.566	no	no	taxon240292-->taxon63737
taxon240292_05780	taxon63737_03143	JH	HQ	98.901	no	no	taxon240292-->taxon63737
taxon240292_05781	taxon63737_03142	JH	HQ	97.71	no	no	taxon240292-->taxon63737
taxon240292_05800	taxon63737_03126	JH	HQ	96.491	no	no	taxon240292-->taxon63737
taxon240292_05801	taxon63737_07705	JH	HQ	98.034	no	no	taxon240292-->taxon63737
taxon240292_05805	taxon551115_03278	JH	RY	89.666	no	no	taxon240292-->taxon551115
taxon240292_05883	taxon533240_02781	JH	IM	93.028	no	no	taxon240292-->taxon533240
taxon242231_00937	taxon547045_00512	IF	LM	95.652	no	no	taxon242231-->taxon547045
taxon242619_00718	taxon575611_00667	WB	BO	99.593	no	no	taxon242619-->taxon575611
taxon242619_01247	taxon575611_00668	WB	BO	99.688	no	no	taxon242619-->taxon575611
taxon242619_01248	taxon575611_00667	WB	BO	99.593	no	no	taxon242619-->taxon575611
taxon242619_01255	taxon575611_00661	WB	BO	100.0	no	no	taxon575611-->taxon242619
taxon243230_01924	taxon446468_02595	TZ	TH	72.957	no	no	taxon243230-->taxon446468
taxon243261_00707	taxon406425_06809	AR	DV	87.48	no	no	taxon406425-->taxon243261
taxon243261_02100	taxon446468_01663	AR	TH	77.114	no	no	taxon446468-->taxon243261
taxon243261_02207	taxon288000_01769	AR	VX	74.646	no	no	taxon288000-->taxon243261
taxon243261_03815	taxon269482_06524	AR	DV	99.16	no	no	taxon243261-->taxon269482
taxon243261_04340	taxon391038_04869	AR	NC	98.023	no	no	taxon243261-->taxon391038
taxon243261_05328	taxon420662_01752	AR	EB	80.268	no	no	taxon420662-->taxon243261
taxon243261_06104	taxon406425_06809	AR	DV	86.667	no	no	taxon243261-->taxon406425
taxon243261_07182	taxon269482_06524	AR	DV	92.717	no	no	taxon243261-->taxon269482
taxon243261_07208	taxon228410_02557	AR	AL	99.67	no	no	taxon243261-->taxon228410
taxon243261_07215	taxon388272_03271	AR	HB	99.638	no	no	taxon243261-->taxon388272
taxon243261_07217	taxon388272_03269	AR	HB	100.0	no	no	taxon243261-->taxon388272
taxon243261_07218	taxon388272_03268	AR	HB	99.775	no	no	taxon243261-->taxon388272
taxon243261_07219	taxon204773_01882	AR	WM	99.759	no	no	taxon243261-->taxon204773
taxon243261_07221	taxon388272_03265	AR	HB	94.368	no	no	taxon243261-->taxon388272
taxon243261_07223	taxon204773_01878	AR	WM	98.755	no	no	taxon243261-->taxon204773
taxon243261_07305	taxon392499_02150	AR	RM	74.798	no	no	taxon243261-->taxon392499
taxon243261_07308	taxon159087_01373	AR	TY	77.778	no	no	taxon159087-->taxon243261
taxon243261_07617	taxon395019_05751	AR	DV	100.0	no	no	taxon395019-->taxon243261
taxon243261_07620	taxon395019_05748	AR	DV	100.0	no	no	taxon395019-->taxon243261
taxon243261_07707	taxon264198_05974	AR	PT	100.0	no	no	taxon264198-->taxon243261
taxon243261_07798	taxon269482_07540	AR	DV	86.931	no	no	taxon243261-->taxon269482
taxon243272_00106	taxon519441_00061	BT	WA	78.579	no	no	taxon243272-->taxon519441
taxon243272_00146	taxon272635_00248	BT	NZ	81.185	no	no	taxon243272-->taxon272635
taxon243272_00328	taxon332415_00058	BT	YM	79.512	no	no	taxon243272-->taxon332415
taxon246196_00143	taxon526226_04580	JF	KM	86.667	no	no	taxon526226-->taxon246196
taxon246196_00221	taxon196162_02939	JF	RO	82.686	no	no	taxon196162-->taxon246196
taxon246196_00391	taxon446468_01915	JF	TH	77.202	no	no	taxon446468-->taxon246196
taxon246196_00656	taxon446462_06918	JF	WJ	83.497	no	no	taxon246196-->taxon446462
taxon246196_00906	taxon247156_05232	JF	PZ	83.623	no	no	taxon246196-->taxon247156
taxon246196_01000	taxon247156_01218	JF	PZ	85.856	no	no	taxon246196-->taxon247156
taxon246196_01086	taxon196162_04397	JF	RO	80.519	no	no	taxon246196-->taxon196162
taxon246196_01406	taxon247156_00744	JF	PZ	85.436	no	no	taxon246196-->taxon247156
taxon246196_01767	taxon446462_06333	JF	WJ	81.36	no	no	taxon246196-->taxon446462
taxon246196_01929	taxon290398_02777	JF	FI	77.007	no	no	taxon246196-->taxon290398
taxon246196_02033	taxon469383_02404	JF	SF	74.858	no	no	taxon246196-->taxon469383
taxon246196_02110	taxon479433_03778	JF	VA	77.31	no	no	taxon479433-->taxon246196
taxon246196_02119	taxon526226_03921	JF	KM	81.885	no	no	taxon246196-->taxon526226
taxon246196_02145	taxon100226_00198	JF	CK	78.298	no	no	taxon246196-->taxon100226
taxon246196_02243	taxon247156_01218	JF	PZ	85.856	no	no	taxon246196-->taxon247156
taxon246196_02359	taxon526226_02101	JF	KM	83.256	no	no	taxon526226-->taxon246196
taxon246196_02441	taxon247156_04168	JF	PZ	91.44	no	no	taxon246196-->taxon247156
taxon246196_02501	taxon247156_04155	JF	PZ	86.799	no	no	taxon246196-->taxon247156
taxon246196_02537	taxon247156_04119	JF	PZ	81.356	no	no	taxon247156-->taxon246196
taxon246196_02569	taxon247156_01217	JF	PZ	82.874	no	no	taxon246196-->taxon247156
taxon246196_02639	taxon247156_03878	JF	PZ	89.339	no	no	taxon246196-->taxon247156
taxon246196_02849	taxon247156_03740	JF	PZ	88.162	no	no	taxon246196-->taxon247156
taxon246196_02992	taxon526226_02388	JF	KM	86.719	no	no	taxon246196-->taxon526226
taxon246196_03511	taxon247156_02568	JF	PZ	82.701	no	no	taxon247156-->taxon246196
taxon246196_03515	taxon247156_02553	JF	PZ	81.518	no	no	taxon247156-->taxon246196
taxon246196_04390	taxon247156_01417	JF	PZ	85.115	no	no	taxon247156-->taxon246196
taxon246196_04399	taxon247156_01391	JF	PZ	81.948	no	no	taxon246196-->taxon247156
taxon246196_04464	taxon521096_01357	JF	TG	82.038	no	no	taxon521096-->taxon246196
taxon246196_04489	taxon247156_01341	JF	PZ	81.663	no	no	taxon247156-->taxon246196
taxon246196_04683	taxon247156_03825	JF	PZ	87.826	no	no	taxon247156-->taxon246196
taxon246196_04769	taxon526226_03314	JF	KM	82.794	no	no	taxon246196-->taxon526226
taxon246196_04865	taxon469383_02997	JF	SF	77.572	no	no	taxon246196-->taxon469383
taxon246196_05001	taxon247156_04834	JF	PZ	84.91	no	no	taxon247156-->taxon246196
taxon246196_05106	taxon479432_00407	JF	CF	77.831	no	no	taxon479432-->taxon246196
taxon246196_05921	taxon526226_00509	JF	KM	86.181	no	no	taxon246196-->taxon526226
taxon246196_05972	taxon279238_02791	JF	VN	76.225	no	no	taxon246196-->taxon279238
taxon246196_06129	taxon446462_00113	JF	WJ	79.341	no	no	taxon246196-->taxon446462
taxon246196_06186	taxon247156_03253	JF	PZ	86.498	no	no	taxon247156-->taxon246196
taxon246196_06309	taxon526226_02528	JF	KM	80.571	no	no	taxon246196-->taxon526226
taxon246196_06352	taxon526226_01829	JF	KM	81.414	no	no	taxon526226-->taxon246196
taxon246196_06391	taxon525370_02961	JF	UP	80.919	no	no	taxon246196-->taxon525370
taxon246196_06460	taxon471852_01231	JF	OK	79.276	no	no	taxon246196-->taxon471852
taxon246196_06487	taxon471857_02772	JF	FR	79.458	no	no	taxon246196-->taxon471857
taxon257309_02165	taxon547045_00074	MP	LM	70.897	no	no	taxon257309-->taxon547045
taxon257310_04233	taxon94624_00676	CD	QT	89.648	no	no	taxon257310-->taxon94624
taxon257311_01237	taxon94624_03613	CD	QT	90.787	no	no	taxon94624-->taxon257311
taxon257311_02155	taxon323097_03666	CD	AQ	76.862	no	no	taxon257311-->taxon323097
taxon257311_02889	taxon397945_00184	CD	HC	81.921	no	no	taxon257311-->taxon397945
taxon257311_03957	taxon557722_02693	CD	HB	80.531	no	no	taxon557722-->taxon257311
taxon257313_00722	taxon384765_01056	CD	KQ	76.313	no	no	taxon257313-->taxon384765
taxon257313_01646	taxon318586_03109	CD	IV	83.106	no	no	taxon257313-->taxon318586
taxon257313_02991	taxon94624_00598	CD	QT	88.16	no	no	taxon257313-->taxon94624
taxon257313_03187	taxon742159_05467	CD	TX	87.02	no	no	taxon742159-->taxon257313
taxon258594_01400	taxon648757_00501	ND	OT	84.61	no	no	taxon648757-->taxon258594
taxon258594_01402	taxon322710_00243	ND	EI	78.29	no	no	taxon322710-->taxon258594
taxon258594_02275	taxon314254_01729	ND	VI	81.853	no	no	taxon258594-->taxon314254
taxon258594_02286	taxon366602_03850	ND	RF	78.553	no	no	taxon258594-->taxon366602
taxon258594_02305	taxon392499_02286	ND	RM	84.685	no	no	taxon392499-->taxon258594
taxon258594_02306	taxon392499_02285	ND	RM	82.783	no	no	taxon392499-->taxon258594
taxon259536_00632	taxon575587_00305	UQ	QM	80.124	no	no	taxon259536-->taxon575587
taxon259536_00633	taxon575587_00306	UQ	QM	82.264	no	no	taxon259536-->taxon575587
taxon262723_00357	taxon272635_00211	KO	NZ	76.928	no	no	taxon262723-->taxon272635
taxon262723_00613	taxon272635_00248	KO	NZ	84.259	no	no	taxon262723-->taxon272635
taxon262727_00348	taxon272843_01985	HH	ET	99.845	no	no	taxon262727-->taxon272843
taxon262727_01464	taxon272843_01172	HH	ET	98.39	no	no	taxon262727-->taxon272843
taxon264198_00928	taxon391038_03814	PT	NC	82.407	no	no	taxon391038-->taxon264198
taxon264198_01354	taxon391038_00967	PT	NC	81.277	no	no	taxon264198-->taxon391038
taxon264198_01615	taxon402626_01470	PT	VS	85.93	no	no	taxon264198-->taxon402626
taxon264198_02337	taxon391038_04330	PT	NC	81.966	no	no	taxon391038-->taxon264198
taxon264198_02758	taxon267608_02459	PT	VS	89.121	no	no	taxon267608-->taxon264198
taxon264198_04570	taxon391008_02006	PT	DL	81.718	no	no	taxon264198-->taxon391008
taxon264198_04660	taxon391038_06606	PT	NC	82.27	no	no	taxon391038-->taxon264198
taxon264198_04880	taxon441166_05521	PT	DV	88.471	no	no	taxon264198-->taxon441166
taxon264198_04953	taxon279714_02631	PT	HG	79.836	no	no	taxon264198-->taxon279714
taxon264198_05045	taxon279714_00389	PT	HG	82.236	no	no	taxon264198-->taxon279714
taxon264198_05101	taxon394_06194	PT	MH	77.141	no	no	taxon394-->taxon264198
taxon264198_05659	taxon391038_04422	PT	NC	81.424	no	no	taxon264198-->taxon391038
taxon264198_05761	taxon395495_03359	PT	NO	83.322	no	no	taxon264198-->taxon395495
taxon264198_05895	taxon443152_02873	PT	LN	80.594	no	no	taxon443152-->taxon264198
taxon264198_05896	taxon159087_03279	PT	TY	79.34	no	no	taxon264198-->taxon159087
taxon264198_05900	taxon395495_03337	PT	NO	80.542	no	no	taxon264198-->taxon395495
taxon264198_06060	taxon272568_01588	PT	AW	75.215	no	no	taxon264198-->taxon272568
taxon264198_06066	taxon398527_03010	PT	AR	90.865	no	no	taxon264198-->taxon398527
taxon264198_06635	taxon76114_01906	PT	PN	80.408	no	no	taxon264198-->taxon76114
taxon264730_00818	taxon457400_00281	BK	OY	79.724	no	no	taxon264730-->taxon457400
taxon264730_03735	taxon457400_00281	BK	OY	80.645	no	no	taxon264730-->taxon457400
taxon264731_02163	taxon59374_02879	BO	GO	80.121	no	no	taxon59374-->taxon264731
taxon266264_00108	taxon342110_04280	PT	VS	85.714	no	no	taxon342110-->taxon266264
taxon266264_00504	taxon62928_02841	PT	MB	82.642	no	no	taxon62928-->taxon266264
taxon266264_01133	taxon543728_01667	PT	NU	80.287	no	no	taxon266264-->taxon543728
taxon266264_01320	taxon269482_07516	PT	DV	97.708	no	no	taxon266264-->taxon269482
taxon266264_01322	taxon269482_07514	PT	DV	97.829	no	no	taxon266264-->taxon269482
taxon266264_01328	taxon269482_07507	PT	DV	98.654	no	no	taxon269482-->taxon266264
taxon266264_01333	taxon85643_01021	PT	SA	95.047	no	no	taxon266264-->taxon85643
taxon266264_01465	taxon535289_01265	PT	WU	89.493	no	no	taxon266264-->taxon535289
taxon266264_01499	taxon292415_02639	PT	TT	88.467	no	no	taxon266264-->taxon292415
taxon266264_01511	taxon395495_03755	PT	NO	82.584	no	no	taxon395495-->taxon266264
taxon266264_01515	taxon395495_00356	PT	NO	84.503	no	no	taxon395495-->taxon266264
taxon266264_01748	taxon398578_00062	PT	XW	80.536	no	no	taxon266264-->taxon398578
taxon266264_01808	taxon543728_06183	PT	NU	80.017	no	no	taxon266264-->taxon543728
taxon266264_01918	taxon399795_00442	PT	O	79.566	no	no	taxon266264-->taxon399795
taxon266264_02286	taxon402881_03418	PT	FS	100.0	no	no	taxon266264-->taxon402881
taxon266264_02287	taxon402881_03419	PT	FS	100.0	no	no	taxon266264-->taxon402881
taxon266264_02297	taxon398578_00487	PT	XW	86.889	no	no	taxon266264-->taxon398578
taxon266264_02298	taxon232721_01308	PT	WU	99.43	no	no	taxon232721-->taxon266264
taxon266264_02373	taxon335283_00068	PT	AL	76.382	no	no	taxon335283-->taxon266264
taxon266264_02459	taxon94624_02356	PT	QT	80.516	no	no	taxon266264-->taxon94624
taxon266264_02460	taxon391735_01820	PT	QR	81.66	no	no	taxon266264-->taxon391735
taxon266264_02582	taxon391735_01757	PT	QR	80.352	no	no	taxon266264-->taxon391735
taxon266264_02592	taxon85643_01188	PT	SA	84.314	no	no	taxon85643-->taxon266264
taxon266264_02974	taxon573060_01677	PT	YF	100.0	no	no	taxon266264-->taxon573060
taxon266264_02998	taxon398578_02742	PT	XW	100.0	no	no	taxon266264-->taxon398578
taxon266264_03330	taxon391038_02843	PT	NC	81.364	no	no	taxon266264-->taxon391038
taxon266264_03331	taxon391038_02844	PT	NC	82.796	no	no	taxon266264-->taxon391038
taxon266264_03717	taxon742159_01029	PT	TX	83.37	no	no	taxon266264-->taxon742159
taxon266264_03723	taxon395495_04348	PT	NO	82.578	no	no	taxon266264-->taxon395495
taxon266264_03883	taxon573060_00574	PT	YF	80.582	no	no	taxon266264-->taxon573060
taxon266264_03884	taxon573060_00573	PT	YF	80.129	no	no	taxon266264-->taxon573060
taxon266264_04121	taxon573060_01677	PT	YF	100.0	no	no	taxon266264-->taxon573060
taxon266264_04188	taxon85643_03367	PT	SA	85.089	no	no	taxon266264-->taxon85643
taxon266264_04293	taxon94624_00779	PT	QT	81.719	no	no	taxon94624-->taxon266264
taxon266264_04377	taxon543728_05326	PT	NU	80.184	no	no	taxon543728-->taxon266264
taxon266264_04659	taxon742159_00184	PT	TX	85.121	no	no	taxon742159-->taxon266264
taxon266264_04699	taxon399795_00211	PT	O	81.778	no	no	taxon266264-->taxon399795
taxon266264_04983	taxon267608_04800	PT	VS	85.783	no	no	taxon266264-->taxon267608
taxon266264_04997	taxon543728_03725	PT	NU	80.238	no	no	taxon266264-->taxon543728
taxon266264_05045	taxon573060_01677	PT	YF	100.0	no	no	taxon266264-->taxon573060
taxon266264_05062	taxon398578_01859	PT	XW	80.314	no	no	taxon398578-->taxon266264
taxon266264_05272	taxon680198_01462	PT	CK	77.941	no	no	taxon266264-->taxon680198
taxon266264_05330	taxon438753_02733	PT	AS	76.548	no	no	taxon266264-->taxon438753
taxon266264_05372	taxon391038_03303	PT	NC	82.099	no	no	taxon391038-->taxon266264
taxon266264_05433	taxon322710_00541	PT	EI	78.534	no	no	taxon266264-->taxon322710
taxon266264_05497	taxon137722_04280	PT	BI	76.612	no	no	taxon266264-->taxon137722
taxon266264_06140	taxon402626_01733	PT	VS	98.693	no	no	taxon266264-->taxon402626
taxon266264_06144	taxon402626_01729	PT	VS	99.761	no	no	taxon266264-->taxon402626
taxon266264_06145	taxon402626_01728	PT	VS	100.0	no	no	taxon266264-->taxon402626
taxon266264_06147	taxon402626_01726	PT	VS	100.0	no	no	taxon266264-->taxon402626
taxon266264_06149	taxon402626_01724	PT	VS	100.0	no	no	taxon266264-->taxon402626
taxon266264_06152	taxon402626_01721	PT	VS	100.0	no	no	taxon402626-->taxon266264
taxon266264_06155	taxon402626_01720	PT	VS	100.0	no	no	taxon266264-->taxon402626
taxon266264_06157	taxon402626_01718	PT	VS	99.96	no	no	taxon266264-->taxon402626
taxon266264_06159	taxon402626_01717	PT	VS	100.0	no	no	taxon266264-->taxon402626
taxon266264_06178	taxon232721_01251	PT	WU	80.865	no	no	taxon232721-->taxon266264
taxon266265_00689	taxon395019_03762	AR	DV	94.365	no	no	taxon266265-->taxon395019
taxon266265_00690	taxon395019_05797	AR	DV	97.066	no	no	taxon266265-->taxon395019
taxon266265_01058	taxon224911_02911	AR	VX	75.788	no	no	taxon266265-->taxon224911
taxon266265_01243	taxon395019_05797	AR	DV	97.066	no	no	taxon266265-->taxon395019
taxon266265_01244	taxon395019_03762	AR	DV	94.365	no	no	taxon266265-->taxon395019
taxon266265_01704	taxon395019_05797	AR	DV	97.066	no	no	taxon266265-->taxon395019
taxon266265_01705	taxon395019_03762	AR	DV	94.365	no	no	taxon266265-->taxon395019
taxon266265_01866	taxon395019_03762	AR	DV	94.365	no	no	taxon266265-->taxon395019
taxon266265_01867	taxon395019_05797	AR	DV	97.066	no	no	taxon266265-->taxon395019
taxon266265_01978	taxon395019_03762	AR	DV	94.365	no	no	taxon266265-->taxon395019
taxon266265_01979	taxon395019_05797	AR	DV	97.066	no	no	taxon266265-->taxon395019
taxon266265_03144	taxon316273_02361	AR	EF	85.396	no	no	taxon266265-->taxon316273
taxon266265_03145	taxon94624_01453	AR	QT	100.0	no	no	taxon266265-->taxon94624
taxon266265_03146	taxon573060_04110	AR	YF	87.557	no	no	taxon266265-->taxon573060
taxon266265_03147	taxon399795_00126	AR	O	87.558	no	no	taxon266265-->taxon399795
taxon266265_03152	taxon573060_04116	AR	YF	97.426	no	no	taxon266265-->taxon573060
taxon266265_03153	taxon204773_01827	AR	WM	97.959	no	no	taxon266265-->taxon204773
taxon266265_03154	taxon94624_01462	AR	QT	100.0	no	no	taxon266265-->taxon94624
taxon266265_03160	taxon94624_01475	AR	QT	100.0	no	no	taxon266265-->taxon94624
taxon266265_03161	taxon94624_01476	AR	QT	100.0	no	no	taxon266265-->taxon94624
taxon266265_03162	taxon402881_03427	AR	FS	90.652	no	no	taxon266265-->taxon402881
taxon266265_03167	taxon573060_01735	AR	YF	94.444	no	no	taxon266265-->taxon573060
taxon266265_03170	taxon94624_01486	AR	QT	100.0	no	no	taxon266265-->taxon94624
taxon266265_03171	taxon94624_01487	AR	QT	100.0	no	no	taxon266265-->taxon94624
taxon266265_03172	taxon266264_02311	AR	PT	93.702	no	no	taxon266265-->taxon266264
taxon266265_03173	taxon399795_00102	AR	O	94.585	no	no	taxon266265-->taxon399795
taxon266265_03174	taxon573060_01742	AR	YF	92.193	no	no	taxon266265-->taxon573060
taxon266265_03179	taxon573060_01748	AR	YF	91.032	no	no	taxon266265-->taxon573060
taxon266265_03192	taxon573060_02961	AR	YF	90.801	no	no	taxon266265-->taxon573060
taxon266265_03194	taxon573060_02963	AR	YF	91.111	no	no	taxon266265-->taxon573060
taxon266265_03200	taxon94624_01524	AR	QT	100.0	no	no	taxon266265-->taxon94624
taxon266265_03202	taxon94624_01526	AR	QT	100.0	no	no	taxon266265-->taxon94624
taxon266265_03203	taxon94624_01527	AR	QT	99.946	no	no	taxon266265-->taxon94624
taxon266265_04575	taxon391038_03907	AR	NC	88.786	no	no	taxon266265-->taxon391038
taxon266265_04728	taxon742159_00184	AR	TX	86.685	no	no	taxon266265-->taxon742159
taxon266265_05435	taxon322710_02998	AR	EI	84.04	no	no	taxon322710-->taxon266265
taxon266265_05437	taxon322710_03001	AR	EI	82.794	no	no	taxon322710-->taxon266265
taxon266265_05898	taxon269482_05922	AR	DV	89.276	no	no	taxon266265-->taxon269482
taxon266265_05901	taxon269482_05919	AR	DV	89.038	no	no	taxon266265-->taxon269482
taxon266265_05902	taxon269482_05918	AR	DV	89.877	no	no	taxon266265-->taxon269482
taxon266265_05903	taxon269482_05917	AR	DV	88.155	no	no	taxon266265-->taxon269482
taxon266265_06253	taxon682634_03060	AR	GZ	90.938	no	no	taxon266265-->taxon682634
taxon266265_07193	taxon395019_05797	AR	DV	97.066	no	no	taxon266265-->taxon395019
taxon266265_07194	taxon395019_03762	AR	DV	94.365	no	no	taxon266265-->taxon395019
taxon266265_07353	taxon501479_03963	AR	LG	77.92	no	no	taxon501479-->taxon266265
taxon266265_07801	taxon400668_02008	AR	KE	72.189	no	no	taxon266265-->taxon400668
taxon266265_07928	taxon742159_03502	AR	TX	81.842	no	no	taxon266265-->taxon742159
taxon266265_08003	taxon396597_04519	AR	DV	89.785	no	no	taxon266265-->taxon396597
taxon266265_08421	taxon365044_04116	AR	KS	100.0	no	no	taxon266265-->taxon365044
taxon266265_08445	taxon573060_01732	AR	YF	100.0	no	no	taxon266265-->taxon573060
taxon266265_08455	taxon573060_01258	AR	YF	100.0	no	no	taxon266265-->taxon573060
taxon266834_00014	taxon381754_00324	MH	HB	77.164	no	no	taxon266834-->taxon381754
taxon266834_00450	taxon536019_02351	MH	EM	85.98	no	no	taxon266834-->taxon536019
taxon266834_04718	taxon296591_00082	MH	KS	83.792	no	no	taxon266834-->taxon296591
taxon267608_00645	taxon279714_02102	VS	HG	80.525	no	no	taxon279714-->taxon267608
taxon267608_01081	taxon420662_01977	VS	EB	83.574	no	no	taxon420662-->taxon267608
taxon267608_01882	taxon381666_01636	VS	PT	89.681	no	no	taxon381666-->taxon267608
taxon267608_02630	taxon397945_00705	VS	HC	98.913	no	no	taxon267608-->taxon397945
taxon267608_02640	taxon452680_04891	VS	BK	95.427	no	no	taxon452680-->taxon267608
taxon267608_02780	taxon391735_03638	VS	QR	81.369	no	no	taxon267608-->taxon391735
taxon267608_03510	taxon391038_03286	VS	NC	82.915	no	no	taxon267608-->taxon391038
taxon269482_01366	taxon395495_03321	DV	NO	83.656	no	no	taxon269482-->taxon395495
taxon269482_01367	taxon391735_00066	DV	QR	82.309	no	no	taxon391735-->taxon269482
taxon269482_01412	taxon391038_01559	DV	NC	88.73	no	no	taxon391038-->taxon269482
taxon269482_02680	taxon267608_02156	DV	VS	86.545	no	no	taxon269482-->taxon267608
taxon269482_03194	taxon573060_03778	DV	YF	78.481	no	no	taxon269482-->taxon573060
taxon269482_03195	taxon395495_00621	DV	NO	79.113	no	no	taxon269482-->taxon395495
taxon269482_03198	taxon573060_04028	DV	YF	81.12	no	no	taxon573060-->taxon269482
taxon269482_03328	taxon316056_01487	DV	ND	77.041	no	no	taxon269482-->taxon316056
taxon269482_03364	taxon543728_05305	DV	NU	79.053	no	no	taxon269482-->taxon543728
taxon269482_03398	taxon264198_04873	DV	PT	87.621	no	no	taxon264198-->taxon269482
taxon269482_03406	taxon264198_04881	DV	PT	82.974	no	no	taxon269482-->taxon264198
taxon269482_03603	taxon243365_00838	DV	A	78.488	no	no	taxon269482-->taxon243365
taxon269482_03857	taxon392499_03223	DV	RM	77.04	no	no	taxon392499-->taxon269482
taxon269482_04288	taxon391038_00590	DV	NC	89.447	no	no	taxon391038-->taxon269482
taxon269482_04712	taxon391038_05966	DV	NC	86.492	no	no	taxon269482-->taxon391038
taxon269482_04716	taxon640510_03739	DV	AR	90.966	no	no	taxon269482-->taxon640510
taxon269482_04720	taxon640510_03735	DV	AR	87.246	no	no	taxon269482-->taxon640510
taxon269482_04822	taxon397945_04869	DV	HC	81.262	no	no	taxon397945-->taxon269482
taxon269482_05317	taxon391038_04501	DV	NC	89.075	no	no	taxon269482-->taxon391038
taxon269482_05318	taxon391038_04500	DV	NC	90.196	no	no	taxon269482-->taxon391038
taxon269482_05319	taxon391038_04499	DV	NC	92.097	no	no	taxon269482-->taxon391038
taxon269482_05567	taxon78245_01292	DV	VH	83.553	no	no	taxon78245-->taxon269482
taxon269482_05583	taxon391038_04488	DV	NC	92.952	no	no	taxon269482-->taxon391038
taxon269482_05715	taxon266265_02607	DV	AR	93.765	no	no	taxon269482-->taxon266265
taxon269482_05985	taxon264198_05974	DV	PT	100.0	no	no	taxon269482-->taxon264198
taxon269482_05987	taxon264198_05976	DV	PT	100.0	no	no	taxon269482-->taxon264198
taxon269482_06040	taxon243261_07621	DV	AR	100.0	no	no	taxon269482-->taxon243261
taxon269482_06070	taxon402626_02453	DV	VS	82.456	no	no	taxon269482-->taxon402626
taxon269482_06449	taxon543728_01582	DV	NU	79.565	no	no	taxon543728-->taxon269482
taxon269482_06523	taxon243261_03814	DV	AR	99.481	no	no	taxon269482-->taxon243261
taxon269482_06532	taxon279714_00584	DV	HG	80.415	no	no	taxon269482-->taxon279714
taxon269482_06660	taxon243261_03482	DV	AR	99.16	no	no	taxon243261-->taxon269482
taxon269482_06661	taxon243261_03814	DV	AR	99.481	no	no	taxon243261-->taxon269482
taxon269482_06673	taxon391038_06531	DV	NC	89.002	no	no	taxon391038-->taxon269482
taxon269482_06898	taxon243261_03814	DV	AR	99.481	no	no	taxon243261-->taxon269482
taxon269482_06899	taxon243261_03482	DV	AR	99.16	no	no	taxon243261-->taxon269482
taxon269482_06936	taxon640511_00140	DV	AR	88.13	no	no	taxon640511-->taxon269482
taxon269482_07091	taxon264198_05974	DV	PT	100.0	no	no	taxon269482-->taxon264198
taxon269482_07093	taxon264198_05976	DV	PT	100.0	no	no	taxon269482-->taxon264198
taxon269482_07110	taxon290339_04076	DV	MX	88.519	no	no	taxon290339-->taxon269482
taxon269482_07111	taxon266264_02967	DV	PT	99.702	no	no	taxon269482-->taxon266264
taxon269482_07112	taxon266264_02968	DV	PT	100.0	no	no	taxon269482-->taxon266264
taxon269482_07113	taxon266264_02969	DV	PT	100.0	no	no	taxon269482-->taxon266264
taxon269482_07114	taxon573060_01673	DV	YF	97.556	no	no	taxon269482-->taxon573060
taxon269482_07116	taxon573060_01675	DV	YF	97.895	no	no	taxon573060-->taxon269482
taxon269482_07174	taxon243261_07556	DV	AR	89.157	no	no	taxon243261-->taxon269482
taxon269482_07364	taxon264198_05974	DV	PT	100.0	no	no	taxon269482-->taxon264198
taxon269482_07367	taxon264198_05976	DV	PT	100.0	no	no	taxon269482-->taxon264198
taxon269482_07487	taxon264198_05976	DV	PT	100.0	no	no	taxon269482-->taxon264198
taxon269482_07489	taxon264198_05974	DV	PT	100.0	no	no	taxon269482-->taxon264198
taxon269482_07516	taxon391735_02691	DV	QR	82.046	no	no	taxon269482-->taxon391735
taxon269482_07522	taxon266264_01306	DV	PT	100.0	no	no	taxon269482-->taxon266264
taxon269482_07542	taxon243261_07796	DV	AR	87.739	no	no	taxon243261-->taxon269482
taxon269799_00669	taxon404589_03096	MF	FU	84.06	no	no	taxon404589-->taxon269799
taxon269799_01108	taxon351605_04120	MF	LS	81.764	no	no	taxon269799-->taxon351605
taxon269799_01789	taxon338966_02500	MF	KD	79.587	no	no	taxon269799-->taxon338966
taxon269799_01918	taxon443144_03551	MF	JD	84.019	no	no	taxon269799-->taxon443144
taxon269799_01919	taxon443144_03550	MF	JD	81.825	no	no	taxon269799-->taxon443144
taxon269799_02017	taxon56780_00367	MF	PQ	77.13	no	no	taxon269799-->taxon56780
taxon269799_02562	taxon398767_01205	MF	UV	82.77	no	no	taxon269799-->taxon398767
taxon269799_02717	taxon398767_01369	MF	UV	80.529	no	no	taxon269799-->taxon398767
taxon269799_02989	taxon351605_00622	MF	LS	83.918	no	no	taxon269799-->taxon351605
taxon269799_03440	taxon338966_02909	MF	KD	83.333	no	no	taxon269799-->taxon338966
taxon269799_03511	taxon338966_00566	MF	KD	80.479	no	no	taxon269799-->taxon338966
taxon269799_03542	taxon351605_02032	MF	LS	81.456	no	no	taxon269799-->taxon351605
taxon270374_00489	taxon314285_01835	LN	NN	83.898	no	no	taxon270374-->taxon314285
taxon270374_00686	taxon290398_01486	LN	FI	76.651	no	no	taxon270374-->taxon290398
taxon270374_02013	taxon349521_01071	LN	LH	83.739	no	no	taxon270374-->taxon349521
taxon271848_00074	taxon164546_00071	DV	PT	85.207	no	no	taxon271848-->taxon164546
taxon271848_01730	taxon428406_00252	DV	VS	83.422	no	no	taxon428406-->taxon271848
taxon271848_02323	taxon428406_00252	DV	VS	83.551	no	no	taxon271848-->taxon428406
taxon271848_03923	taxon428406_00252	DV	VS	83.422	no	no	taxon428406-->taxon271848
taxon271848_04815	taxon266265_07589	DV	AR	88.504	no	no	taxon271848-->taxon266265
taxon272559_01014	taxon445970_02028	XR	UT	83.842	no	no	taxon272559-->taxon445970
taxon272559_01046	taxon469589_01145	XR	CE	96.133	no	no	taxon272559-->taxon469589
taxon272559_01164	taxon702446_02623	XR	TJ	93.464	no	no	taxon702446-->taxon272559
taxon272559_01198	taxon469589_03367	XR	CE	94.306	no	no	taxon272559-->taxon469589
taxon272559_01434	taxon679190_02184	XR	BO	95.955	no	no	taxon272559-->taxon679190
taxon272559_01436	taxon411477_02241	XR	CE	93.802	no	no	taxon411477-->taxon272559
taxon272559_01635	taxon563193_01987	XR	CE	98.524	no	no	taxon272559-->taxon563193
taxon272559_01641	taxon563193_01992	XR	CE	97.754	no	no	taxon272559-->taxon563193
taxon272559_01656	taxon457395_04176	XR	TJ	97.89	no	no	taxon272559-->taxon457395
taxon272559_01663	taxon563193_02005	XR	CE	98.007	no	no	taxon272559-->taxon563193
taxon272559_01668	taxon702446_03128	XR	TJ	98.129	no	no	taxon702446-->taxon272559
taxon272559_01669	taxon563193_02011	XR	CE	93.688	no	no	taxon563193-->taxon272559
taxon272559_01674	taxon563193_02016	XR	CE	98.905	no	no	taxon563193-->taxon272559
taxon272559_01678	taxon563193_02020	XR	CE	97.984	no	no	taxon272559-->taxon563193
taxon272559_01680	taxon563193_02022	XR	CE	98.454	no	no	taxon563193-->taxon272559
taxon272559_01686	taxon563193_02029	XR	CE	98.342	no	no	taxon272559-->taxon563193
taxon272559_01687	taxon563193_02030	XR	CE	98.657	no	no	taxon563193-->taxon272559
taxon272559_01699	taxon563193_02049	XR	CE	98.225	no	no	taxon272559-->taxon563193
taxon272559_03793	taxon457391_02742	XR	TJ	87.847	no	no	taxon272559-->taxon457391
taxon272559_03795	taxon435590_02186	XR	TJ	85.285	no	no	taxon272559-->taxon435590
taxon272559_04312	taxon484018_03595	XR	VW	100.0	no	no	taxon272559-->taxon484018
taxon272559_04315	taxon484018_03593	XR	VW	99.77	no	no	taxon484018-->taxon272559
taxon272559_04331	taxon484018_03635	XR	VW	100.0	no	no	taxon272559-->taxon484018
taxon272559_04348	taxon484018_03618	XR	VW	99.708	no	no	taxon272559-->taxon484018
taxon272563_00377	taxon445973_01500	KA	GU	97.478	no	no	taxon445973-->taxon272563
taxon272563_00380	taxon411470_00156	KA	IQ	98.824	no	no	taxon272563-->taxon411470
taxon272563_00381	taxon445973_01503	KA	GU	99.762	no	no	taxon445973-->taxon272563
taxon272563_00399	taxon411459_00040	KA	TR	89.648	no	no	taxon411459-->taxon272563
taxon272563_00405	taxon518637_01038	KA	FG	94.552	no	no	taxon272563-->taxon518637
taxon272563_00431	taxon626523_01697	KA	BA	96.14	no	no	taxon626523-->taxon272563
taxon272563_00434	taxon411465_00819	KA	PH	95.333	no	no	taxon272563-->taxon411465
taxon272563_00436	taxon626523_01692	KA	BA	100.0	no	no	taxon272563-->taxon626523
taxon272563_00437	taxon679192_00413	KA	QG	99.074	no	no	taxon272563-->taxon679192
taxon272563_00438	taxon411465_00835	KA	PH	98.958	no	no	taxon272563-->taxon411465
taxon272563_00441	taxon411465_00838	KA	PH	97.076	no	no	taxon272563-->taxon411465
taxon272563_00443	taxon626523_00274	KA	BA	99.167	no	no	taxon626523-->taxon272563
taxon272563_00448	taxon411465_00845	KA	PH	99.091	no	no	taxon411465-->taxon272563
taxon272563_00526	taxon525254_01151	KA	OZ	86.957	no	no	taxon272563-->taxon525254
taxon272563_00531	taxon546269_01075	KA	FC	97.71	no	no	taxon272563-->taxon546269
taxon272563_00532	taxon546269_01074	KA	FC	88.725	no	no	taxon272563-->taxon546269
taxon272563_00534	taxon546269_01072	KA	FC	98.384	no	no	taxon546269-->taxon272563
taxon272563_01156	taxon411483_01035	KA	TD	96.517	no	no	taxon411483-->taxon272563
taxon272563_01162	taxon411902_02289	KA	QH	82.438	no	no	taxon272563-->taxon411902
taxon272563_01178	taxon428125_00101	KA	NR	96.569	no	no	taxon428125-->taxon272563
taxon272563_01184	taxon428125_00131	KA	NR	99.087	no	no	taxon272563-->taxon428125
taxon272563_01967	taxon596329_01116	KA	XJ	92.308	no	no	taxon272563-->taxon596329
taxon272563_01992	taxon411484_01559	KA	UL	99.848	no	no	taxon272563-->taxon411484
taxon272563_01993	taxon411484_01560	KA	UL	99.855	no	no	taxon411484-->taxon272563
taxon272563_03549	taxon411459_01078	KA	TR	95.369	no	no	taxon272563-->taxon411459
taxon272563_03550	taxon411902_02434	KA	QH	96.315	no	no	taxon272563-->taxon411902
taxon272563_03552	taxon411902_04819	KA	QH	95.762	no	no	taxon411902-->taxon272563
taxon272563_03556	taxon411902_04815	KA	QH	96.02	no	no	taxon272563-->taxon411902
taxon272563_03558	taxon411902_02426	KA	QH	95.175	no	no	taxon411902-->taxon272563
taxon272563_03559	taxon411902_02425	KA	QH	94.444	no	no	taxon411902-->taxon272563
taxon272563_03609	taxon411470_01338	KA	IQ	95.436	no	no	taxon411470-->taxon272563
taxon272563_03612	taxon445973_01520	KA	GU	94.144	no	no	taxon445973-->taxon272563
taxon272563_03618	taxon445973_01528	KA	GU	92.545	no	no	taxon272563-->taxon445973
taxon272564_01666	taxon485916_00472	IG	LD	83.198	no	no	taxon272564-->taxon485916
taxon272564_01667	taxon485916_00475	IG	LD	90.596	no	no	taxon272564-->taxon485916
taxon272564_01668	taxon485916_00476	IG	LD	89.379	no	no	taxon272564-->taxon485916
taxon272564_01669	taxon485916_00477	IG	LD	80.882	no	no	taxon272564-->taxon485916
taxon272564_01671	taxon485916_00480	IG	LD	90.545	no	no	taxon272564-->taxon485916
taxon272564_01672	taxon485916_00481	IG	LD	90.203	no	no	taxon272564-->taxon485916
taxon272564_01680	taxon573061_00187	IG	AD	81.366	no	no	taxon272564-->taxon573061
taxon272620_00762	taxon321314_04618	ST	T	100.0	no	no	taxon321314-->taxon272620
taxon272620_01641	taxon373665_00185	ST	XE	99.234	no	no	taxon272620-->taxon373665
taxon272620_01642	taxon373665_00186	ST	XE	99.265	no	no	taxon272620-->taxon373665
taxon272620_02897	taxon321314_04618	ST	T	100.0	no	no	taxon321314-->taxon272620
taxon272620_04970	taxon716541_00144	ST	CR	98.485	no	no	taxon272620-->taxon716541
taxon272620_05007	taxon622759_01851	ST	OV	89.244	no	no	taxon622759-->taxon272620
taxon272620_05010	taxon622759_01854	ST	OV	90.465	no	no	taxon622759-->taxon272620
taxon272620_05031	taxon716541_04840	ST	CR	100.0	no	no	taxon272620-->taxon716541
taxon272620_05048	taxon716541_00144	ST	CR	98.485	no	no	taxon272620-->taxon716541
taxon272620_05055	taxon716541_00144	ST	CR	98.485	no	no	taxon272620-->taxon716541
taxon272620_05155	taxon480119_00284	ST	QM	99.642	no	no	taxon480119-->taxon272620
taxon272620_05266	taxon454169_01452	ST	T	100.0	no	no	taxon272620-->taxon454169
taxon272622_00108	taxon471872_01176	HO	PA	99.158	no	no	taxon471872-->taxon272622
taxon272622_00532	taxon458233_02279	HO	OF	99.706	no	no	taxon458233-->taxon272622
taxon272622_00879	taxon471872_01176	HO	PA	99.286	no	no	taxon471872-->taxon272622
taxon272622_01102	taxon655225_00155	HO	QF	97.761	no	no	taxon272622-->taxon655225
taxon272622_01625	taxon471872_01176	HO	PA	99.405	no	no	taxon272622-->taxon471872
taxon272622_01773	taxon655225_00155	HO	QF	98.01	no	no	taxon272622-->taxon655225
taxon272622_02105	taxon655225_00155	HO	QF	96.766	no	no	taxon272622-->taxon655225
taxon272622_02567	taxon458233_02279	HO	OF	99.706	no	no	taxon458233-->taxon272622
taxon272622_02571	taxon458233_02279	HO	OF	99.706	no	no	taxon458233-->taxon272622
taxon272622_02603	taxon586220_00088	HO	XK	97.797	no	no	taxon272622-->taxon586220
taxon272623_00476	taxon655225_00173	HO	QF	81.493	no	no	taxon272623-->taxon655225
taxon272623_01084	taxon655225_00162	HO	QF	98.462	no	no	taxon272623-->taxon655225
taxon272623_01476	taxon655225_00015	HO	QF	96.889	no	no	taxon272623-->taxon655225
taxon272623_01483	taxon655225_00131	HO	QF	87.619	no	no	taxon272623-->taxon655225
taxon272623_01487	taxon655225_00135	HO	QF	97.721	no	no	taxon272623-->taxon655225
taxon272623_01490	taxon655225_00138	HO	QF	97.73	no	no	taxon272623-->taxon655225
taxon272623_01507	taxon655225_00158	HO	QF	97.222	no	no	taxon272623-->taxon655225
taxon272623_02400	taxon568704_02839	HO	SE	96.847	no	no	taxon568704-->taxon272623
taxon272626_03086	taxon458233_02279	VJ	OF	99.706	no	no	taxon272626-->taxon458233
taxon272626_03090	taxon458233_02279	VJ	OF	99.706	no	no	taxon272626-->taxon458233
taxon272626_03095	taxon565637_00097	VJ	FH	99.828	no	no	taxon565637-->taxon272626
taxon272626_03101	taxon458233_02279	VJ	OF	99.706	no	no	taxon272626-->taxon458233
taxon272629_01490	taxon228400_01762	GM	CL	100.0	no	no	taxon272629-->taxon228400
taxon272629_01493	taxon228400_01759	GM	CL	100.0	no	no	taxon272629-->taxon228400
taxon272629_01498	taxon228400_01754	GM	CL	100.0	no	no	taxon272629-->taxon228400
taxon272629_01501	taxon228400_01751	GM	CL	99.694	no	no	taxon272629-->taxon228400
taxon272629_01502	taxon228400_01750	GM	CL	100.0	no	no	taxon272629-->taxon228400
taxon272630_05748	taxon323098_00637	UA	AQ	91.641	no	no	taxon323098-->taxon272630
taxon272630_05940	taxon395963_03382	UA	RI	80.682	no	no	taxon395963-->taxon272630
taxon272630_05945	taxon504832_00732	UA	HR	82.266	no	no	taxon504832-->taxon272630
taxon272630_05948	taxon266779_00704	UA	H	81.795	no	no	taxon266779-->taxon272630
taxon272630_05951	taxon323098_00870	UA	AQ	96.061	no	no	taxon323098-->taxon272630
taxon272630_05990	taxon247156_04145	UA	PZ	76.962	no	no	taxon272630-->taxon247156
taxon272634_00356	taxon265311_00539	CZ	JT	73.353	no	no	taxon272634-->taxon265311
taxon272831_00125	taxon547045_00828	IF	LM	98.413	no	no	taxon272831-->taxon547045
taxon272831_00821	taxon547045_01573	IF	LM	98.202	no	no	taxon547045-->taxon272831
taxon272831_01663	taxon546266_01856	IF	SB	94.745	no	no	taxon272831-->taxon546266
taxon272831_01782	taxon546266_00541	IF	SB	93.645	no	no	taxon272831-->taxon546266
taxon272831_01814	taxon547045_00586	IF	LM	95.882	no	no	taxon272831-->taxon547045
taxon272843_01940	taxon272629_01971	ET	GM	99.697	no	no	taxon272843-->taxon272629
taxon272843_01941	taxon272629_01970	ET	GM	99.373	no	no	taxon272629-->taxon272843
taxon279010_00539	taxon545693_05251	GP	FM	77.701	no	no	taxon545693-->taxon279010
taxon279010_00606	taxon66692_01795	GP	HN	77.628	no	no	taxon279010-->taxon66692
taxon279010_01239	taxon272558_00630	GP	HT	78.942	no	no	taxon279010-->taxon272558
taxon279010_01240	taxon272558_00631	GP	HT	84.082	no	no	taxon279010-->taxon272558
taxon279010_02002	taxon221109_02853	GP	QY	78.849	no	no	taxon279010-->taxon221109
taxon279010_02018	taxon272558_00239	GP	HT	76.052	no	no	taxon279010-->taxon272558
taxon279010_03293	taxon481743_03457	GP	P	80.0	no	no	taxon481743-->taxon279010
taxon279010_03296	taxon345219_01567	GP	PE	81.59	no	no	taxon279010-->taxon345219
taxon279010_04166	taxon398511_00350	GP	AZ	77.818	no	no	taxon398511-->taxon279010
taxon279808_02270	taxon547045_01404	WN	LM	99.336	no	no	taxon279808-->taxon547045
taxon279808_02620	taxon546340_02323	WN	JB	99.286	no	no	taxon279808-->taxon546340
taxon281309_02875	taxon481743_01041	LT	P	89.881	no	no	taxon281309-->taxon481743
taxon286604_02037	taxon537007_00478	PA	VE	100.0	no	no	taxon286604-->taxon537007
taxon286604_02038	taxon537007_00477	PA	VE	100.0	no	no	taxon286604-->taxon537007
taxon286604_02039	taxon537007_00476	PA	VE	100.0	no	no	taxon286604-->taxon537007
taxon286604_02040	taxon537007_00475	PA	VE	100.0	no	no	taxon286604-->taxon537007
taxon286604_02042	taxon537007_00473	PA	VE	100.0	no	no	taxon286604-->taxon537007
taxon286604_02043	taxon548479_01159	PA	XX	100.0	no	no	taxon286604-->taxon548479
taxon288000_00416	taxon318586_00098	VX	IV	81.681	no	no	taxon288000-->taxon318586
taxon288000_00417	taxon78245_00279	VX	VH	88.308	no	no	taxon288000-->taxon78245
taxon288000_00418	taxon595536_03361	VX	BM	87.097	no	no	taxon288000-->taxon595536
taxon288000_00462	taxon349163_02305	VX	UZ	78.527	no	no	taxon288000-->taxon349163
taxon288000_00511	taxon742159_03169	VX	TX	76.823	no	no	taxon288000-->taxon742159
taxon288000_00565	taxon316055_01011	VX	ND	86.982	no	no	taxon288000-->taxon316055
taxon288000_00625	taxon543728_00327	VX	NU	77.118	no	no	taxon288000-->taxon543728
taxon288000_00908	taxon450851_03092	VX	OO	79.827	no	no	taxon288000-->taxon450851
taxon288000_01362	taxon452662_01941	VX	LQ	82.343	no	no	taxon288000-->taxon452662
taxon288000_01458	taxon460265_03131	VX	UA	90.535	no	no	taxon288000-->taxon460265
taxon288000_01834	taxon426117_03441	VX	UA	79.793	no	no	taxon288000-->taxon426117
taxon288000_01945	taxon266940_01008	VX	JZ	73.466	no	no	taxon288000-->taxon266940
taxon288000_01979	taxon78245_01036	VX	VH	84.965	no	no	taxon288000-->taxon78245
taxon288000_02121	taxon391038_03303	VX	NC	76.098	no	no	taxon288000-->taxon391038
taxon288000_02123	taxon440085_01107	VX	UA	79.795	no	no	taxon440085-->taxon288000
taxon288000_02125	taxon320771_02870	VX	GL	74.967	no	no	taxon288000-->taxon320771
taxon288000_02126	taxon447217_03381	VX	FU	76.575	no	no	taxon288000-->taxon447217
taxon288000_02129	taxon322710_03268	VX	EI	75.11	no	no	taxon288000-->taxon322710
taxon288000_02398	taxon365044_00559	VX	KS	75.18	no	no	taxon288000-->taxon365044
taxon288000_02410	taxon137722_03185	VX	BI	80.836	no	no	taxon288000-->taxon137722
taxon288000_02453	taxon349124_01057	VX	DI	81.447	no	no	taxon288000-->taxon349124
taxon288000_04151	taxon311403_04872	VX	IN	81.461	no	no	taxon288000-->taxon311403
taxon288000_04520	taxon391735_03176	VX	QR	76.417	no	no	taxon288000-->taxon391735
taxon288000_04574	taxon526949_05979	VX	IN	81.045	no	no	taxon288000-->taxon526949
taxon288000_04792	taxon438753_02086	VX	AS	80.566	no	no	taxon288000-->taxon438753
taxon288000_04817	taxon543728_05342	VX	NU	81.343	no	no	taxon288000-->taxon543728
taxon288000_05026	taxon420662_02082	VX	EB	76.515	no	no	taxon288000-->taxon420662
taxon288000_05084	taxon78245_00964	VX	VH	81.217	no	no	taxon288000-->taxon78245
taxon288000_05201	taxon411684_03433	VX	UR	79.046	no	no	taxon288000-->taxon411684
taxon288000_05971	taxon316055_01011	VX	ND	86.982	no	no	taxon288000-->taxon316055
taxon288000_06059	taxon573060_01630	VX	YF	78.55	no	no	taxon288000-->taxon573060
taxon288000_06342	taxon504832_02930	VX	HR	88.242	no	no	taxon288000-->taxon504832
taxon288000_06525	taxon331869_04839	VX	WH	76.242	no	no	taxon288000-->taxon331869
taxon288000_06982	taxon439375_03288	VX	BE	77.43	no	no	taxon288000-->taxon439375
taxon288000_06983	taxon439375_03289	VX	BE	79.537	no	no	taxon288000-->taxon439375
taxon288000_07230	taxon323098_02161	VX	AQ	91.824	no	no	taxon288000-->taxon323098
taxon288000_07238	taxon323098_02163	VX	AQ	90.738	no	no	taxon288000-->taxon323098
taxon288000_07245	taxon323098_02170	VX	AQ	93.785	no	no	taxon288000-->taxon323098
taxon288000_07246	taxon323098_02171	VX	AQ	95.238	no	no	taxon288000-->taxon323098
taxon288000_07249	taxon323098_02173	VX	AQ	91.837	no	no	taxon288000-->taxon323098
taxon288000_07256	taxon402881_01217	VX	FS	81.996	no	no	taxon288000-->taxon402881
taxon288000_07257	taxon366602_03852	VX	RF	82.063	no	no	taxon288000-->taxon366602
taxon288000_07258	taxon366602_03853	VX	RF	79.345	no	no	taxon288000-->taxon366602
taxon288000_07262	taxon366602_03857	VX	RF	79.424	no	no	taxon288000-->taxon366602
taxon288000_07263	taxon392499_03748	VX	RM	79.114	no	no	taxon288000-->taxon392499
taxon288000_07264	taxon366602_03859	VX	RF	78.481	no	no	taxon288000-->taxon366602
taxon288000_07265	taxon78245_00764	VX	VH	84.435	no	no	taxon288000-->taxon78245
taxon288000_07267	taxon452662_04106	VX	LQ	82.787	no	no	taxon452662-->taxon288000
taxon288000_07268	taxon78245_02915	VX	VH	84.918	no	no	taxon288000-->taxon78245
taxon288000_07271	taxon452662_04102	VX	LQ	80.965	no	no	taxon452662-->taxon288000
taxon288000_07272	taxon391165_01069	VX	DX	80.029	no	no	taxon288000-->taxon391165
taxon288000_07432	taxon501479_02343	VX	LG	83.429	no	no	taxon288000-->taxon501479
taxon288000_07434	taxon314253_03047	VX	AQ	85.455	no	no	taxon288000-->taxon314253
taxon290315_00040	taxon194439_00752	AJ	MG	79.216	no	no	taxon194439-->taxon290315
taxon290315_00073	taxon194439_00104	AJ	MG	79.718	no	no	taxon290315-->taxon194439
taxon290315_00075	taxon194439_00106	AJ	MG	81.24	no	no	taxon290315-->taxon194439
taxon290315_00655	taxon391735_03343	AJ	QR	79.424	no	no	taxon290315-->taxon391735
taxon290315_00678	taxon517417_01630	AJ	MG	83.172	no	no	taxon290315-->taxon517417
taxon290315_00698	taxon194439_00745	AJ	MG	81.944	no	no	taxon290315-->taxon194439
taxon290315_00707	taxon290512_00038	AJ	GI	83.11	no	no	taxon290315-->taxon290512
taxon290315_00902	taxon517417_00734	AJ	MG	80.205	no	no	taxon290315-->taxon517417
taxon290315_00919	taxon290512_01425	AJ	GI	83.505	no	no	taxon290315-->taxon290512
taxon290315_01187	taxon517417_01253	AJ	MG	80.329	no	no	taxon517417-->taxon290315
taxon290315_01803	taxon517417_01729	AJ	MG	80.541	no	no	taxon290315-->taxon517417
taxon290315_01836	taxon517417_01660	AJ	MG	82.558	no	no	taxon517417-->taxon290315
taxon290315_01997	taxon331678_00636	AJ	KX	79.17	no	no	taxon331678-->taxon290315
taxon290315_02150	taxon517417_00301	AJ	MG	79.172	no	no	taxon517417-->taxon290315
taxon290315_02243	taxon290512_02047	AJ	GI	80.732	no	no	taxon290315-->taxon290512
taxon290315_02432	taxon290512_02138	AJ	GI	79.926	no	no	taxon290512-->taxon290315
taxon290317_00177	taxon331678_00289	AJ	KX	81.594	no	no	taxon290317-->taxon331678
taxon290317_00382	taxon290512_00372	AJ	GI	78.007	no	no	taxon290512-->taxon290317
taxon290317_00493	taxon290512_00428	AJ	GI	81.401	no	no	taxon290317-->taxon290512
taxon290317_00581	taxon331678_00584	AJ	KX	79.077	no	no	taxon331678-->taxon290317
taxon290317_00643	taxon290512_00605	AJ	GI	79.092	no	no	taxon290512-->taxon290317
taxon290317_00821	taxon338969_02387	AJ	KY	72.119	no	no	taxon338969-->taxon290317
taxon290317_00825	taxon290512_00690	AJ	GI	80.661	no	no	taxon290512-->taxon290317
taxon290317_01120	taxon290512_01353	AJ	GI	79.457	no	no	taxon290317-->taxon290512
taxon290317_01217	taxon331678_01206	AJ	KX	78.858	no	no	taxon331678-->taxon290317
taxon290317_01255	taxon331678_00820	AJ	KX	90.038	no	no	taxon290317-->taxon331678
taxon290317_01414	taxon517417_00598	AJ	MG	85.989	no	no	taxon290317-->taxon517417
taxon290317_01759	taxon290512_00647	AJ	GI	90.142	no	no	taxon290512-->taxon290317
taxon290317_02298	taxon331678_01528	AJ	KX	87.073	no	no	taxon290317-->taxon331678
taxon290317_02306	taxon331678_01528	AJ	KX	87.267	no	no	taxon290317-->taxon331678
taxon290317_02325	taxon331678_01528	AJ	KX	87.578	no	no	taxon290317-->taxon331678
taxon290317_02329	taxon331678_01528	AJ	KX	87.578	no	no	taxon290317-->taxon331678
taxon290317_02339	taxon331678_01528	AJ	KX	87.371	no	no	taxon290317-->taxon331678
taxon290317_02357	taxon331678_00342	AJ	KX	89.943	no	no	taxon290317-->taxon331678
taxon290317_02398	taxon331678_02225	AJ	KX	82.114	no	no	taxon290317-->taxon331678
taxon290317_02673	taxon290512_02139	AJ	GI	77.687	no	no	taxon290317-->taxon290512
taxon290339_03902	taxon716541_04857	MX	CR	100.0	no	no	taxon290339-->taxon716541
taxon290339_03903	taxon573395_03759	MX	T	100.0	no	no	taxon290339-->taxon573395
taxon290339_03904	taxon573395_03760	MX	T	100.0	no	no	taxon290339-->taxon573395
taxon290339_03906	taxon573395_03762	MX	T	100.0	no	no	taxon290339-->taxon573395
taxon290339_03907	taxon573395_03763	MX	T	100.0	no	no	taxon290339-->taxon573395
taxon290339_03908	taxon573395_03764	MX	T	99.923	no	no	taxon290339-->taxon573395
taxon290339_03910	taxon573395_03766	MX	T	99.773	no	no	taxon290339-->taxon573395
taxon290339_03914	taxon405955_05131	MX	OY	99.778	no	no	taxon405955-->taxon290339
taxon290339_03915	taxon573395_03771	MX	T	100.0	no	no	taxon290339-->taxon573395
taxon290339_03920	taxon573395_03776	MX	T	100.0	no	no	taxon290339-->taxon573395
taxon290339_03921	taxon573395_03777	MX	T	100.0	no	no	taxon290339-->taxon573395
taxon290402_00734	taxon388396_03640	QN	WP	72.47	no	no	taxon290402-->taxon388396
taxon290402_00745	taxon272562_03852	QN	WG	85.992	no	no	taxon290402-->taxon272562
taxon290402_00764	taxon272562_00767	QN	WG	82.659	no	no	taxon290402-->taxon272562
taxon290402_00769	taxon357809_02459	QN	JR	74.309	no	no	taxon357809-->taxon290402
taxon290402_00790	taxon536227_01305	QN	RG	81.108	no	no	taxon290402-->taxon536227
taxon290402_00794	taxon445335_02591	QN	JO	80.887	no	no	taxon290402-->taxon445335
taxon290402_01544	taxon445335_02590	QN	JO	79.874	no	no	taxon290402-->taxon445335
taxon290402_01869	taxon272562_00266	QN	WG	79.144	no	no	taxon272562-->taxon290402
taxon290402_02070	taxon536227_01321	QN	RG	78.866	no	no	taxon536227-->taxon290402
taxon290402_02082	taxon536227_01329	QN	RG	82.655	no	no	taxon536227-->taxon290402
taxon290402_02087	taxon272562_02053	QN	WG	79.406	no	no	taxon290402-->taxon272562
taxon290402_02127	taxon471871_01498	QN	JO	80.398	no	no	taxon290402-->taxon471871
taxon290402_02150	taxon573061_04255	QN	AD	79.094	no	no	taxon290402-->taxon573061
taxon290402_02252	taxon445337_00730	QN	TQ	80.727	no	no	taxon290402-->taxon445337
taxon290402_02323	taxon536227_03014	QN	RG	79.83	no	no	taxon290402-->taxon536227
taxon290402_02391	taxon573061_01227	QN	AD	90.376	no	no	taxon290402-->taxon573061
taxon290402_02701	taxon536227_00045	QN	RG	79.5	no	no	taxon290402-->taxon536227
taxon290402_02852	taxon573061_04015	QN	AD	79.878	no	no	taxon290402-->taxon573061
taxon290402_02928	taxon293826_01562	QN	DR	77.523	no	no	taxon290402-->taxon293826
taxon290402_03051	taxon536227_01123	QN	RG	83.974	no	no	taxon290402-->taxon536227
taxon290402_03052	taxon536227_01122	QN	RG	85.623	no	no	taxon290402-->taxon536227
taxon290402_03300	taxon212717_01432	QN	X	85.714	no	no	taxon290402-->taxon212717
taxon290402_03457	taxon580327_00642	QN	SK	76.259	no	no	taxon290402-->taxon580327
taxon290402_03487	taxon536227_02778	QN	RG	83.2	no	no	taxon536227-->taxon290402
taxon290402_03488	taxon536227_02777	QN	RG	82.621	no	no	taxon290402-->taxon536227
taxon290402_03514	taxon212717_00595	QN	X	84.539	no	no	taxon290402-->taxon212717
taxon290402_03544	taxon272562_03534	QN	WG	81.402	no	no	taxon290402-->taxon272562
taxon290402_03548	taxon573061_00940	QN	AD	83.053	no	no	taxon573061-->taxon290402
taxon290402_03679	taxon350688_02471	QN	CX	76.106	no	no	taxon350688-->taxon290402
taxon290402_03709	taxon573061_03361	QN	AD	91.727	no	no	taxon573061-->taxon290402
taxon290402_03833	taxon272562_03864	QN	WG	86.005	no	no	taxon290402-->taxon272562
taxon290402_03920	taxon536227_01098	QN	RG	79.935	no	no	taxon290402-->taxon536227
taxon290402_03922	taxon536227_01096	QN	RG	79.708	no	no	taxon290402-->taxon536227
taxon290402_04069	taxon536227_00939	QN	RG	84.524	no	no	taxon290402-->taxon536227
taxon290402_04227	taxon536227_03366	QN	RG	80.069	no	no	taxon290402-->taxon536227
taxon290402_04431	taxon536227_02601	QN	RG	79.065	no	no	taxon536227-->taxon290402
taxon290402_04604	taxon536227_00077	QN	RG	79.903	no	no	taxon290402-->taxon536227
taxon290402_04755	taxon272562_01375	QN	WG	79.665	no	no	taxon290402-->taxon272562
taxon290402_04756	taxon272562_01374	QN	WG	85.466	no	no	taxon290402-->taxon272562
taxon290402_04758	taxon272562_01372	QN	WG	78.248	no	no	taxon290402-->taxon272562
taxon290402_04890	taxon445335_02590	QN	JO	83.125	no	no	taxon290402-->taxon445335
taxon290402_04940	taxon445335_02590	QN	JO	85.67	no	no	taxon290402-->taxon445335
taxon290402_05094	taxon499174_01535	QN	KA	80.945	no	no	taxon499174-->taxon290402
taxon290402_05336	taxon212717_01430	QN	X	82.137	no	no	taxon290402-->taxon212717
taxon291112_01792	taxon406818_02163	QB	MU	92.33	no	no	taxon291112-->taxon406818
taxon291112_03321	taxon527005_01006	QB	XE	82.353	no	no	taxon291112-->taxon527005
taxon291112_03325	taxon527005_01010	QB	XE	81.473	no	no	taxon291112-->taxon527005
taxon291112_03926	taxon406818_01576	QB	MU	85.352	no	no	taxon291112-->taxon406818
taxon291272_00089	taxon515618_00204	UX	TN	77.5	no	no	taxon291272-->taxon515618
taxon293613_00232	taxon675807_03640	BV	RR	99.216	no	no	taxon293613-->taxon675807
taxon293613_00233	taxon675807_03639	BV	RR	99.504	no	no	taxon293613-->taxon675807
taxon293613_00235	taxon675807_03636	BV	RR	99.297	no	no	taxon293613-->taxon675807
taxon293613_00463	taxon675807_03633	BV	RR	99.519	no	no	taxon675807-->taxon293613
taxon293613_00464	taxon675807_03632	BV	RR	99.176	no	no	taxon293613-->taxon675807
taxon293613_00465	taxon675807_03631	BV	RR	99.251	no	no	taxon293613-->taxon675807
taxon293613_00466	taxon675807_03630	BV	RR	99.35	no	no	taxon675807-->taxon293613
taxon293613_00904	taxon675807_03644	BV	RR	99.219	no	no	taxon293613-->taxon675807
taxon293613_00979	taxon675807_03627	BV	RR	99.174	no	no	taxon675807-->taxon293613
taxon295319_00255	taxon290339_00045	T	MX	100.0	no	no	taxon290339-->taxon295319
taxon295319_02485	taxon290339_00045	T	MX	100.0	no	no	taxon290339-->taxon295319
taxon295405_00121	taxon411477_02470	XR	CE	100.0	no	no	taxon295405-->taxon411477
taxon295405_01085	taxon702446_01071	XR	TJ	91.825	no	no	taxon702446-->taxon295405
taxon295405_01092	taxon702446_01059	XR	TJ	97.26	no	no	taxon295405-->taxon702446
taxon295405_01106	taxon702446_01046	XR	TJ	95.297	no	no	taxon295405-->taxon702446
taxon295405_01218	taxon435590_02512	XR	TJ	99.029	no	no	taxon435590-->taxon295405
taxon295405_01280	taxon445970_00300	XR	UT	92.115	no	no	taxon445970-->taxon295405
taxon295405_01281	taxon445970_00301	XR	UT	93.697	no	no	taxon445970-->taxon295405
taxon295405_01289	taxon445970_00309	XR	UT	94.949	no	no	taxon295405-->taxon445970
taxon295405_01291	taxon445970_00311	XR	UT	98.01	no	no	taxon295405-->taxon445970
taxon295405_02683	taxon547042_00132	XR	VW	100.0	no	no	taxon547042-->taxon295405
taxon295405_02705	taxon563193_01908	XR	CE	99.634	no	no	taxon563193-->taxon295405
taxon295405_02715	taxon547042_00101	XR	VW	99.228	no	no	taxon295405-->taxon547042
taxon295405_02730	taxon547042_00052	XR	VW	98.851	no	no	taxon547042-->taxon295405
taxon295405_02745	taxon547042_00338	XR	VW	98.73	no	no	taxon295405-->taxon547042
taxon295405_02757	taxon547042_00327	XR	VW	100.0	no	no	taxon547042-->taxon295405
taxon295405_02759	taxon563193_01858	XR	CE	99.078	no	no	taxon563193-->taxon295405
taxon295405_02765	taxon563193_01852	XR	CE	99.709	no	no	taxon295405-->taxon563193
taxon295405_02777	taxon563193_01837	XR	CE	100.0	no	no	taxon563193-->taxon295405
taxon295405_02783	taxon563193_01831	XR	CE	99.642	no	no	taxon295405-->taxon563193
taxon295405_02790	taxon563193_01824	XR	CE	99.608	no	no	taxon563193-->taxon295405
taxon295405_02798	taxon563193_01816	XR	CE	99.394	no	no	taxon295405-->taxon563193
taxon295405_02890	taxon563193_03142	XR	CE	98.28	no	no	taxon295405-->taxon563193
taxon295405_02891	taxon445970_00241	XR	UT	100.0	no	no	taxon295405-->taxon445970
taxon295405_02893	taxon445970_00243	XR	UT	100.0	no	no	taxon445970-->taxon295405
taxon295405_03313	taxon556260_02303	XR	TJ	93.739	no	no	taxon295405-->taxon556260
taxon295405_04068	taxon435590_03763	XR	TJ	99.564	no	no	taxon295405-->taxon435590
taxon295405_04396	taxon457394_02694	XR	TJ	97.46	no	no	taxon457394-->taxon295405
taxon298386_00478	taxon58051_01866	AF	LU	93.366	no	no	taxon58051-->taxon298386
taxon298386_02697	taxon316275_01936	AF	WP	92.346	no	no	taxon316275-->taxon298386
taxon298386_03189	taxon316275_00588	AF	WP	90.252	no	no	taxon316275-->taxon298386
taxon298386_03642	taxon316275_04467	AF	WP	83.589	no	no	taxon316275-->taxon298386
taxon298386_05167	taxon316275_03370	AF	WP	84.689	no	no	taxon316275-->taxon298386
taxon298653_00041	taxon369723_02885	R	ES	78.899	no	no	taxon298653-->taxon369723
taxon298653_00479	taxon656024_01458	R	YJ	86.119	no	no	taxon298653-->taxon656024
taxon298653_00539	taxon446466_01578	R	TV	85.854	no	no	taxon298653-->taxon446466
taxon298653_00677	taxon656024_03449	R	YJ	92.405	no	no	taxon298653-->taxon656024
taxon298653_00678	taxon656024_03451	R	YJ	87.711	no	no	taxon298653-->taxon656024
taxon298653_01461	taxon479432_06939	R	CF	78.536	no	no	taxon298653-->taxon479432
taxon298653_01574	taxon479432_04161	R	CF	78.989	no	no	taxon298653-->taxon479432
taxon298653_02107	taxon656024_00331	R	YJ	87.285	no	no	taxon298653-->taxon656024
taxon298653_02268	taxon469371_01594	R	EP	81.081	no	no	taxon298653-->taxon469371
taxon298653_02768	taxon100226_00078	R	CK	79.415	no	no	taxon298653-->taxon100226
taxon298653_03043	taxon656024_00331	R	YJ	89.003	no	no	taxon298653-->taxon656024
taxon298653_03044	taxon656024_03033	R	YJ	85.675	no	no	taxon298653-->taxon656024
taxon298653_03205	taxon100226_00078	R	CK	79.294	no	no	taxon298653-->taxon100226
taxon298653_03292	taxon469383_02155	R	SF	77.531	no	no	taxon298653-->taxon469383
taxon298653_03294	taxon479432_05075	R	CF	89.53	no	no	taxon298653-->taxon479432
taxon298653_03435	taxon656024_02075	R	YJ	89.317	no	no	taxon298653-->taxon656024
taxon298653_03523	taxon749414_09783	R	CK	79.365	no	no	taxon298653-->taxon749414
taxon298653_03687	taxon471853_04122	R	AT	79.49	no	no	taxon298653-->taxon471853
taxon298653_03695	taxon446462_04289	R	WJ	81.045	no	no	taxon298653-->taxon446462
taxon298653_03724	taxon526225_01921	R	UK	81.34	no	no	taxon298653-->taxon526225
taxon298653_03969	taxon269800_01295	R	SC	79.217	no	no	taxon298653-->taxon269800
taxon298653_04050	taxon526225_00476	R	UK	80.69	no	no	taxon298653-->taxon526225
taxon298653_04076	taxon479432_05222	R	CF	83.333	no	no	taxon298653-->taxon479432
taxon298653_04265	taxon227882_01037	R	CK	95.343	no	no	taxon227882-->taxon298653
taxon298653_04304	taxon100226_00078	R	CK	82.212	no	no	taxon100226-->taxon298653
taxon298653_04363	taxon656024_00326	R	YJ	96.293	no	no	taxon298653-->taxon656024
taxon298653_04624	taxon446471_00883	R	BC	78.184	no	no	taxon298653-->taxon446471
taxon298653_05542	taxon680198_00489	R	CK	83.163	no	no	taxon298653-->taxon680198
taxon298653_06421	taxon656024_00343	R	YJ	86.294	no	no	taxon298653-->taxon656024
taxon298653_06496	taxon227882_07831	R	CK	78.191	no	no	taxon298653-->taxon227882
taxon298653_06679	taxon656024_04093	R	YJ	92.48	no	no	taxon298653-->taxon656024
taxon298653_06692	taxon591167_00393	R	CK	80.093	no	no	taxon298653-->taxon591167
taxon298653_07041	taxon749414_01529	R	CK	88.961	no	no	taxon298653-->taxon749414
taxon298653_07202	taxon479435_03613	R	NH	87.871	no	no	taxon298653-->taxon479435
taxon298653_07206	taxon446470_05318	R	MJ	81.25	no	no	taxon298653-->taxon446470
taxon298654_00204	taxon526225_04748	R	UK	79.464	no	no	taxon526225-->taxon298654
taxon298654_00422	taxon266940_00106	R	JZ	79.684	no	no	taxon266940-->taxon298654
taxon298654_00457	taxon479432_08306	R	CF	82.382	no	no	taxon479432-->taxon298654
taxon298654_00466	taxon469383_01118	R	SF	85.215	no	no	taxon298654-->taxon469383
taxon298654_00563	taxon446470_06295	R	MJ	83.188	no	no	taxon298654-->taxon446470
taxon298654_00621	taxon446471_02714	R	BC	79.96	no	no	taxon298654-->taxon446471
taxon298654_00801	taxon479433_07684	R	VA	81.193	no	no	taxon479433-->taxon298654
taxon298654_00808	taxon656024_00953	R	YJ	86.735	no	no	taxon298654-->taxon656024
taxon298654_01123	taxon656024_03556	R	YJ	85.56	no	no	taxon298654-->taxon656024
taxon298654_01152	taxon479431_02866	R	SQ	82.774	no	no	taxon298654-->taxon479431
taxon298654_01255	taxon469383_02342	R	SF	82.26	no	no	taxon298654-->taxon469383
taxon298654_01510	taxon479432_00100	R	CF	83.837	no	no	taxon479432-->taxon298654
taxon298654_01930	taxon446462_01755	R	WJ	80.893	no	no	taxon298654-->taxon446462
taxon298654_02002	taxon446462_04289	R	WJ	81.878	no	no	taxon446462-->taxon298654
taxon298654_02153	taxon469383_00855	R	SF	85.128	no	no	taxon298654-->taxon469383
taxon298654_02154	taxon479431_03858	R	SQ	81.407	no	no	taxon479431-->taxon298654
taxon298654_02309	taxon479432_06004	R	CF	86.545	no	no	taxon298654-->taxon479432
taxon298654_02601	taxon656024_00901	R	YJ	87.459	no	no	taxon298654-->taxon656024
taxon298654_02602	taxon391037_02791	R	ES	80.521	no	no	taxon298654-->taxon391037
taxon298654_02933	taxon656024_02135	R	YJ	85.906	no	no	taxon656024-->taxon298654
taxon298654_03469	taxon479432_05707	R	CF	85.736	no	no	taxon479432-->taxon298654
taxon298654_03713	taxon471853_01913	R	AT	84.16	no	no	taxon298654-->taxon471853
taxon298654_03755	taxon469383_00303	R	SF	78.419	no	no	taxon298654-->taxon469383
taxon298654_03805	taxon443906_00411	R	LZ	80.532	no	no	taxon298654-->taxon443906
taxon298654_04087	taxon479432_08949	R	CF	80.202	no	no	taxon479432-->taxon298654
taxon298654_04199	taxon656024_00845	R	YJ	86.728	no	no	taxon298654-->taxon656024
taxon298654_04451	taxon479432_09172	R	CF	80.0	no	no	taxon479432-->taxon298654
taxon298654_04519	taxon469371_01621	R	EP	79.943	no	no	taxon469371-->taxon298654
taxon298654_04618	taxon471852_01488	R	OK	79.245	no	no	taxon471852-->taxon298654
taxon298654_04674	taxon656024_03515	R	YJ	86.76	no	no	taxon656024-->taxon298654
taxon298654_04700	taxon350058_03169	R	JF	78.319	no	no	taxon298654-->taxon350058
taxon298654_04718	taxon479435_03412	R	NH	80.342	no	no	taxon298654-->taxon479435
taxon298654_04811	taxon656024_01703	R	YJ	89.498	no	no	taxon298654-->taxon656024
taxon298654_04863	taxon656024_02121	R	YJ	85.85	no	no	taxon656024-->taxon298654
taxon298654_04896	taxon656024_02066	R	YJ	89.207	no	no	taxon656024-->taxon298654
taxon298654_05125	taxon446470_00229	R	MJ	80.359	no	no	taxon446470-->taxon298654
taxon298654_05682	taxon290399_03884	R	GV	77.167	no	no	taxon298654-->taxon290399
taxon298654_06190	taxon656024_03881	R	YJ	89.483	no	no	taxon656024-->taxon298654
taxon298654_06200	taxon656024_03891	R	YJ	86.149	no	no	taxon298654-->taxon656024
taxon298654_06240	taxon656024_03929	R	YJ	86.577	no	no	taxon298654-->taxon656024
taxon298654_06242	taxon656024_03931	R	YJ	86.402	no	no	taxon656024-->taxon298654
taxon298654_06253	taxon656024_03944	R	YJ	85.498	no	no	taxon656024-->taxon298654
taxon298654_06420	taxon479433_06413	R	VA	81.636	no	no	taxon479433-->taxon298654
taxon298654_06849	taxon656024_00575	R	YJ	88.725	no	no	taxon656024-->taxon298654
taxon298654_06931	taxon656024_00534	R	YJ	97.748	no	no	taxon298654-->taxon656024
taxon298654_07007	taxon479433_06668	R	VA	78.598	no	no	taxon298654-->taxon479433
taxon298654_07131	taxon656024_04443	R	YJ	93.249	no	no	taxon298654-->taxon656024
taxon298654_07133	taxon656024_04445	R	YJ	85.409	no	no	taxon298654-->taxon656024
taxon299768_00831	taxon416870_01001	PA	HO	97.441	no	no	taxon299768-->taxon416870
taxon300267_00505	taxon596312_00340	OY	DQ	99.625	no	no	taxon300267-->taxon596312
taxon300267_01078	taxon637910_04872	OY	WK	94.888	no	no	taxon300267-->taxon637910
taxon300267_01970	taxon596312_00340	OY	DQ	99.719	no	no	taxon300267-->taxon596312
taxon300267_04345	taxon290338_00066	OY	LY	100.0	no	no	taxon290338-->taxon300267
taxon300268_01165	taxon716541_02096	OY	CR	93.6	no	no	taxon300268-->taxon716541
taxon300268_01454	taxon637910_03630	OY	WK	99.6	no	no	taxon637910-->taxon300268
taxon300268_03770	taxon573395_04194	OY	T	90.115	no	no	taxon300268-->taxon573395
taxon300269_00529	taxon222523_04394	OY	LT	99.471	no	no	taxon300269-->taxon222523
taxon300269_00550	taxon222523_04394	OY	LT	99.735	no	no	taxon300269-->taxon222523
taxon300269_00610	taxon222523_04394	OY	LT	99.735	no	no	taxon300269-->taxon222523
taxon300269_00762	taxon220341_01900	OY	T	95.983	no	no	taxon300269-->taxon220341
taxon300269_02707	taxon500639_03784	OY	CR	96.239	no	no	taxon300269-->taxon500639
taxon300269_04090	taxon575611_00002	OY	BO	99.738	no	no	taxon300269-->taxon575611
taxon300269_04801	taxon222523_04394	OY	LT	99.735	no	no	taxon300269-->taxon222523
taxon306254_00164	taxon556267_00043	AV	UB	88.263	no	no	taxon556267-->taxon306254
taxon306263_00287	taxon556267_00367	AV	UB	77.966	no	no	taxon306263-->taxon556267
taxon306264_00107	taxon556267_00027	AV	UB	88.673	no	no	taxon306264-->taxon556267
taxon306264_00110	taxon556267_00031	AV	UB	79.848	no	no	taxon306264-->taxon556267
taxon306264_00118	taxon556267_00042	AV	UB	85.516	no	no	taxon306264-->taxon556267
taxon306264_00131	taxon537971_00196	AV	RC	76.703	no	no	taxon306264-->taxon537971
taxon306264_00497	taxon537971_01924	AV	RC	89.236	no	no	taxon306264-->taxon537971
taxon306264_00662	taxon556267_01656	AV	UB	76.766	no	no	taxon306264-->taxon556267
taxon306264_00949	taxon235279_00151	AV	RC	76.467	no	no	taxon235279-->taxon306264
taxon306264_01184	taxon679897_01188	AV	JQ	73.342	no	no	taxon306264-->taxon679897
taxon306264_01636	taxon556267_00581	AV	UB	81.606	no	no	taxon556267-->taxon306264
taxon306537_00096	taxon585530_02323	MP	AE	88.05	no	no	taxon585530-->taxon306537
taxon306537_00097	taxon585530_02322	MP	AE	87.529	no	no	taxon585530-->taxon306537
taxon306537_00226	taxon585530_02324	MP	AE	98.515	no	no	taxon306537-->taxon585530
taxon306537_00347	taxon585530_02324	MP	AE	97.607	no	no	taxon306537-->taxon585530
taxon306537_00491	taxon585530_02324	MP	AE	97.937	no	no	taxon306537-->taxon585530
taxon306537_00521	taxon585530_02322	MP	AE	87.529	no	no	taxon585530-->taxon306537
taxon306537_00522	taxon585530_02323	MP	AE	88.05	no	no	taxon585530-->taxon306537
taxon306537_00532	taxon585530_02324	MP	AE	97.607	no	no	taxon306537-->taxon585530
taxon306537_00712	taxon585530_02322	MP	AE	87.412	no	no	taxon585530-->taxon306537
taxon306537_01247	taxon585530_02323	MP	AE	88.05	no	no	taxon585530-->taxon306537
taxon306537_01248	taxon585530_02322	MP	AE	87.529	no	no	taxon585530-->taxon306537
taxon306537_01277	taxon585530_02324	MP	AE	97.607	no	no	taxon306537-->taxon585530
taxon306537_01281	taxon585530_02322	MP	AE	87.529	no	no	taxon585530-->taxon306537
taxon306537_01602	taxon585530_02322	MP	AE	87.529	no	no	taxon585530-->taxon306537
taxon306537_01606	taxon585530_02323	MP	AE	87.736	no	no	taxon585530-->taxon306537
taxon306537_01607	taxon585530_02322	MP	AE	87.529	no	no	taxon585530-->taxon306537
taxon306537_01790	taxon585530_02322	MP	AE	87.529	no	no	taxon585530-->taxon306537
taxon306537_01809	taxon585530_02323	MP	AE	88.05	no	no	taxon585530-->taxon306537
taxon306537_01810	taxon585530_02322	MP	AE	87.529	no	no	taxon585530-->taxon306537
taxon311403_00081	taxon391626_02097	IN	MN	74.497	no	no	taxon311403-->taxon391626
taxon311403_00107	taxon176299_03833	IN	GX	85.965	no	no	taxon311403-->taxon176299
taxon311403_00124	taxon394_01369	IN	MH	93.127	no	no	taxon394-->taxon311403
taxon311403_00373	taxon395963_01416	IN	RI	79.89	no	no	taxon395963-->taxon311403
taxon311403_00375	taxon240016_02044	IN	UW	77.482	no	no	taxon240016-->taxon311403
taxon311403_00376	taxon240016_02043	IN	UW	77.513	no	no	taxon311403-->taxon240016
taxon311403_00377	taxon240016_02042	IN	UW	76.316	no	no	taxon311403-->taxon240016
taxon311403_00434	taxon378806_00019	IN	GK	77.46	no	no	taxon311403-->taxon378806
taxon311403_00720	taxon176299_00577	IN	GX	84.327	no	no	taxon176299-->taxon311403
taxon311403_00755	taxon176299_00189	IN	GX	84.272	no	no	taxon176299-->taxon311403
taxon311403_00820	taxon176299_00664	IN	GX	89.428	no	no	taxon176299-->taxon311403
taxon311403_00821	taxon176299_00665	IN	GX	92.542	no	no	taxon311403-->taxon176299
taxon311403_01280	taxon176299_01077	IN	GX	93.617	no	no	taxon311403-->taxon176299
taxon311403_01284	taxon311402_01180	IN	IP	82.972	no	no	taxon311403-->taxon311402
taxon311403_01304	taxon311402_01194	IN	IP	88.836	no	no	taxon311403-->taxon311402
taxon311403_01421	taxon176299_01253	IN	GX	88.428	no	no	taxon311403-->taxon176299
taxon311403_01506	taxon176299_01904	IN	GX	85.878	no	no	taxon176299-->taxon311403
taxon311403_01676	taxon176299_01764	IN	GX	85.294	no	no	taxon176299-->taxon311403
taxon311403_01681	taxon411684_02280	IN	UR	85.848	no	no	taxon311403-->taxon411684
taxon311403_01701	taxon176299_01349	IN	GX	84.466	no	no	taxon176299-->taxon311403
taxon311403_01721	taxon176299_01401	IN	GX	84.103	no	no	taxon311403-->taxon176299
taxon311403_01937	taxon176299_01447	IN	GX	83.898	no	no	taxon176299-->taxon311403
taxon311403_01944	taxon311402_01731	IN	IP	83.784	no	no	taxon311402-->taxon311403
taxon311403_01986	taxon176299_01796	IN	GX	90.957	no	no	taxon311403-->taxon176299
taxon311403_02104	taxon176299_01837	IN	GX	83.871	no	no	taxon176299-->taxon311403
taxon311403_02270	taxon438753_04248	IN	AS	79.88	no	no	taxon438753-->taxon311403
taxon311403_02293	taxon266834_02174	IN	MH	87.689	no	no	taxon266834-->taxon311403
taxon311403_02533	taxon311402_02552	IN	IP	83.678	no	no	taxon311402-->taxon311403
taxon311403_02592	taxon384765_00781	IN	KQ	78.253	no	no	taxon311403-->taxon384765
taxon311403_02671	taxon641118_00128	IN	BE	81.663	no	no	taxon641118-->taxon311403
taxon311403_02693	taxon311402_02716	IN	IP	86.461	no	no	taxon311403-->taxon311402
taxon311403_02711	taxon394_02698	IN	MH	89.331	no	no	taxon394-->taxon311403
taxon311403_02725	taxon78245_03626	IN	VH	79.047	no	no	taxon78245-->taxon311403
taxon311403_02932	taxon176299_03494	IN	GX	85.398	no	no	taxon311403-->taxon176299
taxon311403_03133	taxon311402_04462	IN	IP	83.51	no	no	taxon311402-->taxon311403
taxon311403_03141	taxon266835_01368	IN	EM	81.975	no	no	taxon266835-->taxon311403
taxon311403_03142	taxon266835_01367	IN	EM	84.785	no	no	taxon266835-->taxon311403
taxon311403_03322	taxon176299_02544	IN	GX	89.749	no	no	taxon311403-->taxon176299
taxon311403_03344	taxon311402_03211	IN	IP	86.822	no	no	taxon311403-->taxon311402
taxon311403_03359	taxon176299_02571	IN	GX	84.459	no	no	taxon311403-->taxon176299
taxon311403_03374	taxon311402_03238	IN	IP	85.927	no	no	taxon311403-->taxon311402
taxon311403_03492	taxon349163_00677	IN	UZ	80.537	no	no	taxon311403-->taxon349163
taxon311403_03582	taxon311402_03917	IN	IP	82.301	no	no	taxon311403-->taxon311402
taxon311403_03645	taxon137722_05078	IN	BI	78.288	no	no	taxon137722-->taxon311403
taxon311403_03700	taxon78245_05216	IN	VH	80.407	no	no	taxon78245-->taxon311403
taxon311403_03706	taxon78245_05223	IN	VH	78.761	no	no	taxon78245-->taxon311403
taxon311403_03707	taxon78245_05224	IN	VH	85.185	no	no	taxon78245-->taxon311403
taxon311403_03803	taxon360910_00775	IN	CD	78.281	no	no	taxon360910-->taxon311403
taxon311403_03859	taxon266835_01964	IN	EM	88.685	no	no	taxon311403-->taxon266835
taxon311403_03863	taxon438753_01988	IN	AS	81.707	no	no	taxon311403-->taxon438753
taxon311403_04164	taxon394_06329	IN	MH	85.519	no	no	taxon311403-->taxon394
taxon311403_04176	taxon395963_01767	IN	RI	80.104	no	no	taxon395963-->taxon311403
taxon311403_04179	taxon395963_01771	IN	RI	79.82	no	no	taxon311403-->taxon395963
taxon311403_04181	taxon543728_05472	IN	NU	76.46	no	no	taxon543728-->taxon311403
taxon311403_04205	taxon314265_00186	IN	NS	78.229	no	no	taxon314265-->taxon311403
taxon311403_04216	taxon394_04334	IN	MH	84.595	no	no	taxon394-->taxon311403
taxon311403_04221	taxon394_04328	IN	MH	83.942	no	no	taxon394-->taxon311403
taxon311403_04224	taxon394_04325	IN	MH	84.478	no	no	taxon311403-->taxon394
taxon311403_04233	taxon311402_04157	IN	IP	82.54	no	no	taxon311403-->taxon311402
taxon311403_04237	taxon311402_04161	IN	IP	83.836	no	no	taxon311403-->taxon311402
taxon311403_04267	taxon176299_04804	IN	GX	89.683	no	no	taxon311403-->taxon176299
taxon311403_04344	taxon331869_00811	IN	WH	80.403	no	no	taxon311403-->taxon331869
taxon311403_04363	taxon288000_05201	IN	VX	82.431	no	no	taxon288000-->taxon311403
taxon311403_04401	taxon395963_01845	IN	RI	77.201	no	no	taxon395963-->taxon311403
taxon311403_04582	taxon504832_00732	IN	HR	80.834	no	no	taxon504832-->taxon311403
taxon311403_04986	taxon266834_02842	IN	MH	84.4	no	no	taxon311403-->taxon266834
taxon311403_05079	taxon311402_04825	IN	IP	94.101	no	no	taxon311403-->taxon311402
taxon311403_05180	taxon176299_03638	IN	GX	84.284	no	no	taxon311403-->taxon176299
taxon311403_05284	taxon438753_00270	IN	AS	82.376	no	no	taxon311403-->taxon438753
taxon311403_05429	taxon322710_03004	IN	EI	75.591	no	no	taxon322710-->taxon311403
taxon311403_05514	taxon394_02480	IN	MH	84.469	no	no	taxon311403-->taxon394
taxon311403_05550	taxon137722_05269	IN	BI	77.174	no	no	taxon311403-->taxon137722
taxon311403_05551	taxon318586_03281	IN	IV	80.128	no	no	taxon311403-->taxon318586
taxon311403_05556	taxon460265_02848	IN	UA	80.909	no	no	taxon311403-->taxon460265
taxon311403_05558	taxon438753_02104	IN	AS	80.671	no	no	taxon438753-->taxon311403
taxon311403_05561	taxon460265_02853	IN	UA	80.252	no	no	taxon311403-->taxon460265
taxon311403_05562	taxon438753_02100	IN	AS	81.107	no	no	taxon311403-->taxon438753
taxon311403_05564	taxon460265_02856	IN	UA	85.653	no	no	taxon460265-->taxon311403
taxon311403_05711	taxon279714_00398	IN	HG	79.391	no	no	taxon311403-->taxon279714
taxon311403_05811	taxon311402_04371	IN	IP	83.725	no	no	taxon311402-->taxon311403
taxon311403_05823	taxon438753_01489	IN	AS	82.135	no	no	taxon311403-->taxon438753
taxon311403_05945	taxon243261_02550	IN	AR	81.457	no	no	taxon311403-->taxon243261
taxon311403_05946	taxon243261_02549	IN	AR	77.765	no	no	taxon311403-->taxon243261
taxon311403_06051	taxon176299_02438	IN	GX	85.384	no	no	taxon176299-->taxon311403
taxon311403_06076	taxon288000_02411	IN	VX	79.884	no	no	taxon311403-->taxon288000
taxon311403_06158	taxon224911_03769	IN	VX	81.55	no	no	taxon311403-->taxon224911
taxon311403_06246	taxon311402_01925	IN	IP	83.575	no	no	taxon311402-->taxon311403
taxon311403_06256	taxon320771_02523	IN	GL	74.887	no	no	taxon320771-->taxon311403
taxon311403_06324	taxon176299_05223	IN	GX	99.734	no	no	taxon311403-->taxon176299
taxon311403_06326	taxon176299_05225	IN	GX	96.477	no	no	taxon311403-->taxon176299
taxon311403_06341	taxon176299_05239	IN	GX	97.059	no	no	taxon176299-->taxon311403
taxon311403_06342	taxon176299_05240	IN	GX	99.333	no	no	taxon176299-->taxon311403
taxon311403_06344	taxon176299_05241	IN	GX	97.843	no	no	taxon311403-->taxon176299
taxon311403_06355	taxon311402_04857	IN	IP	94.34	no	no	taxon311402-->taxon311403
taxon311403_06357	taxon176299_05251	IN	GX	92.473	no	no	taxon176299-->taxon311403
taxon311403_06361	taxon176299_05256	IN	GX	97.066	no	no	taxon176299-->taxon311403
taxon311403_06362	taxon176299_05257	IN	GX	90.278	no	no	taxon311403-->taxon176299
taxon311403_06418	taxon176299_05158	IN	GX	90.827	no	no	taxon311403-->taxon176299
taxon311403_06422	taxon176299_05163	IN	GX	86.332	no	no	taxon176299-->taxon311403
taxon311403_06423	taxon176299_05164	IN	GX	91.252	no	no	taxon311403-->taxon176299
taxon311403_06424	taxon176299_05165	IN	GX	84.795	no	no	taxon311403-->taxon176299
taxon311403_06426	taxon176299_05167	IN	GX	87.053	no	no	taxon311403-->taxon176299
taxon311403_06427	taxon176299_05168	IN	GX	87.444	no	no	taxon176299-->taxon311403
taxon311403_06428	taxon176299_05169	IN	GX	86.0	no	no	taxon176299-->taxon311403
taxon313598_00112	taxon391603_01187	PL	MM	79.988	no	no	taxon313598-->taxon391603
taxon313598_00182	taxon313595_01391	PL	KF	77.097	no	no	taxon313598-->taxon313595
taxon313598_00240	taxon391603_00738	PL	MM	78.104	no	no	taxon313598-->taxon391603
taxon313598_00283	taxon391587_00701	PL	DK	78.509	no	no	taxon313598-->taxon391587
taxon313598_00299	taxon50743_00102	PL	LF	83.333	no	no	taxon313598-->taxon50743
taxon313598_00324	taxon391603_00511	PL	MM	81.894	no	no	taxon313598-->taxon391603
taxon313598_00336	taxon391587_00947	PL	DK	79.843	no	no	taxon313598-->taxon391587
taxon313598_00517	taxon391603_01932	PL	MM	78.135	no	no	taxon313598-->taxon391603
taxon313598_00520	taxon313595_00058	PL	KF	78.803	no	no	taxon313598-->taxon313595
taxon313598_00542	taxon313595_03699	PL	KF	80.815	no	no	taxon313598-->taxon313595
taxon313598_00730	taxon487797_00523	PL	CC	76.248	no	no	taxon313598-->taxon487797
taxon313598_00787	taxon391603_00913	PL	MM	79.692	no	no	taxon313598-->taxon391603
taxon313598_00812	taxon391603_02436	PL	MM	83.311	no	no	taxon313598-->taxon391603
taxon313598_01036	taxon391587_00904	PL	DK	81.567	no	no	taxon313598-->taxon391587
taxon313598_01041	taxon391603_02507	PL	MM	79.193	no	no	taxon313598-->taxon391603
taxon313598_01048	taxon391587_00370	PL	DK	80.422	no	no	taxon313598-->taxon391587
taxon313598_01129	taxon655815_00522	PL	MI	76.01	no	no	taxon313598-->taxon655815
taxon313598_01143	taxon391587_04099	PL	DK	78.339	no	no	taxon313598-->taxon391587
taxon313598_01151	taxon391603_01921	PL	MM	79.566	no	no	taxon313598-->taxon391603
taxon313598_01152	taxon391603_01922	PL	MM	78.175	no	no	taxon313598-->taxon391603
taxon313598_01170	taxon391587_00224	PL	DK	82.639	no	no	taxon313598-->taxon391587
taxon313598_01192	taxon391603_00358	PL	MM	80.068	no	no	taxon313598-->taxon391603
taxon313598_01349	taxon391603_01881	PL	MM	86.322	no	no	taxon313598-->taxon391603
taxon313598_01517	taxon391603_01637	PL	MM	81.412	no	no	taxon313598-->taxon391603
taxon313598_01535	taxon391603_03140	PL	MM	79.838	no	no	taxon313598-->taxon391603
taxon313598_01536	taxon391603_03265	PL	MM	83.553	no	no	taxon313598-->taxon391603
taxon313598_01641	taxon313603_01578	PL	PB	83.289	no	no	taxon313598-->taxon313603
taxon313598_01670	taxon391603_03331	PL	MM	78.483	no	no	taxon313598-->taxon391603
taxon313598_01737	taxon391587_03269	PL	DK	82.262	no	no	taxon313598-->taxon391587
taxon313598_01787	taxon50743_01535	PL	LF	81.319	no	no	taxon313598-->taxon50743
taxon313598_01822	taxon391603_03301	PL	MM	81.362	no	no	taxon313598-->taxon391603
taxon313598_01848	taxon391603_01690	PL	MM	83.219	no	no	taxon313598-->taxon391603
taxon313598_02014	taxon391603_01940	PL	MM	80.178	no	no	taxon313598-->taxon391603
taxon313598_02027	taxon391603_02997	PL	MM	79.648	no	no	taxon313598-->taxon391603
taxon313598_02081	taxon391603_01752	PL	MM	81.579	no	no	taxon313598-->taxon391603
taxon313598_02204	taxon391603_02146	PL	MM	82.988	no	no	taxon313598-->taxon391603
taxon313598_02298	taxon391587_04265	PL	DK	81.049	no	no	taxon313598-->taxon391587
taxon313598_02300	taxon391587_04267	PL	DK	81.465	no	no	taxon313598-->taxon391587
taxon313598_02308	taxon391587_02525	PL	DK	80.0	no	no	taxon313598-->taxon391587
taxon313598_02319	taxon391603_01761	PL	MM	80.365	no	no	taxon313598-->taxon391603
taxon313598_02340	taxon391603_02876	PL	MM	83.403	no	no	taxon313598-->taxon391603
taxon313598_02356	taxon655815_02979	PL	MI	78.405	no	no	taxon313598-->taxon655815
taxon313598_02414	taxon391603_02320	PL	MM	80.534	no	no	taxon313598-->taxon391603
taxon313598_02448	taxon391603_02652	PL	MM	85.005	no	no	taxon313598-->taxon391603
taxon313625_00038	taxon69042_03153	BP	GN	100.0	no	no	taxon313625-->taxon69042
taxon313625_00256	taxon69042_03161	BP	GN	100.0	no	no	taxon313625-->taxon69042
taxon313625_00347	taxon69042_03214	BP	GN	100.0	no	no	taxon313625-->taxon69042
taxon313625_00448	taxon69042_03168	BP	GN	100.0	no	no	taxon313625-->taxon69042
taxon313625_00500	taxon69042_03172	BP	GN	100.0	no	no	taxon313625-->taxon69042
taxon313625_00517	taxon69042_03266	BP	GN	100.0	no	no	taxon313625-->taxon69042
taxon313625_00518	taxon69042_03267	BP	GN	99.363	no	no	taxon313625-->taxon69042
taxon313625_00519	taxon69042_03268	BP	GN	99.23	no	no	taxon313625-->taxon69042
taxon313625_00540	taxon69042_03212	BP	GN	100.0	no	no	taxon313625-->taxon69042
taxon313625_00704	taxon69042_03095	BP	GN	100.0	no	no	taxon313625-->taxon69042
taxon313625_00819	taxon69042_03185	BP	GN	100.0	no	no	taxon69042-->taxon313625
taxon313625_00941	taxon59922_02418	BP	DD	89.219	no	no	taxon313625-->taxon59922
taxon313625_00942	taxon59922_02419	BP	DD	91.383	no	no	taxon313625-->taxon59922
taxon313625_00943	taxon59922_02420	BP	DD	84.799	no	no	taxon313625-->taxon59922
taxon313625_01000	taxon69042_03162	BP	GN	100.0	no	no	taxon313625-->taxon69042
taxon313625_01026	taxon69042_03229	BP	GN	100.0	no	no	taxon313625-->taxon69042
taxon313625_01043	taxon69042_03224	BP	GN	100.0	no	no	taxon313625-->taxon69042
taxon313625_01049	taxon69042_03196	BP	GN	100.0	no	no	taxon313625-->taxon69042
taxon313625_01073	taxon69042_03106	BP	GN	100.0	no	no	taxon313625-->taxon69042
taxon313625_01100	taxon69042_03154	BP	GN	100.0	no	no	taxon313625-->taxon69042
taxon313625_01123	taxon69042_03164	BP	GN	100.0	no	no	taxon313625-->taxon69042
taxon313625_01127	taxon69042_03182	BP	GN	100.0	no	no	taxon69042-->taxon313625
taxon313625_01129	taxon69042_03139	BP	GN	100.0	no	no	taxon313625-->taxon69042
taxon313625_01203	taxon69042_03232	BP	GN	100.0	no	no	taxon69042-->taxon313625
taxon313625_01234	taxon69042_00011	BP	GN	100.0	no	no	taxon313625-->taxon69042
taxon313625_01275	taxon69042_00010	BP	GN	100.0	no	no	taxon313625-->taxon69042
taxon313625_01466	taxon69042_03174	BP	GN	100.0	no	no	taxon313625-->taxon69042
taxon313625_01499	taxon69042_03207	BP	GN	100.0	no	no	taxon69042-->taxon313625
taxon313625_01502	taxon69042_03114	BP	GN	100.0	no	no	taxon313625-->taxon69042
taxon313625_01583	taxon69042_03156	BP	GN	100.0	no	no	taxon313625-->taxon69042
taxon313625_01595	taxon69042_03257	BP	GN	99.892	no	no	taxon313625-->taxon69042
taxon313625_01596	taxon69042_03258	BP	GN	100.0	no	no	taxon69042-->taxon313625
taxon313625_01626	taxon69042_03238	BP	GN	100.0	no	no	taxon313625-->taxon69042
taxon313625_01666	taxon69042_03260	BP	GN	100.0	no	no	taxon313625-->taxon69042
taxon313625_01811	taxon69042_03199	BP	GN	100.0	no	no	taxon313625-->taxon69042
taxon313625_01842	taxon69042_03272	BP	GN	100.0	no	no	taxon313625-->taxon69042
taxon313625_01970	taxon69042_03219	BP	GN	100.0	no	no	taxon313625-->taxon69042
taxon313625_02060	taxon69042_03191	BP	GN	100.0	no	no	taxon313625-->taxon69042
taxon313625_02073	taxon69042_03144	BP	GN	100.0	no	no	taxon69042-->taxon313625
taxon313625_02074	taxon69042_03145	BP	GN	100.0	no	no	taxon313625-->taxon69042
taxon313625_02085	taxon69042_03100	BP	GN	100.0	no	no	taxon69042-->taxon313625
taxon313625_02101	taxon69042_03165	BP	GN	100.0	no	no	taxon313625-->taxon69042
taxon313625_02102	taxon69042_03166	BP	GN	100.0	no	no	taxon313625-->taxon69042
taxon313625_02141	taxon69042_03251	BP	GN	100.0	no	no	taxon313625-->taxon69042
taxon313625_02142	taxon69042_03252	BP	GN	100.0	no	no	taxon69042-->taxon313625
taxon313625_02167	taxon69042_03277	BP	GN	100.0	no	no	taxon69042-->taxon313625
taxon313625_02206	taxon69042_03226	BP	GN	100.0	no	no	taxon313625-->taxon69042
taxon313625_02366	taxon69042_03091	BP	GN	100.0	no	no	taxon69042-->taxon313625
taxon313625_02433	taxon69042_03208	BP	GN	100.0	no	no	taxon313625-->taxon69042
taxon313625_02502	taxon69042_03111	BP	GN	100.0	no	no	taxon313625-->taxon69042
taxon314253_00004	taxon243261_07880	AQ	AR	84.084	no	no	taxon314253-->taxon243261
taxon314253_00005	taxon392499_05497	AQ	RM	82.672	no	no	taxon314253-->taxon392499
taxon314253_00036	taxon243261_07880	AQ	AR	84.084	no	no	taxon314253-->taxon243261
taxon314253_00080	taxon398580_02563	AQ	IT	80.474	no	no	taxon314253-->taxon398580
taxon314253_00103	taxon392499_05497	AQ	RM	82.672	no	no	taxon314253-->taxon392499
taxon314253_00187	taxon392499_05497	AQ	RM	82.672	no	no	taxon314253-->taxon392499
taxon314253_00730	taxon224911_08399	AQ	VX	88.889	no	no	taxon314253-->taxon224911
taxon314253_02097	taxon392499_05497	AQ	RM	82.672	no	no	taxon314253-->taxon392499
taxon314253_02100	taxon392499_05497	AQ	RM	82.431	no	no	taxon314253-->taxon392499
taxon314253_02101	taxon243261_07880	AQ	AR	84.084	no	no	taxon314253-->taxon243261
taxon314253_02233	taxon243261_07880	AQ	AR	84.084	no	no	taxon314253-->taxon243261
taxon314253_02237	taxon224911_08399	AQ	VX	89.352	no	no	taxon314253-->taxon224911
taxon314253_02303	taxon331869_04076	AQ	WH	83.494	no	no	taxon314253-->taxon331869
taxon314253_02551	taxon392499_05497	AQ	RM	82.672	no	no	taxon314253-->taxon392499
taxon314253_02799	taxon426117_01122	AQ	UA	80.11	no	no	taxon314253-->taxon426117
taxon314253_02958	taxon392499_05497	AQ	RM	82.672	no	no	taxon314253-->taxon392499
taxon314253_03051	taxon288000_07438	AQ	VX	85.368	no	no	taxon314253-->taxon288000
taxon314262_01507	taxon644076_04105	D	BY	83.797	no	no	taxon644076-->taxon314262
taxon314262_01707	taxon644076_01696	D	BY	82.46	no	no	taxon644076-->taxon314262
taxon314262_03028	taxon292414_02063	D	BY	83.051	no	no	taxon292414-->taxon314262
taxon314262_03387	taxon644076_00155	D	BY	83.099	no	no	taxon644076-->taxon314262
taxon314262_03653	taxon644076_03099	D	BY	82.861	no	no	taxon644076-->taxon314262
taxon314262_03920	taxon89187_00049	D	DM	89.277	no	no	taxon314262-->taxon89187
taxon314264_00016	taxon391624_00879	DM	PV	96.04	no	no	taxon314264-->taxon391624
taxon314264_00024	taxon398580_03713	DM	IT	95.161	no	no	taxon314264-->taxon398580
taxon314264_00038	taxon398580_03701	DM	IT	94.493	no	no	taxon314264-->taxon398580
taxon314264_00040	taxon398580_03699	DM	IT	92.178	no	no	taxon314264-->taxon398580
taxon314264_00041	taxon391624_00902	DM	PV	93.095	no	no	taxon314264-->taxon391624
taxon314264_00049	taxon391624_00910	DM	PV	96.552	no	no	taxon314264-->taxon391624
taxon314264_00068	taxon314271_04388	DM	TF	89.718	no	no	taxon314264-->taxon314271
taxon314264_00160	taxon391624_00160	DM	PV	99.656	no	no	taxon314264-->taxon391624
taxon314264_00161	taxon391624_00161	DM	PV	100.0	no	no	taxon314264-->taxon391624
taxon314264_00174	taxon391624_00857	DM	PV	98.639	no	no	taxon391624-->taxon314264
taxon314264_00506	taxon391624_00874	DM	PV	94.412	no	no	taxon314264-->taxon391624
taxon314264_00511	taxon398580_04079	DM	IT	89.231	no	no	taxon314264-->taxon398580
taxon314264_00624	taxon314271_04373	DM	TF	85.823	no	no	taxon314264-->taxon314271
taxon314264_01167	taxon314266_01480	DM	LQ	79.149	no	no	taxon314264-->taxon314266
taxon314264_01628	taxon314271_03484	DM	TF	89.362	no	no	taxon314264-->taxon314271
taxon314264_02469	taxon314266_00410	DM	LQ	79.039	no	no	taxon314264-->taxon314266
taxon314264_02629	taxon314232_00700	DM	DO	78.902	no	no	taxon314232-->taxon314264
taxon314264_02958	taxon314266_01480	DM	LQ	79.149	no	no	taxon314264-->taxon314266
taxon314264_03296	taxon314266_01480	DM	LQ	79.149	no	no	taxon314264-->taxon314266
taxon314264_03426	taxon439496_01789	DM	WV	85.887	no	no	taxon314264-->taxon439496
taxon314266_00375	taxon509190_02019	LQ	RF	77.962	no	no	taxon314266-->taxon509190
taxon314266_01512	taxon392499_03749	LQ	RM	90.714	no	no	taxon314266-->taxon392499
taxon314266_01513	taxon392499_03750	LQ	RM	92.766	no	no	taxon314266-->taxon392499
taxon314267_00122	taxon391595_04365	PV	RZ	97.877	no	no	taxon314267-->taxon391595
taxon314267_00129	taxon252305_03933	PV	WQ	85.269	no	no	taxon314267-->taxon252305
taxon314267_00131	taxon351016_00236	PV	DM	84.173	no	no	taxon314267-->taxon351016
taxon314267_00184	taxon314271_00302	PV	TF	97.345	no	no	taxon314267-->taxon314271
taxon314267_00328	taxon314262_02450	PV	D	90.719	no	no	taxon314267-->taxon314262
taxon314267_00329	taxon314262_02086	PV	D	93.701	no	no	taxon314267-->taxon314262
taxon314267_00390	taxon252305_03419	PV	WQ	93.16	no	no	taxon314267-->taxon252305
taxon314267_00391	taxon252305_03420	PV	WQ	92.622	no	no	taxon314267-->taxon252305
taxon314267_02624	taxon252305_03933	PV	WQ	86.723	no	no	taxon314267-->taxon252305
taxon314267_03185	taxon252305_03933	PV	WQ	85.269	no	no	taxon314267-->taxon252305
taxon314267_03400	taxon391613_00261	PV	DM	100.0	no	no	taxon391613-->taxon314267
taxon314267_03428	taxon398580_04083	PV	IT	93.944	no	no	taxon314267-->taxon398580
taxon314280_01646	taxon316275_00645	AF	WP	83.238	no	no	taxon316275-->taxon314280
taxon314280_02380	taxon167879_02534	AF	TA	78.763	no	no	taxon314280-->taxon167879
taxon314280_02381	taxon167879_02535	AF	TA	78.707	no	no	taxon314280-->taxon167879
taxon314280_02556	taxon357804_01965	AF	RU	81.145	no	no	taxon314280-->taxon357804
taxon314280_02613	taxon58051_04479	AF	LU	83.539	no	no	taxon314280-->taxon58051
taxon314280_03016	taxon58051_00232	AF	LU	96.165	no	no	taxon314280-->taxon58051
taxon314280_03039	taxon58051_00760	AF	LU	79.806	no	no	taxon314280-->taxon58051
taxon314280_03633	taxon425104_01477	AF	JK	86.104	no	no	taxon425104-->taxon314280
taxon314280_04211	taxon58051_00232	AF	LU	97.033	no	no	taxon314280-->taxon58051
taxon314280_04735	taxon167879_03050	AF	TA	78.149	no	no	taxon314280-->taxon167879
taxon314280_04747	taxon357804_02141	AF	RU	82.981	no	no	taxon314280-->taxon357804
taxon314288_00892	taxon314275_01212	RR	AC	93.684	no	no	taxon314275-->taxon314288
taxon314289_00325	taxon314292_03789	RR	AF	96.919	no	no	taxon314289-->taxon314292
taxon314289_00755	taxon58051_00232	RR	LU	83.086	no	no	taxon58051-->taxon314289
taxon314289_01791	taxon675817_00371	RR	AF	89.024	no	no	taxon675817-->taxon314289
taxon314289_01804	taxon675817_00384	RR	AF	86.52	no	no	taxon314289-->taxon675817
taxon314289_01811	taxon675817_00356	RR	AF	84.738	no	no	taxon675817-->taxon314289
taxon314289_01812	taxon675817_00357	RR	AF	81.832	no	no	taxon675817-->taxon314289
taxon314289_01813	taxon675817_00358	RR	AF	81.114	no	no	taxon675817-->taxon314289
taxon314289_01817	taxon675817_00362	RR	AF	80.162	no	no	taxon314289-->taxon675817
taxon314289_01822	taxon675817_00367	RR	AF	80.836	no	no	taxon675817-->taxon314289
taxon314289_01825	taxon675817_00429	RR	AF	87.248	no	no	taxon675817-->taxon314289
taxon314290_00918	taxon207949_00555	RR	AH	76.49	no	no	taxon314290-->taxon207949
taxon314290_02565	taxon316275_03516	RR	WP	84.234	no	no	taxon316275-->taxon314290
taxon314292_02684	taxon314289_00468	AF	RR	83.129	no	no	taxon314292-->taxon314289
taxon314292_02892	taxon58051_03994	AF	LU	78.025	no	no	taxon314292-->taxon58051
taxon314292_02894	taxon58051_03996	AF	LU	83.389	no	no	taxon58051-->taxon314292
taxon314292_03137	taxon400668_03401	AF	KE	79.574	no	no	taxon314292-->taxon400668
taxon314292_03778	taxon391574_04803	AF	RR	97.255	no	no	taxon314292-->taxon391574
taxon314315_00136	taxon748671_00542	DG	CG	100.0	no	no	taxon314315-->taxon748671
taxon314315_00207	taxon748671_00542	DG	CG	100.0	no	no	taxon314315-->taxon748671
taxon314315_01137	taxon748671_00542	DG	CG	99.891	no	no	taxon314315-->taxon748671
taxon314565_02019	taxon232721_01286	EF	WU	78.395	no	no	taxon232721-->taxon314565
taxon314565_02020	taxon232721_01287	EF	WU	82.318	no	no	taxon232721-->taxon314565
taxon314608_01833	taxon298386_00189	JK	AF	84.951	no	no	taxon314608-->taxon298386
taxon315749_02164	taxon388400_00818	LT	BJ	89.485	no	no	taxon388400-->taxon315749
taxon315750_00672	taxon66692_03747	GP	HN	82.148	no	no	taxon66692-->taxon315750
taxon315750_01884	taxon526986_02471	GP	LT	88.403	no	no	taxon526986-->taxon315750
taxon316055_00434	taxon504832_00437	ND	HR	87.324	no	no	taxon316055-->taxon504832
taxon316055_00450	taxon504832_00445	ND	HR	90.681	no	no	taxon316055-->taxon504832
taxon316055_00825	taxon648757_00779	ND	OT	86.585	no	no	taxon316055-->taxon648757
taxon316055_01724	taxon595536_04392	ND	BM	80.542	no	no	taxon316055-->taxon595536
taxon316055_01748	taxon504832_03170	ND	HR	85.428	no	no	taxon504832-->taxon316055
taxon316055_01796	taxon224911_02936	ND	VX	85.99	no	no	taxon224911-->taxon316055
taxon316055_03630	taxon62928_02400	ND	MB	81.026	no	no	taxon316055-->taxon62928
taxon316055_04812	taxon504832_00863	ND	HR	86.449	no	no	taxon316055-->taxon504832
taxon316056_00009	taxon504832_03303	ND	HR	84.449	no	no	taxon316056-->taxon504832
taxon316056_00632	taxon318586_03743	ND	IV	79.653	no	no	taxon318586-->taxon316056
taxon316056_01048	taxon62928_01925	ND	MB	81.608	no	no	taxon62928-->taxon316056
taxon316056_01213	taxon331869_05639	ND	WH	83.146	no	no	taxon331869-->taxon316056
taxon316056_01364	taxon266835_01667	ND	EM	81.019	no	no	taxon316056-->taxon266835
taxon316056_01619	taxon395963_01486	ND	RI	77.966	no	no	taxon316056-->taxon395963
taxon316056_01918	taxon224911_03871	ND	VX	86.322	no	no	taxon224911-->taxon316056
taxon316056_01922	taxon595536_02288	ND	BM	80.177	no	no	taxon316056-->taxon595536
taxon316056_01980	taxon349163_01738	ND	UZ	81.837	no	no	taxon349163-->taxon316056
taxon316056_02008	taxon269796_01993	ND	WE	82.013	no	no	taxon269796-->taxon316056
taxon316056_02018	taxon137722_05507	ND	BI	78.08	no	no	taxon316056-->taxon137722
taxon316056_02019	taxon137722_02491	ND	BI	77.672	no	no	taxon137722-->taxon316056
taxon316056_02547	taxon224911_02347	ND	VX	89.247	no	no	taxon316056-->taxon224911
taxon316056_02752	taxon224911_03548	ND	VX	87.918	no	no	taxon316056-->taxon224911
taxon316056_03192	taxon504832_01399	ND	HR	87.107	no	no	taxon316056-->taxon504832
taxon316056_03476	taxon504832_01563	ND	HR	86.62	no	no	taxon316056-->taxon504832
taxon316056_03859	taxon504832_01066	ND	HR	85.0	no	no	taxon504832-->taxon316056
taxon316056_04028	taxon504832_03154	ND	HR	84.13	no	no	taxon316056-->taxon504832
taxon316056_04250	taxon504832_02894	ND	HR	85.071	no	no	taxon504832-->taxon316056
taxon316056_04443	taxon648757_02186	ND	OT	80.049	no	no	taxon316056-->taxon648757
taxon316056_04543	taxon595536_03361	ND	BM	84.135	no	no	taxon316056-->taxon595536
taxon316056_04659	taxon394_04802	ND	MH	80.224	no	no	taxon394-->taxon316056
taxon316057_01525	taxon159087_00369	ND	TY	79.33	no	no	taxon316057-->taxon159087
taxon316057_01526	taxon159087_00368	ND	TY	77.668	no	no	taxon316057-->taxon159087
taxon316057_01529	taxon159087_00378	ND	TY	76.548	no	no	taxon316057-->taxon159087
taxon316057_01556	taxon414684_00225	ND	XI	81.481	no	no	taxon414684-->taxon316057
taxon316057_01558	taxon243233_02682	ND	LW	81.254	no	no	taxon243233-->taxon316057
taxon316057_02304	taxon269796_00179	ND	WE	85.496	no	no	taxon269796-->taxon316057
taxon316057_02305	taxon269796_01180	ND	WE	83.738	no	no	taxon269796-->taxon316057
taxon316057_02306	taxon269796_01179	ND	WE	81.755	no	no	taxon269796-->taxon316057
taxon316057_02307	taxon269796_01178	ND	WE	87.779	no	no	taxon269796-->taxon316057
taxon316057_02308	taxon269796_01177	ND	WE	85.154	no	no	taxon269796-->taxon316057
taxon316057_02979	taxon543728_03271	ND	NU	80.612	no	no	taxon543728-->taxon316057
taxon316057_03123	taxon224911_05464	ND	VX	85.332	no	no	taxon316057-->taxon224911
taxon316057_03834	taxon504832_01129	ND	HR	87.681	no	no	taxon316057-->taxon504832
taxon316058_00185	taxon78245_01292	ND	VH	82.767	no	no	taxon78245-->taxon316058
taxon316058_00195	taxon78245_01292	ND	VH	80.947	no	no	taxon78245-->taxon316058
taxon316058_03996	taxon318586_03729	ND	IV	78.226	no	no	taxon318586-->taxon316058
taxon316067_00502	taxon269799_01137	LS	MF	83.755	no	no	taxon316067-->taxon269799
taxon316067_00503	taxon269799_01136	LS	MF	83.691	no	no	taxon316067-->taxon269799
taxon316067_01204	taxon269799_00818	LS	MF	83.802	no	no	taxon316067-->taxon269799
taxon316273_02107	taxon208963_01238	EF	HB	99.638	no	no	taxon316273-->taxon208963
taxon316273_02109	taxon208963_01240	EF	HB	100.0	no	no	taxon316273-->taxon208963
taxon316273_02242	taxon266265_03275	EF	AR	91.278	no	no	taxon316273-->taxon266265
taxon316273_02295	taxon398580_00942	EF	IT	81.773	no	no	taxon316273-->taxon398580
taxon316273_02302	taxon232721_01395	EF	WU	100.0	no	no	taxon316273-->taxon232721
taxon316273_02303	taxon232721_01396	EF	WU	100.0	no	no	taxon316273-->taxon232721
taxon316273_02306	taxon232721_01399	EF	WU	100.0	no	no	taxon316273-->taxon232721
taxon316273_02307	taxon204773_01871	EF	WM	91.631	no	no	taxon316273-->taxon204773
taxon316273_02309	taxon573060_02964	EF	YF	89.038	no	no	taxon316273-->taxon573060
taxon316273_02311	taxon573060_02962	EF	YF	87.532	no	no	taxon316273-->taxon573060
taxon316273_02317	taxon399795_00076	EF	O	91.98	no	no	taxon316273-->taxon399795
taxon316273_02318	taxon266264_02333	EF	PT	88.825	no	no	taxon316273-->taxon266264
taxon316273_02320	taxon232721_01413	EF	WU	100.0	no	no	taxon316273-->taxon232721
taxon316273_02324	taxon232721_01284	EF	WU	97.354	no	no	taxon232721-->taxon316273
taxon316273_02326	taxon232721_01419	EF	WU	100.0	no	no	taxon316273-->taxon232721
taxon316273_02327	taxon232721_01420	EF	WU	100.0	no	no	taxon232721-->taxon316273
taxon316273_02331	taxon232721_01424	EF	WU	99.956	no	no	taxon316273-->taxon232721
taxon316273_02334	taxon399795_00102	EF	O	93.964	no	no	taxon399795-->taxon316273
taxon316273_02338	taxon160492_01594	EF	ID	99.383	no	no	taxon316273-->taxon160492
taxon316273_02341	taxon573060_04126	EF	YF	90.113	no	no	taxon316273-->taxon573060
taxon316273_02347	taxon160492_01609	EF	ID	97.964	no	no	taxon316273-->taxon160492
taxon316273_02348	taxon160492_01610	EF	ID	97.183	no	no	taxon160492-->taxon316273
taxon316273_02350	taxon573060_04119	EF	YF	94.372	no	no	taxon316273-->taxon573060
taxon316273_02351	taxon160492_01618	EF	ID	99.23	no	no	taxon160492-->taxon316273
taxon316273_02352	taxon160492_01620	EF	ID	98.896	no	no	taxon316273-->taxon160492
taxon316273_02353	taxon160492_01621	EF	ID	94.393	no	no	taxon316273-->taxon160492
taxon316273_02354	taxon573060_04115	EF	YF	93.997	no	no	taxon316273-->taxon573060
taxon316273_02357	taxon232721_01456	EF	WU	100.0	no	no	taxon316273-->taxon232721
taxon316273_02360	taxon160492_01629	EF	ID	99.061	no	no	taxon316273-->taxon160492
taxon316275_02164	taxon58051_00232	WP	LU	92.33	no	no	taxon58051-->taxon316275
taxon316275_03069	taxon58051_03566	WP	LU	83.864	no	no	taxon58051-->taxon316275
taxon316275_04169	taxon58051_02040	WP	LU	77.652	no	no	taxon58051-->taxon316275
taxon316279_00324	taxon69042_03187	BP	GN	94.504	no	no	taxon316279-->taxon69042
taxon316279_00391	taxon69042_03110	BP	GN	96.537	no	no	taxon316279-->taxon69042
taxon316279_01506	taxon69042_03097	BP	GN	91.575	no	no	taxon316279-->taxon69042
taxon316279_01726	taxon69042_03139	BP	GN	90.805	no	no	taxon69042-->taxon316279
taxon316279_01768	taxon69042_03248	BP	GN	93.1	no	no	taxon316279-->taxon69042
taxon316279_01828	taxon69042_03230	BP	GN	93.381	no	no	taxon316279-->taxon69042
taxon316279_02068	taxon69042_03256	BP	GN	94.767	no	no	taxon316279-->taxon69042
taxon316279_02084	taxon69042_03151	BP	GN	96.995	no	no	taxon316279-->taxon69042
taxon316385_00236	taxon321314_01906	OY	T	100.0	no	no	taxon316385-->taxon321314
taxon316385_00250	taxon321314_01906	OY	T	100.0	no	no	taxon316385-->taxon321314
taxon316385_00823	taxon333849_00030	OY	JB	100.0	no	no	taxon333849-->taxon316385
taxon316385_01021	taxon321314_01906	OY	T	99.638	no	no	taxon321314-->taxon316385
taxon316385_01271	taxon716541_01256	OY	CR	90.828	no	no	taxon316385-->taxon716541
taxon316385_01297	taxon272620_01432	OY	ST	87.814	no	no	taxon316385-->taxon272620
taxon316385_01841	taxon441769_00035	OY	II	100.0	no	no	taxon441769-->taxon316385
taxon316385_04353	taxon347834_01351	OY	IN	100.0	no	no	taxon316385-->taxon347834
taxon316407_00255	taxon321314_01906	OY	T	100.0	no	no	taxon316407-->taxon321314
taxon316407_00266	taxon321314_01906	OY	T	100.0	no	no	taxon316407-->taxon321314
taxon316407_00763	taxon333849_00030	OY	JB	100.0	no	no	taxon333849-->taxon316407
taxon316407_00961	taxon321314_01906	OY	T	99.638	no	no	taxon321314-->taxon316407
taxon316407_02094	taxon441769_00026	OY	II	100.0	no	no	taxon441769-->taxon316407
taxon316407_02603	taxon496066_00983	OY	T	100.0	no	no	taxon316407-->taxon496066
taxon316407_04250	taxon441769_00030	OY	II	100.0	no	no	taxon441769-->taxon316407
taxon318161_00316	taxon400668_00078	JK	KE	77.45	no	no	taxon318161-->taxon400668
taxon318161_01708	taxon342610_01436	JK	SH	79.545	no	no	taxon318161-->taxon342610
taxon318161_02968	taxon75379_01781	JK	VK	74.528	no	no	taxon318161-->taxon75379
taxon318161_03284	taxon675812_02351	JK	PS	84.541	no	no	taxon318161-->taxon675812
taxon318167_00068	taxon342610_02652	JK	SH	76.87	no	no	taxon318167-->taxon342610
taxon318167_00235	taxon87626_00199	JK	CV	77.489	no	no	taxon87626-->taxon318167
taxon318167_00948	taxon342610_01487	JK	SH	77.546	no	no	taxon318167-->taxon342610
taxon318167_01064	taxon357804_00678	JK	RU	83.087	no	no	taxon357804-->taxon318167
taxon318167_01098	taxon357804_01784	JK	RU	85.498	no	no	taxon318167-->taxon357804
taxon318167_01848	taxon357804_00978	JK	RU	82.065	no	no	taxon357804-->taxon318167
taxon318167_01870	taxon167879_03031	JK	TA	79.103	no	no	taxon318167-->taxon167879
taxon318167_01872	taxon156578_02927	JK	CV	78.859	no	no	taxon318167-->taxon156578
taxon318167_01873	taxon156578_02926	JK	CV	79.926	no	no	taxon318167-->taxon156578
taxon318167_01874	taxon156578_02925	JK	CV	79.664	no	no	taxon318167-->taxon156578
taxon318167_01875	taxon167879_03026	JK	TA	79.383	no	no	taxon318167-->taxon167879
taxon318167_01899	taxon342610_01438	JK	SH	76.475	no	no	taxon318167-->taxon342610
taxon318167_01985	taxon58051_03985	JK	LU	75.687	no	no	taxon318167-->taxon58051
taxon318167_01987	taxon357804_02097	JK	RU	78.135	no	no	taxon318167-->taxon357804
taxon318167_01990	taxon357804_02091	JK	RU	77.288	no	no	taxon357804-->taxon318167
taxon318167_02130	taxon167879_01931	JK	TA	76.204	no	no	taxon318167-->taxon167879
taxon318167_02145	taxon58051_01913	JK	LU	77.346	no	no	taxon318167-->taxon58051
taxon318167_02904	taxon357804_03528	JK	RU	78.711	no	no	taxon318167-->taxon357804
taxon318167_03562	taxon484021_04939	JK	ST	99.642	no	no	taxon318167-->taxon484021
taxon318167_03588	taxon314292_04336	JK	AF	86.083	no	no	taxon318167-->taxon314292
taxon318167_03680	taxon167879_01016	JK	TA	88.169	no	no	taxon318167-->taxon167879
taxon318167_03766	taxon558270_00581	JK	PJ	77.066	no	no	taxon318167-->taxon558270
taxon318167_04099	taxon342610_04170	JK	SH	77.67	no	no	taxon342610-->taxon318167
taxon318167_04153	taxon167879_03205	JK	TA	79.062	no	no	taxon318167-->taxon167879
taxon319224_02984	taxon400668_03015	JK	KE	83.565	no	no	taxon400668-->taxon319224
taxon319225_00040	taxon194439_00747	AJ	MG	81.944	no	no	taxon319225-->taxon194439
taxon319225_00193	taxon290512_02051	AJ	GI	79.63	no	no	taxon319225-->taxon290512
taxon319225_00326	taxon517417_00357	AJ	MG	84.191	no	no	taxon319225-->taxon517417
taxon319225_00479	taxon517417_01660	AJ	MG	81.008	no	no	taxon319225-->taxon517417
taxon319225_00504	taxon397945_03964	AJ	HC	73.023	no	no	taxon397945-->taxon319225
taxon319225_00518	taxon331678_00745	AJ	KX	78.384	no	no	taxon331678-->taxon319225
taxon319225_00519	taxon331678_00746	AJ	KX	80.032	no	no	taxon319225-->taxon331678
taxon319225_00520	taxon331678_00747	AJ	KX	79.1	no	no	taxon319225-->taxon331678
taxon319225_00583	taxon290512_02193	AJ	GI	81.303	no	no	taxon319225-->taxon290512
taxon319225_00645	taxon207559_02207	AJ	FK	90.066	no	no	taxon319225-->taxon207559
taxon319225_00821	taxon342108_02884	AJ	MC	74.168	no	no	taxon319225-->taxon342108
taxon319225_01226	taxon517417_01255	AJ	MG	78.512	no	no	taxon319225-->taxon517417
taxon319225_01532	taxon331678_00710	AJ	KX	99.428	no	no	taxon319225-->taxon331678
taxon319225_01603	taxon517417_01395	AJ	MG	81.395	no	no	taxon319225-->taxon517417
taxon319225_01891	taxon331678_00710	AJ	KX	99.428	no	no	taxon319225-->taxon331678
taxon319225_01912	taxon331678_01989	AJ	KX	78.45	no	no	taxon319225-->taxon331678
taxon319225_01922	taxon331678_02002	AJ	KX	88.889	no	no	taxon319225-->taxon331678
taxon319225_01992	taxon517417_01883	AJ	MG	80.175	no	no	taxon319225-->taxon517417
taxon319701_01065	taxon596330_00661	PA	MY	92.707	no	no	taxon596330-->taxon319701
taxon319701_01067	taxon596330_00915	PA	MY	97.683	no	no	taxon596330-->taxon319701
taxon319795_01894	taxon649638_02403	TZ	S	76.357	no	no	taxon319795-->taxon649638
taxon319795_02736	taxon420662_03130	TZ	EB	78.017	no	no	taxon319795-->taxon420662
taxon32051_00289	taxon180281_01716	BP	GN	85.215	no	no	taxon180281-->taxon32051
taxon32051_00375	taxon316278_02184	BP	VV	89.25	no	no	taxon32051-->taxon316278
taxon32051_00528	taxon316278_00456	BP	VV	85.3	no	no	taxon32051-->taxon316278
taxon321314_00375	taxon585054_01929	T	OY	97.784	no	no	taxon585054-->taxon321314
taxon321314_00615	taxon316275_00858	T	WP	100.0	no	no	taxon321314-->taxon316275
taxon321314_00906	taxon316275_00858	T	WP	100.0	no	no	taxon321314-->taxon316275
taxon321314_01141	taxon316275_00858	T	WP	100.0	no	no	taxon321314-->taxon316275
taxon321314_01252	taxon316275_00858	T	WP	100.0	no	no	taxon321314-->taxon316275
taxon321314_01451	taxon290338_01426	T	LY	100.0	no	no	taxon321314-->taxon290338
taxon321314_02286	taxon316275_00858	T	WP	100.0	no	no	taxon321314-->taxon316275
taxon321314_02782	taxon316275_00858	T	WP	100.0	no	no	taxon321314-->taxon316275
taxon321314_03100	taxon316275_00858	T	WP	100.0	no	no	taxon321314-->taxon316275
taxon321314_03624	taxon316275_00858	T	WP	100.0	no	no	taxon321314-->taxon316275
taxon321314_03669	taxon316275_00858	T	WP	100.0	no	no	taxon321314-->taxon316275
taxon321314_04176	taxon316275_00858	T	WP	100.0	no	no	taxon321314-->taxon316275
taxon321314_04563	taxon593589_03531	T	RR	100.0	no	no	taxon321314-->taxon593589
taxon321314_04569	taxon593589_03534	T	RR	100.0	no	no	taxon321314-->taxon593589
taxon321314_04572	taxon593589_03534	T	RR	100.0	no	no	taxon321314-->taxon593589
taxon321314_04575	taxon373665_00170	T	XE	100.0	no	no	taxon321314-->taxon373665
taxon321314_04576	taxon382245_04550	T	WR	100.0	no	no	taxon321314-->taxon382245
taxon321314_04577	taxon382245_04551	T	WR	100.0	no	no	taxon321314-->taxon382245
taxon321314_04579	taxon272620_05163	T	ST	100.0	no	no	taxon321314-->taxon272620
taxon321314_04580	taxon593589_03534	T	RR	100.0	no	no	taxon321314-->taxon593589
taxon321314_04584	taxon405416_00232	T	QM	100.0	no	no	taxon405416-->taxon321314
taxon321314_04591	taxon593589_03534	T	RR	100.0	no	no	taxon321314-->taxon593589
taxon321314_04613	taxon593589_03534	T	RR	100.0	no	no	taxon321314-->taxon593589
taxon321314_04622	taxon593589_03534	T	RR	100.0	no	no	taxon321314-->taxon593589
taxon321314_04646	taxon500640_01719	T	GY	90.566	no	no	taxon500640-->taxon321314
taxon321314_04673	taxon331111_04686	T	OY	100.0	no	no	taxon331111-->taxon321314
taxon321314_04674	taxon344610_00305	T	OY	98.977	no	no	taxon344610-->taxon321314
taxon321967_00204	taxon416870_00674	SE	HO	99.073	no	no	taxon321967-->taxon416870
taxon321967_00438	taxon575599_00649	SE	UF	98.635	no	no	taxon321967-->taxon575599
taxon321967_01060	taxon575599_00649	SE	UF	98.561	no	no	taxon321967-->taxon575599
taxon321967_01093	taxon575599_00648	SE	UF	99.358	no	no	taxon321967-->taxon575599
taxon321967_01287	taxon575599_00649	SE	UF	98.876	no	no	taxon321967-->taxon575599
taxon321967_02820	taxon379360_00726	SE	QF	99.725	no	no	taxon321967-->taxon379360
taxon321967_02840	taxon655225_00107	SE	QF	100.0	no	no	taxon655225-->taxon321967
taxon322159_00015	taxon638301_01824	PA	HW	87.418	no	no	taxon638301-->taxon322159
taxon322159_00108	taxon586220_00088	PA	XK	98.972	no	no	taxon322159-->taxon586220
taxon322159_00117	taxon586220_00088	PA	XK	99.266	no	no	taxon322159-->taxon586220
taxon322159_01053	taxon515619_02367	PA	XA	79.167	no	no	taxon322159-->taxon515619
taxon322159_01414	taxon272623_00153	PA	HO	99.656	no	no	taxon272623-->taxon322159
taxon323097_00782	taxon366602_02633	AQ	RF	82.663	no	no	taxon323097-->taxon366602
taxon323097_01144	taxon504832_00889	AQ	HR	91.815	no	no	taxon323097-->taxon504832
taxon323097_01145	taxon504832_00890	AQ	HR	91.691	no	no	taxon323097-->taxon504832
taxon323097_01178	taxon504832_01399	AQ	HR	87.066	no	no	taxon504832-->taxon323097
taxon323097_01542	taxon288000_04755	AQ	VX	86.352	no	no	taxon288000-->taxon323097
taxon323097_02800	taxon331869_02570	AQ	WH	79.635	no	no	taxon323097-->taxon331869
taxon323097_02852	taxon331869_00227	AQ	WH	78.699	no	no	taxon323097-->taxon331869
taxon323097_03841	taxon504832_00908	AQ	HR	85.154	no	no	taxon504832-->taxon323097
taxon323097_03911	taxon331869_03377	AQ	WH	76.562	no	no	taxon323097-->taxon331869
taxon323097_03961	taxon504832_03467	AQ	HR	87.736	no	no	taxon323097-->taxon504832
taxon323097_04154	taxon504832_00908	AQ	HR	89.181	no	no	taxon504832-->taxon323097
taxon323097_04357	taxon75379_00118	AQ	VK	84.388	no	no	taxon323097-->taxon75379
taxon323097_04427	taxon504832_03533	AQ	HR	92.669	no	no	taxon323097-->taxon504832
taxon323098_00636	taxon272630_05749	AQ	UA	96.0	no	no	taxon272630-->taxon323098
taxon323098_00654	taxon272630_05749	AQ	UA	96.0	no	no	taxon272630-->taxon323098
taxon323098_00782	taxon272630_05749	AQ	UA	96.0	no	no	taxon272630-->taxon323098
taxon323098_00843	taxon504832_02286	AQ	HR	87.5	no	no	taxon323098-->taxon504832
taxon323098_00844	taxon504832_02285	AQ	HR	92.748	no	no	taxon323098-->taxon504832
taxon323098_00866	taxon272630_05749	AQ	UA	96.0	no	no	taxon272630-->taxon323098
taxon323098_01017	taxon272630_05749	AQ	UA	96.0	no	no	taxon272630-->taxon323098
taxon323098_01315	taxon272630_05749	AQ	UA	96.061	no	no	taxon323098-->taxon272630
taxon323098_01518	taxon272630_05749	AQ	UA	96.0	no	no	taxon272630-->taxon323098
taxon323098_01973	taxon272630_05749	AQ	UA	96.0	no	no	taxon272630-->taxon323098
taxon323098_01979	taxon648757_01205	AQ	OT	80.345	no	no	taxon323098-->taxon648757
taxon323098_01984	taxon648757_01200	AQ	OT	76.814	no	no	taxon323098-->taxon648757
taxon323098_01988	taxon272630_05749	AQ	UA	96.0	no	no	taxon272630-->taxon323098
taxon323098_01994	taxon331869_00232	AQ	WH	84.211	no	no	taxon323098-->taxon331869
taxon323098_02008	taxon272630_05749	AQ	UA	96.0	no	no	taxon272630-->taxon323098
taxon323098_02027	taxon292415_02639	AQ	TT	83.649	no	no	taxon323098-->taxon292415
taxon323098_02088	taxon272630_05749	AQ	UA	96.0	no	no	taxon272630-->taxon323098
taxon323098_02124	taxon272630_05749	AQ	UA	96.0	no	no	taxon272630-->taxon323098
[truncated: 8,256 more rows]
