# Supplementary material for: MetaCHIP: community-level horizontal gene transfer identification through the combination of best-match and phylogenetic approaches
Source: Microbiome. 2019 Mar 4;7:36. doi: 10.1186/s40168-019-0649-y (PMC6399960; doi:10.1186/s40168-019-0649-y)
Supplement: Supplementary file 4 — Nucleic acid sequences MetaCHIP identified 10,255 HGTs. (FASTA 16796 kb) [file 40168_2019_649_MOESM4_ESM.fasta]

>taxon100226_00078
GTGAGTGAGCGCAAGCCGTACCCCAGCGACCTGTCCGACGCCCGATGGGCCCTGATCGAG
CCGACGTTGACGGCCTGGCGGAATGCCCGGCTCGAACGCCGTCCCACCGGAAAACCGGCC
CAAGTCGATTTGCGCGACGTGTTCAATGCGATCCTCTACCTGAACCGCACCGGAATCCCC
TGGAAATACCTCCCACACGATTTCCCCGGCCACGGCACCGTCTACTTCTACTACGCCGCC
TGGCGCGACGAAGGAATCTTCACCCAACTCAACTACGACCTGACCGCGCTCGCCCGCGTG
AAGGAGGGTCGCAAGCCCGAACCGACCGCCTCGGTCATCGACACCCAGAGCGTCAAGACC
TCCACCAACGTGCCCCTGACCAGCCAGGGAACCGACGCCGCGAAAAAGATCGTCGGCCGG
AAGCGCGGCATCCTCACCGACACGATCGGCCTCATCCTCGCCGTGACCGTCACCGGTGCC
GGCCTCTCCGAAAACGCCGTGGGAATACGCCTCCTCGACCAGGCCAAGAGGACATACCCC
ACCATCGTGAAAAGCTGGGTCGACACCGGCTTCAAAAATGCCGTAATCGAACACGGCGCC
ACCCTGGGCATCGACGTCGAGGTCGTCAACCGCAACCCCGAAAAACGCGGCTTCCATGTC
GTGAAAAGGCGCTGGGTGGTAGAGCGCAGCATCGGCTGGATCATGATGCACCGCCGCCTC
GCGCGCGACTACGAGACCCTCACCACCAGCTCCGAAGCCATGATCCACATCGCATCGATC
GACAACCTCGCCAAGCGCATAACGGACGAGACCACACCCACCTGGCGAGGAACTTACTAG
>taxon100226_00198
GTGATCGATCGATCCGGTCTGGCACAGTTCCTACGGCATCGCCGGGAGGCGCTGCAGCCC
GAGGACGTCGGCCTCCCGCGAGGACGGCGCCGCAGGACCAGCGGGCTTCGCCGGGAAGAG
GTGGCCGCGCTGTGCCACATGTCGACCGACTACTACGCACGCCTGGAGCGAGAGCGCGGG
CCCCAGCCGTCCCAGCAGATGATCGTCTCCATCGCGCAGGGCCTGCACCTCTCCCTCGAC
GAGCGGGACCACCTGTTCCGGCTGGCCGGACACACCCCGCCCCCGCGGGGCACGGACGGC
GAACACATCAGTCCCGGCCTGCTGCGCATCCTCGACCGCCTCGACGACACTCCCGCGGAG
ATCGTCACCGAGCTCGGCGAAACGCTACGGCAGACCCGGCTCGGCATCGCACTCACCGGC
GACCAGACCCGCTACAGCGGCCCGGCCCGCAGCATCGGCTACCGCTGGTTCACCGACCCC
GCCACACGACAGCTCTACCACCCCGACGACCACGCGTTCCTCACCCGGATGTTCGCCTCC
GGCCTGCGGGAGGTGGCCACGCTGCGAGGCCCCGGTTCCCGCGCGGCCCACTACGCCGAC
TTGCTGCTTGCCCAGAGCGAAGAATTCCGCCGGGTGTGGAAGGAGCACACGGTCGGAATC
CGGCCCAAGGAGGTGAAACACTTCGTCCATCCCGAGGTCGGCGCACTGGAGCTGACCTGC
CAGACGCTGCTCGATCCGAGCCAGGCGCACATGCTTCTCGTCTACACCGCCACGCCCGGC
GGCGAGAGTTACGAAAAGCTCCAGTTGCTCTCCGTGATCGGCGCACAGACGCTGCGATGA
>taxon100226_00258
TTGTCCCCTGACCCGACCACCCTGCACCCGCTGCCCGCCCACGAGCGCGTGGTGTTCCTC
AACCCGCTGGTCACCTCTCCGAACATCACCGTGGGCGAGTACACCTACTACGACGACCCC
GACGGCGCCACGGACTTCGAGCACCGCAACGTCCTCTACGCCTACGGGCCGGAGCGCCTC
ACCATCGGCAAGTACTGCGCGATCGCCACCGGCACCACCTTCCTGATGGCCGGTGCCGAG
CACCCGACGATGGGGGTGTCGACGTACCCGTTCACCATTTTCGGCGGCCGGTGGGCCGAG
CAGACGCTGGACATCGTCACCGCCATGCCCAGCCGCGGCGACACCGTCGTCGGCAACGAC
GTCTGGTTCGGTTACCGGGCGACCGTCATGCCGGGCGTACGGATCGGCGACGGCGCCATC
ATCGCGGCCGGCGCCGTGGTGACCGCCGACGTTCCGCCCTACACGATCGTCGGCGGCAAC
CCGGCCAGACCGATCAGGCAGCGCTACGACGCCGCCGACATCGAGCGACTGCGGCGCGCG
GCCTGGTGGGACTGGCCCGCCGACCTGGTCACCGAACACGCCCGCACCATCATGGCCGGA
ACCCCGGCGGACATCGCGCGCATCGCCACCGGGCTGGGACGGACGGCCCCTTGA
>taxon100226_00338
ATGTTGCTCATGACGCAAGAAGATGGAGACCTGGACAGCCTCGTACGCAAACGCATCCGC
GCCCTGCGGGTGGCGCAGGGCTGGTCCCTGGAGGAACTGGCCGGGCGTGCCAGGCTCAGC
CAGTCCTCGCTGAGCCGCATCGAGAACGGCCGGCGCCGCCTGGCCCTGGACCAGCTGGTC
ACTCTCGCCCGAGCCCTGGACACCACGTTGGACCAGCTCGTGGAGACGGCCGACGAGGAC
GTCATCACCAGTCCGATGATCGACAGCGCCCACGGCCTGATGCGCTGGCCGGTGAAGGGC
GATCCCGGCATGACCGTGGTGCGTCAGCGCATGACCCAGCCGCCGCCCGAGAATCCGGCG
CGCATGCGTGCCCACCCGGGGCGCGAATGGCTCGTGGTCCTGTCCGGCACGGCCGTCCTC
ATGCTCGGCCACCGCCGCTTCCGCGTCGAGACCCACCAGGCAGCCGAGTTTCCCACGATG
ATGCCGCACGCGATCGGCACCGCCGGCGGCCCCTGCGAGATCCTGGGCATCTTCGACCGC
GACGCCCGCCGCGGCCACCAGCGCGAGGGAGGCGAGCCCGAGGCCCGGGACAGGGCCGAG
TGA
>taxon100226_00376
ATGGGGACGGCTGGGACGAGTACCGACGCGACGGTCGGCGAGCGTCGTCAACTGATCAAT
GTCGCCTACCGGTTGCTCGGTTCGCTGGCCGAGGCCGAGGACGCCGTGCAGGAGGCCTAC
GCACGCTGGTACGCGCTGCCCCGGAGCCGGCAGGAGGAGATCGTGTCCCCGGGGGCCTGG
CTGACGACCGTGACCGGCCGGGTCTGTCTGGACGCGCTCGGCTCGGCGCGGGCCCGGCGT
GAACGCTACGTCGGCGCGTGGCTGCCGGATCCCCTCCCCGCCCACGCCGAGCGGGGCCCC
GGCCACGGCGCCGATCCTGCCGACCAGATGGTCCTGGACGAGTCGGTGACCATGGCCTTC
CTCGTCGTCCTGGAGTCGATGACGCCGGCCGAGCGGGTCGCCTTCGTCCTCCACGACGTC
TTCCGCTACCCCTTCGCCGACATCGCGGGCATCCTCCGCCGGACCCCCGCGGCCTGCAAG
CAGCTCGCGGCCTCGGCCCGGCGCCGGGTGCGCGGCGCGCGGGCTCCGCAGACGCCGGCC
GCGGTGCGGGCCGACGTGGTGCGGCAGGTCAAGGAGGCGTGGCAGACCAAGGACATCGCC
GCTCTCGTCGACCTCCTCGACCCGGCCGCGGTCATGACCGCCGACGGCGGCGGCATGGTC
GGCACCGCCCTGCGCCCGATCGAGGGCGGTGCCCGCATCGCCCAGTACATGGCCGCCGTC
GCCGACAAGGCCCCGGGACTCGAACTCCTGGAGCGCTCGGTCAACGGGGTGCCGGGCCTG
GTGGCCCGGCGCGACGGCGCCGTCATGACCGTCGCGGCCTTCGACGTCGCCGACGGCCGT
GTCACCCGCATCTGGGTGGTCCGCAACCCCGAGAAGCTGGGGCCGTGGGTAGGCTGA
>taxon100226_00453
ATGACCACTCCTGACACACAGCGGCCCCGCGCGGGGTCCCACATCCTCCGCACCGCCCTG
CGGCGCAACGTCGGCGCGATGGCGTGGGGCACCCTCCTCATGGGTCTCTACCAGGCCGGT
GAGACCGCCTTCCCCATCGCGCTCGGCCTGATCGTCGAGCACACCATGCGGGACCGGAGC
CCGCAGGCGCTCGGCGTCTCCGTCGCCGCCCTGGCCGTGATCATCACGACGGTGTCCCTG
TCCTGGCGGTTCGGGATGCGGATCCTGCAGAAGGCCAACACCACGGAGGCGCACCGCTGG
CGGGTCCGGGTCGCGGGCCGCGGACTCCAGCCGGTGGCCAGGGACGTCGACCTCAAGTCC
GGCGAGGTGCTGACCATCGCCACCGAGGACGCCGACCAGACCGCCGACATCATCGAGGTG
GTGCCGCTGCTGATCAGCTCGCTGGTGGCGGTGGTGATCGCGGCGGTGGCGCTGGGGCTG
GCCGACGTCCGGCTCGGACTGCTGGTCATCGTGGGCACCGTCGCGATCCTGTCCGTCCTC
AGCGTGATGTCCAGGCGCATCGGCTCCAGCACCCGCGAGCAGCAGGCCCGGGTGGCCCGG
GCCGGCGCCAAGGTCGCCGACCTCATCATCGGCCTGCGCCCGCTGCACGGCTTCGGCGGC
AACCACGCGGCGTTCCGCTCCTACCGCGAGATCAGCACGGAGGCGAAGCGCCAGTCCGTC
ACCGTCGCGCGGGTGAGCGGCGTCTACGCGGGCACCGCGCTCGCCCTCAACGCGGTGCTC
GCCGCCGCGGTCACCCTCACGGCGGGCTGGCTGGCCTTCCGGGGCCGGATCGGCATCGGC
GAGCTGGTCATGGCCGTGGGCCTCGCGCAGTTCGTCATGGAACCGCTGAAGCTGTTCTCG
GAGATGCCCAAGTACGTGATGATCGCGCGTGCCTCGGCCGAACGGATGGCGCTCGTCCTC
GCCGCGCCGCCGGTGACGACACCGGGGACGGAGCGACCGGCCGCGGGCGGGGACCTGGAG
GTCGACGGCGTGCGGCACGGGGCACTGCGCAAGGTGCGGTTCCGGGTCCGTGCCGGCGAG
TTCGTGGCCGTCGCGGCGTACCAGCCGCTCGCGGCGGCCGATCTCGCCGCGGTCCTGGCA
CTGAACGTCCCGCCCGACACCTACGAGGGGACGGTCCGGGTCGGCGGACGGGACCTCGCG
GAACTGGCGGTCGAGGAGGTCCGCGAGCACCTGCTGGTCAACCCCTACGACGGCGAGATC
TTCGCGGGCACCCTCCGTTCCAACATCGACCCCTCGGGCACCAGCCGGACCGTCCCCGAA
GCCGTCGAGGCCTCGATGCTGACCGACGTCGTCGCCCTGCACCGCGAGGGACTCGACTAC
GCCGTCCGCGACCGCGGCGCCAACCTCTCCGGCGGGCAGCGCCAACGGCTGTCCCTGGCC
CGCGCCCTGGCCGCCGACAGCGAGGTCCTGGTACTGCGCGACCCGACGACGGCCGTGGAC
GCGGTCACCGAACAGCTCATCGCGCGGGGCGTCGCCAAGCTGCGCCGGGACCGCACCACC
CTGGTGATCACCAGCAGCCCCGCCCTGCTGGACGCCGCCGACCGCGTCCTCGTCCTGGAC
GAGGGCGTCATCACCGCCGAGGACACGCACCGCAACCTCCTCGCCACCGACGAGGCGTAC
TGCGTGGCGGTGACGCGGTGA
>taxon100226_00490
ATGTCCCAAACGCCCGCTGTCTCACGCCGACTGCTCCTGGGTTCCGCCGCCGCCACCGGC
GCCCTCGCGACCGGCATCGGGTCCGCCGCCCCCGTCGCGGCGGCCGAGCAGGCGCCCCGC
CGCAGGCCCGGCCAGAAGTCGATGATCGGCGTGCCCTTCGCCGCCCACCCAACCGTCCGC
GTCGCGGTCATCGGCCTCGGCAACCGGGGCGGCGGCATGATCACCGGCTGGGCGGCCGTG
CCCGGCTGCACCGTGACCGCCGTCTGCGACATCCGCGCGGACCGGGCCGAGCGCGCCGCC
GACCGACTGGAGAGCAAGGGCAACCCGCGCCCCGCCGAGTACGGCGGCTCGGCCGACTCC
TACGCCCGGATGCTCCGCCGCGACGACATCGACCTCGTGTACATCGCCACGCCCTGGGAG
TTCCACTACGAGCACGGCCGGGCCGCGCTGCTCAGCGGCCGGCACGCCGTCGTGGAACTG
CCCGTCGCGACGGAGCTGCGCCAGCTGTGGGACCTCGTCGACACCTCCGAGCGCACCCGC
AGGCACCTGCTCCTGTCCGAGAACTGCAACTACGGGCGCAACGAACTGGCCATGCTGAAG
GCGGCGCACGACGGCCTGTTCGGGGACCTCACCAACGGCCACGGCGGCTACCTGCACGAC
CTGCGCGAACTCCTCTTCTCGGACACCTACTACACCGACTCCTGGCGGCGGTTGTGGCAC
ACCCGCAGCACCGCCTCCTTCTACCCGATGCACGGTCTCGCCCCGATCGCGGCGGCCATG
GACGTCAACCGCGGCGACCGCATGACCACCCTGCGCGCCACCACGACGGCCCCGAAGGGG
CTGGCCGACTACCGGGCCCGCTTCGTCCCCCGGGACCACCCGTCCTGGAAGGAGACCTAC
ATCAACGGTGACCTGGTCACCTGCATGATCGAGACGGCGAAGGGCAGGACCGTCCGGGCG
GAGCACGACGTGAGTTCGCCCCGGCCCTACAGCCGGATCAACACCCTCGCCGGCAGCCGC
GGCATCGTCGAGGACTACGCCGGATCCGCCCCGACCGGCGCCCGCATCTACGTCGAACCC
GACCACGGCGGCCACACCTGGCGCGACTTCGAGACCTACCGCAAGGAGTACGACCACTGG
CTGTGGCAGAAGGTGGGCGACGACGCCGCGAACAACGGCGGCCACGGCGGCATGGACTAC
GTCCTGCAGTGGCGCACCGTCCAGCTGATGCGCGCGGGGCTGGTACCGGACATCGACGTG
TACGACTCGGCCGCCTGGTGCTCGCCCGTCCCGCTCAGCGTCACGTCGCTGGCCCGGGGC
GGCCGCCCGGTCGAGATACCCGACTTCACCCGGGGTGCCTGGCGTGAGCGCAGGCCGGGC
CTGGACTCGGCGCCCACCGACATGCCGCCGGCCGGCTGA
>taxon100226_00665
ATGCAAGCCGACAAGCAGCTGTCCACGGAGATCGACGCCAACGTGCCAACAGCGGCACGT
ATGTACGACTTCTACCTGGGCGGCAAGGACAACTACGCGGCCGACCGGGCCGCCGTCGGC
GAACTCGACAAGGTCGTCCCCAGCACGCGGCGGCTGGCGCTGAACAACCGGCGCTTCCTC
CAGCGGGTCGTCCGCGTCCTCGCCGAGGACTACGGCATCCGCCAGTTCCTCGACCACGGA
TCCGGCCTGCCCACGCAGGACAACGTGCACCAGGTCGCCCAGCGCGTCGCCCCCGACTCC
CGCGTCGTCTACGTCGACAACGACCCGATGGTGCTGGTCCACGGCCGGGCGCTGCTCGAC
CAGAACGACCAGACCGCCGTCATCCACGCCGACATGCGGGCGACGGAGGAGATCTTCTCC
CACCCGGACACCCAGCGCCTGATCGACTTCTCGCAGCCGGTCGCCGTGCTGTTCAACTCG
GTGTTCCACTGCATCCCGGACAGCGACACGGACGGTCCCCGGGCGGTCGTCCGCCGGGTG
ACCGAGCGGCTCGCGCCCGGCAGCTTCGCGGTGATGTGCCAGCTGGTCAGCGAGGACGCC
GAGGTGCGGAAGTTCGTCACGGACTTCATGGACCAGGCGACGCAGGGCCACTGGGGCCGG
GTGCGGGAGCCCAAGGACGTCGAGGCACTCTTCGACGGCATGGACATCCTGGAGCCGGGG
CTCGTGGAGGTCTCCACCTGGCGCCCGGACACCGAGGTGGCGCCGCGTCAGCTGACCGAC
GAGTGGATCGAGTTCGGCGGACTGGGGCGTCTGCGCTGA
>taxon100226_00928
ATGACAACTGTGGGATTCATCGGAAGCGGGTCCATCGGCGGCACGATCGCGCGGCTCGCT
GTCGCGGCCGGACACCAGGTCGTGCTCAGCAACTCGCGCGGTCCCGGGTCGCTCGCGGAC
ACGGTCGCGGAACTGGGGCCCCGGGCGTCGGCGGCGACGAGCGAGGAGGCCGCGGCGGCT
GGTGACATCGTCGTGGTCACGGTGCCGGTCACGGCCTTCCCCGACCTGCCCGCCGCACCG
CTCGCCGGGAAGACGGTCATCGACACGTGCAACTACGGCCCCGAGCGTGACGGGCACATC
CCCGAGCTCGACGGCACGTCGCTCACCTCGAGCGAGCTGCTGCTGCGATACGTCCCGGGC
GCCATGCTCGTGAAGGGTTTCAACAACATCTACTTCAAGCACCTGCTGTCGCTCGCCCGC
CCGGCGGGGGCGACCGACCGCTCCTACCTGCCGATCGCCGGGGACCTGGCGCCGGCGAAG
GCGGCAGCCACCGAGTTCATCGATTCCATCGGGTACGGCGTGGTGGACGCGGGGCTCCTG
GCCGACAGCTGGCGGCAGGCGACGGGCACACCGGTGTGGGGAACCCCGTACGGGCCGCCC
TCGAACGAGATGGGCCGGCCGACCGGCCCGGGCGCCATCCGCGCGGCACTGGCCACCGCA
ACGCGATAG
>taxon100226_01544
ATGATCGTATGGCTGAACGGCACCCACGGCGCCGGCAAGACGACGACCGGCGCGCTCGTG
CAGCGACTGCTCCCGGACTCCCGGGTGTTTGACGCCGAGAAGGTCGGCGAGACGCTCATG
GACATCACGCCGGGGCTGCCCGACACGGACAACTTCCAGCACTGGGCGCCGTGGCGGCCG
CTCGTCGTCGAGACCGCCCGACGGGTGCTCGACTACACCGGCGGCACCCTGGTGATGCCG
ATGACGGTCCTGGTCGAGGAGTACTGGCGGGAGATCGCGGGCGGCCTCGCCGCGCACGGA
GTCCCCGTACGGCACTTCGTCCTCCACGCCGACCAGGAGACCCTGCGGGGGCGCATCGCG
GGGGACACCGTACTGGGGCCGGACTCGCCGTTCCGGCTCCGGTACCTGGAGCCGTACGCC
GAGGCCGCCCGCACCTGGCTGCACGCCGAGGCCGAGGTCGTCGACACCACGCACCTCACG
CCCGCCGAGGCGGCGCTGCGGATCGCGGAGGCCGTCAGGGCGTAG
>taxon100226_02783
ATGAGACGACCAGTCGCGCTGCGACTCCAAGCGGCACTGGGCACACTGGCCCTCGCGGCC
GCGGCCGGTGTGGTGCTGACGATGCCCGAGGCGGCGGCAGCGGCCGGCGGCGCCACCGGC
TACGCGACCCAGAACGGCGGCACGACCGGCGGCGCGGGCGGGCAGACCGTCCGGGCCACC
ACCGGCACCGCGATCCACGAGGCCCTGTGCGGCCGGGCCGACAGCAGCACCCCGATCACC
ATCGAGGTCGAGGGCACCATCAACCACGGCAACACCAGCAAGGTGTCGGGCGACAGCTGC
AACACCGCGGCCGACAGGATCGAGCTGAAGCAGGTCAGCAACATCACGATCGTCGGGGTC
GGGAACGGCGCCGTCTTCGACCAGCTGGGCATCCACATCCGGGAGTCCAGCAACATCATC
ATCCAGAACGTGACCGTCCGGAACGTCAAGAAGTCCGGCTCGCCCACGTCCAACGGCGGC
GACGCCATCGGCATGGAGAGCGACGTCCGCAACGTCTGGGTCGACCACTCCACCCTGGAG
GCCTCCGGCGGGGAGTCGGAGGGCTACGACGGCCTCTTCGACATGAAGGACAACACCCAG
TACGTCACCCTGTCCTACAGCGTCCTGCGCAACTCCGGCCGGGGCGGGCTGATCGGGTCC
AGCGAGAGCGACACCTCGAACGGGTACGTCACCTTCCACCACAACCTGTACGAGAACATC
GACTCCCGCGCACCCCTGCTGCGCGGCGGCACGGCCCACATGTACAACAACCACTACGTG
AGCCTGAACAAGTCGGGCATCAACTCCCGCGCCGGCGCCAAGGCCAAGGTCGACAACAAC
TACTTCGAGGACTCCAAGGACGTCCTCGGCACCTTCTACACCGACGCGGCCGGCTTCTGG
CAGGTCAGCGGCAACATCTTCGACAACGTGACCTGGTCCGAGCCCGGCGGGGACAACAAC
CCGGCCGGCCCCGACCCGCAGTCCAACACCACGGTGTCCATCCCGTACTCCTACGGCCTC
GACGACGCCTCCTGCGTGCCGTCCGTGGTGAGCGGCACGGCGGGCGCGAACAAGGGCCTG
AAGGTCTCGGACGGCAGCTGCACCCCGCAGAGCCCGGACCCGACCGACCCCACCGACCCG
GACCCGACCGACCCGGACCCGACGGATCCGACCGACCCGGACCCGACCGACCCGCCGAGC
GGGACCAACCTGAGCGTCGGGGCGGGCTCCGACGGCTCGTCCAAGGCGAGCGGCACCAGC
TACGGCAACGTGCGCGACGGCGACCTCGGCACGTACTGGTCCCCGGCCGGCACGACCGGC
TCCATCTCCGTGAAGTGGTCCTCCGCCACCACCGTCGGCAAGATCAACATCCGTGAGGCG
GCGGGCTCCGAGGGCACCGTCGGCTCCTACCGCGTCGTCAACCACGACACCGGCGCCGTC
CTGGCCTCCGGCAGCGGGGCGGGCGTGATCGGCTTCTCCCCGGTCTCGCTGGAGAAGATC
ACCTTCGAGATCACCGGCGCCTCCGGCACCCCGAAGATCGCCGAGTTCGAGACGTACGCG
GGCTGA
>taxon100226_02838
ATGACTCTGGCCACCCCCACCCTGGACACCGATCGCCTGCGGCTGCGGCCCTTCACCGAG
GACGACGCGGGCTTCCTCTACGCCATGCACAGCAGCAGGCACGTGATGCGCTACTGGGAC
TCCCCGCCGTGGACCGAGCGGGCCCGCGCCGGGCGCTTCGTCGGGATGTGCCGGAAGATG
GCGGACGAAGGCACCGGCGTGCGGGTGGCCGTCGACCGCGCCTCCGACGGCGCCTTCGTC
GGCTGGTGCTGCCTGGCCGAATGGAACCCGGTCTACCGCAGCGCGTCGCTGGGCTACTGC
CTCGACGAGGCGATGTGGGGCCACGGCTATGCGACGGAGGCCGCACACGCCCTGCTGCGG
TGGGCCTTCGACACGCTGGACCTGAACCGGGTCCAGGCCGAGGCCGACACGCGCAACGCG
GCCTCCGCCCGGGTGCTGGAGAAGGTCGGGTTCGTGCGCGAGGGGACGTTGCGGGAGGAC
TGCGTCGTCGACGGCGAGGTGTCCGACTCCTGGGTGTACGGGCTGATCAGGCGGGACTGG
CGGCCGTCGGCCGCGCCGGTGCGTTGA
>taxon100226_03009
ATGCTCCGGGACGCCGTCCGCTCGCTGGCCGAGGCGAAGATCGCGCCGTACGCCGCCGCC
GTGGACGAGGAGGCGCGCTTCCCGCAGGAGGCGCTGGACGCGCTCACCGCGAACGACCTG
CACGCGGTGCACGTCCCCGAGGAGTACGGCGGCGCGGGCGCCGACGCGCTCGCCACGGTC
ATCGTGATCGAGGAGGTGGCCCGCGCCTGCGCGTCCTCCTCCCTCATCCCGGCCGTGAAC
AAGCTCGGCTCGCTCCCGGTGATCCTCTCCGGCTCCGAGGAGCTGAAGAAGAAGTACATG
ACCCCGCTCGCCAAGGGCGACGGCATGTTCTCCTACTGCCTCTCCGAGCCCGACGCCGGC
TCCGACGCGGCCGGCATGAAGACCAGGGCCGTCCGCGACGGCGACTTCTGGGTGCTCAAC
GGCGTCAAGCGCTGGATCACCAACGCCGGCGTCAGCGAGTACTACACCGTCATGGCGGTC
ACCGACCCCGACAAGCGCTCCAAGGGCATCTCCGCCTTCGTGGTCGAGAAGTCCGACGAG
GGCGTGTCCTTCGGCGCCCCGGAGAAGAAGCTCGGCATCAAGGGCTCCCCGACCCGCGAG
GTCTACCTCGACAACGTCCGCATCCCCGCCGACCGCATGATCGGCGCGGAGGGCACCGGC
TTCGCCACCGCGATGAAGACGCTGGACCACACCCGCATCACCATCGCCGCCCAGGCCCTC
GGCATCGCCCAGGGCGCCCTCGACTACGCCAAGGGCTACGTCAAGGAGCGCAAGCAGTTC
GGCAAGCCGATCGCCGACTTCCAGGGCATCCAGTTCATGCTCGCCGACATGGCCATGAAG
ATCGAGGCCGCCCGCCAGCTGACGTACGCGGCGGCCGCCAAGTCGCAGCGCGGCGACAGC
GACCTGACCTTCCAGGGCGCCGCCGCCAAGTGCTTCGCCTCGGACGTGGCCATGGAGGTC
ACCACGGACGCCGTCCAGCTGCTCGGCGGCTACGGCTACACCCGGGACTACCCGGTGGAG
CGCATGATGCGCGACGCCAAGATCACGCAGATCTACGAGGGCACCAACCAGGTCCAGCGC
ATCGTCATGGCGCGCAACCTGCCGTAG
>taxon100226_03194
GTGACGCGCATCTTCGACCCGCACATCCACATGACGTCCCGCACCACCGACGACTACGAG
GCGATGGCCGCCGCCGGGGTCCGCGCGCTGGTCGAACCCGCCTTCTGGCTGGGCCAGCCG
CGCACCGGCGTCAGCTCGTTCACCGACTACTTCGACGCGCTGCTCGGCTGGGAGCCCTAC
CGGGCCGAGCAGTTCGGCATCCGCCACCACTGCGCGCTCGCCCTGAACCCCAAGGAGGCC
AACGACCCCCGGCTGGCCGGGGTGCTCGACGTCCTGCCCGACTACCTGGTCCGGGACCGG
GTGGTGGCGGTCGGCGAGGTCGGCTACGACGCGATGACGCCGCAGGAGGACAAGGCGTTC
ACCGTGCAGCTCGAACTCGCCGTGCGGCACGCCCTGCCCGTCCTGGTGCACACCCCGCAC
CGCGACAAGGCCAACGGCACCCGCCGCACCCTGGACGTGGTCCGCGAGTCCGGCATCGAC
CCGGGCCTGGTCGTCGTCGACCACCTCAACGAGGTGACCGTGCGCGCCGTCGCGGACAGC
GGCTGCTGGATGGGTTTCTCGATCTACCCCGACACCAAGATGAGCGAGGACCGCATGGTC
GCGCTGCTGCGCGAGTACGGCACCGCGCGGATCCTCGTCAACTCCGCCGCCGACTGGGGC
CGCAGCGACCCGCTGAAGACCCGCCGCACCGCCGACGCCATGCGCGCCGCCGGCTTCGGC
GAGGACGACGTCGACCAGGTGCTGTGGCGCAATCCGGTCGCCTTCTACGGGCAGAGCGGG
CGCCTCGAACTCGACGGCCCCGAGGGCGCCGAAGCCTCCGGCGTCCGCGCGGAGTTCGAG
GGCAGCTCGATCCGCCGCGGGGAGAGGTGA
>taxon100226_03312
ATGGACGACGTGGACCGGCAGATTCTTGCGGAGCTGCAGAAGGACGGCCGGCTGACCCTG
ACCGAACTCGCCGAACGGGTCCGTCTCAGCGTCTCCCCCTGCCACCGGCGCCTGCGCGCG
CTGGAACGCTCCGGTGCGATCACCGGCTACCACGCCGCACTGAACGCCCCCGCCCTCGGC
CTGGGCTTCGAGGCGCTGGTCTTCGTCACCATGCGGTACGAGGACCGCCAGACCGTGGCC
GCCTTCGAAGCGGCCGTGACCGAGATCCCGCACGTCCTCCAGGCCCAGCGGCTGTTCGGC
GACCCCGACTACCTGCTGCGCGTCGTCACCCGCGACCTGGAGGCGTACCGGCGGCTCTAC
GACGAACGCCTCGCCTCCCTCCCCGGCGTCCAGCGCCTCAGCTCCACCCTCGTCATGGCC
AACCTGGTCGAGGCCCGGCCGCTGCCCCTGTGA
>taxon100226_03541
GTGGTGCTCCGCAGCGCCGCCCGGCCGGAGCTCTGGAAGCGTGCGCCGGTACTCACGGTG
TCGGCGCTGTTGCTGGGCCTCGTGATGATGCTGCACGCGGAGATTCCAAATCGGTTCGGG
TCCGTCGGCAGCCTGGTCGAGACCTTCCTGCCGTGGTTCGGTCTGTTCGTCCCCGTGCTG
GCCGCCGGAGCGCTGTGGCGCCGCTCCGCCGCCGCGGTGACCGCGCTGGTGCTGCCGGTC
ACGGTGTGGCTGAGCCTCTTCGGCGGGCTGCTCGGCGACAAGTCAGGCGCGGGCGGCGAA
TTCACCATGGCCTCCCACAACGTCGGCGCCGAGAACCCGGACCCGGCCGGCACCGCCCGC
GACCTGGCTGCCTCCGGAGTGGACGTACTGGCGCTGGAGGAGATCACCGCACAGGACCGG
GAGGTGTATGAGAAGGGGCTGGCCAGGGAGTATCCGTACCACACGGTGCAGGGCACGGTC
GGGTTGTGGAGCAAGCTGCCGCTGTCGGGCACGCGGCCGGTCGACATCGCGACGGACTAC
GGGCCGCTGGCGGACACCAAACCGGCCGACGTCACGATGGCCGGCAACCGAGCGCTGCGC
ACCACGGTGGCCACGGAAAGGGGCCCGCTGGTGGTGTACGTGGCCCACCTGGGCTCCGTA
CGGCTCAATCCTCGGGCGGGGTTCTGGACGGACTCCCGCGACCGGAACGCGTGGGCGCTC
GGCGAGGCCCTCGCCGCCGACCGCAGTGAGCGGATCGCGCTGCTCGGCGACCTGAACGGC
ACCGTGGACGACCGCGCGTTGGCGGGCATCACCTCGCAGCTGCACTCGGTCCAGGAGGCG
GCCGGGAACGGGTTCGGCTTCACCTGGCCGGCGAAGTTCCCGGTGGCGCGGATCGACCAG
ATCCTGGTGCGCGGCGTGGAGCCGACCGGTTCGTGGACGCTGCCCGCCACCGGCAGCGAC
CACCTGCCTGTGGCGGCGGGGGTCAGCTGGTGA
>taxon100226_03735
ATGACCGAGCGACGGACCGAGAGCGGCACGACGACCCTGTGGCGGCCCACCGGCCCCGAG
GAGCTGGCGCTCGTCGAGGCCTCCGGATGGACGGCCTGGCCCCCGCGCCTGCCCGAGCAG
CCGATCTTCTACCCGGTCCTCAACGAGGACTACGCCGTCCGCATCGCCCGCGACTGGAAC
GTCCCCGCCTCCGGCTCGGGCCACGTGACCCGGTTCGAGGCCGACACCGCCTTCCTGGCC
CGCTACCCCGTACGCCGGGCAGGCGGCGAGACCATCCTGGAGCTGTGGGTCCCGGCGGAG
GAGCTGACGGAGTTCAACCGGCACATCGTGGGCCGCATCGAAGTCGTCCGGGAGTTCCAC
GCCCCGGCGTAG
>taxon100226_04167
ATGATCTCGGCACTGAACCGCCTGGTCGACCTGGTCGAGGACCACCTCGGCGAGGAGCCG
GACGTCCCCGCGCTGGCCGCGGGGCACGGCACGACCGAGTACCACCTGCGCCGGATGTTC
TCGTCGCTGGCGGGCATGCCGCTGTCGGAGTACGTCCGCAGGCGCCGCATGACCGTCGCC
GCCGCCGACGTCGTACGGGGCGGGGACGACCTGCTGGGCATCGCCGTCCGGTACGGCTAC
GGCTCCACGGAGGCGTTCGGACGCGCGTTCCGGTCGGTCCACGGCGCCGCCCCGCGCGAC
GTCCGCCGCGCGGGAGGCCCCCTTCGGTCACAGCCGCAGCTCAGGTTCCGCCTGACCGTC
GAAGGGAGCGCCTCCATGGCCACCCGTTTCACCGACCGCCCCGCCTTCCGCCTGATCGGA
CACGCGACCCGCGTCCCGCTCATCCACGAGGGCGTCAACCCGCACATCCAGCAGCACATC
GCCGCGCTCCCCCGGGAGGCCCACGCCCGCCTGAAGTCCCTCGGCGACACGGAACCGGCC
GGCCTGCTCCAGGTCAGCGACGACGTGGCCCAGGACAGTCCGGAGGGCACCGAACTGACC
TACCTCCACGGCGTGGCCGTCAGCGCCGGCACCCCGGCCCCCGACGACCTCGACGCCATC
GAGGTCCCGGCCGGCACGTGGGCGGTCTTCCGCAGCTCGGGCCCCTACCCGGACGCCCTC
CAGACCACCTGGGCGTCCACGGCGTCCGAGTGGTTCCCCTCCAACCCGTGGCGCCTGCGC
CCCGGCCCGTCGATCGTCGCCGTCCTGGACCGCGCGGACGACTTCACGACGGCGACGACG
GAACTGTGGCTCCCGGTGGAACCGGCCTGA
>taxon100226_04302
ATGAGCGAGCGACACGCGGTACGGGCCGAAGGCCTGGAGAAGCGCTACGGCGACAAACGC
GCCCTGGACGGCTTCGACCTGACCGTCCGCGAGGGCACCGTGCACGGCCTGCTCGGGCCG
AACGGCGCGGGCAAGACCACGGCCGTGCGCATCCTGTCCACGCTGATCAGGCTGGACGGG
GGACGGGCCGAGGTGGCGGGCCTCGACATCGCCCGGCAGGCACGTGAGGTGCGGGCGCGG
ATCGGCCTCACCGGCCAGTACGCGGCCGTGGACGAGGTGCTCACCGGCCGGCAGAACCTG
GAGATGTTCGGGCGCCTGTTCCACCTGGGCGGCAGGCGGGCCCGGGCCCGCGCGGTCGAG
CTGCTGGAGCAGTTCGACCTGACCGACGCCGCCGACCGGGGCGTGGGCAAGTACAGCGGC
GGCATGCGGCGGCGCCTCGACCTCGCGGCGTCGATGATCCTCGCCCCGTCCGTCCTGTTC
CTGGACGAGCCGACGACGGGCCTGGACCCCCGCAGTCGCGGCGAGGTCTGGGAATCGGTC
CGCGAGCTGGTGGCGAGCGGCACGACGGTCCTGCTGACCACGCAGTACCTGGAGGAGGCC
GACAAGCTCGCCTCCCGCATCACCGTCATCGACCGGGGCCGGGCCATCGCCGACGACACC
CCGGACGGGCTGAAGAACCTGGTCGGCGGCGACCGGATCGAGGTCGTGGTCGCCGACCAT
GCCGAGATCCCACGGGTGGTGAAGACGGTCGCCCGGGTCTGCAAGGGCGAACCCGAGGTC
GAAGAGGAGGCACTGCGCGTGCACGCCCCGGTCACCGACCGGGTGCCGGCCCTGACCGAG
GTGGCGCGCACCCTCCAGGACGAGGGCGTCGCCGTCGAGGACATCGGCCTGCGCAGGCCG
AGCCTCGACGACGTGTTCCTGCGCCTGACCGGCCACCGCACGAGCGTGCAGCCCGCGCGG
AACGCGGAGAACGAGAAGGAGAAGAAGACGAAGGAGGCGGTGGCGGCATGA
>taxon100226_04303
ATGAGCGCCCTCGGTGTCGACAGCGCGCCGGGCCCGGCGCCGGTCCCGTCCGAGCGCGGC
CGCCTCTACTGGCTGCTCGCCGACTGCGGCAACATCGTCCGCCGCGGCCTGACCCACTAC
CAGCGCCAGCCCGTCAACATCGCCTGGCAGCTGGGCTTCCCGATCCTGTCGGTCCTCCTC
TACGGCTACGTCTTCGGCAGCGCGATGACGGTGCCCGGCGGCGGGGACTACAAGGACTTC
CTGATGCCGGGCATGTTCGTGATGACCATGGCGTTCGGCTTCATCAACACCGCGACGGTC
GTCGTCTACGACTCCACGAAGGGCGTCATCGACCGTTTCCGCTCCATGCCGATGGCGTCC
TCGGCGGTGGTGGCCGGGCGCGGGGTGACCGATCTGCTGGTGGCCTGCGCGGAGTTGGCC
ATCATGATGCTGACGGCGATGGCCATGGGCTGGCGCCCGGAGGGCGGTTGGGGCTTCGTG
GCGGCCTTCGGGCTGCTGCTGTGGCTGCGCTTCGCGCTGATCTGGATCGGCGTGTGGCTG
GGCCTCCTGGTCCCCAACCCGGAGGCGGCGGGCGGCCTGTTCGCGGTGGCCTTCCCGCTG
ACGATGATCTCCAGCATCTTCGTCGCCCCGCAGCTCATGCCCGACTGGCTGGGCTGGGTG
GCCGCGTGGAACCCGATCTCGTCGACGGCGGCGGCCGCCCGCGACCTGTTCGGCACGCCG
GTCGGCGGCGGCGACTCGTGGGTGGAACAGCACGCGCTGCTGATGGCGGGCGTGTGGCCG
GTGGTGCTGACGGCGATCTTCCTGCCGCTGGCGGTACGGAGGTTCCAGCGGCTGAGCCGG
TAG
>taxon100226_04402
GTGTCACACCCGCGACTGCCCGCCCCCGAGGAGGCGCTCGCCGACGCGAAGAAGCGGCTG
AGCCTCCCGCGCATCGTCGTGATCTGCGGCTCCACCCGTTTCATGACCGAGATGACCGAG
GCCGACGTGCGGGAGACCACGGCCGGAAGGATCGTCGTCAAGCCGGGCTGCGACATGAAG
TCGCCGCACGCGCTCTGGTCCGATCCCGTCGAGGCCGAGGCGCTGAAGGCACGCCTGGAC
GAGCTGCACCGGGCGAAGATCCGGCTCGCGGACGAGGTGCTCGTGGTCGGCGACTACGTC
GGGGACAGCACCCGAGCCGAGATCGCCTACGCCCGGTCACTGGACAAGCCCGTGCGCTTC
ACCCATCCGGAAGTCGACCCCGGCAACGCCGTGGAACGGCCCGGCCGTCCATGA
>taxon100226_04620
ATGGACCGTATGAGCGCTGTGAAGTACGCCGAGCTGGGATCGTTCCTGCGATCGCGGCGC
GAGCGCATCCGCCCCGCCGACGTCGGACTCCCGGCCGGGCCGCGCCGCCGGGTGCCGGGG
CTGCGCCGCGAGGAGGTCGCCCACCTCGCGGGGGCGTCCGTGGACTACTACAACGAGCTG
GAGCGCGGCGCGGGGTCCCAGCCGTCCGAGCAGATGCTCGCCGCGCTGGCGCGGGCGCTA
CGGCTGTCCGCCGACGAGCGGGACTACCTCTACCGGCTCGCCGACCGGCCGGTGCCCGTG
CCGGGCGGGCCCGCCTCGCACGTGCACCCCGGCATGCTGGACCTGCTCGGGCGGATGACC
TCGACCCCGGCGCAGGTGATCACCGACCTGCACGTCACGCTCGTACAGAATCCGCTGGCC
GTGGCGCTGCTCGGGGACCAGTCCGGCTACCGGGGGCCTCGCGCCAGCTTCGTCCACCGG
TGGTTCACCGAGCCGGAGGCCCGGCTGCTGTATCCCGAGGCCGACCACGCGTACCAGTCC
CGCTCCTTCGTCGCCGACCTGCGGGCCGCCGCCGCCCGGCGGGACGCGAAGGACACGGAG
GCCGGCGCGATGGTCCGTACGCTGCTCGGCGTCTCTCCCGAGTTCGCCGCGCTGTGGGCC
GATCACGACGTGGCGTTCCGGCGCCACGACCGCAAGCGGCTCGTCCACCCGGTGATCGGC
CTGGTCGAGGTCAACTGCCTCAACCTCTTCAGCGAGGACGGCCGCCAGCGGCTCCTGTGG
TTCACCCCGGCGGTGGGGACCGAGAGCGCGGGGCTGCTGGAGCTGCTGTCGGTCGTCGGC
ACGCAGGAGGTCAGCGAGGTCAGCGCCGCGACGCGTACGGCAGGAAGCTCGACCAGGCGG
CAGGGGTGA
>taxon100226_04621
ATGACCACGCACACGAATCAACAGACCGCCGCCGAAAGGGTCGCCGTCGTCACCGGCGGG
TCCCGCGGCATCGGCCGGGCGGTCTCCCGCAAACTCGCCGAGGACGGCCTGGCCGTCGTC
GTGAACTACGCCAGCGACGCCTCGGCCGCCGACGAGACGGTGACGGCGATCACCGAGGCC
GGCGGACGGGCGATCGCCGTACAGGCCGACGTGGCGGAGGAGAAGGAGGTCGCCGCGCTG
TTCGACCGGGCGGCGGACGAGTTCGGCGGCGTCGACGTCGTCGTGAACTCGGCCGGGCGG
ATGACCCTCTCGCCCATCGCCGACCTGGACCTGGCGGCGCTGGACGCCATGCACCGCACC
AACATCCGCGGCACCTTCGTCGTCGCCCAGCAGGCGGCGCGGCGGCTGCGTGCCGGGGGC
GCCTTCATCGGGTTCTCGACGTCCGTCGTCGGCACCCAGTTCCCCACGTACGGCGCCTAC
GCGGCCAGTAAGGGCGCCGTGGAGGCCATGACCATGATCCTGGCGCGTGAGCTGCGCGGC
CGGGACGTCACCGTGAACACGGTCGCGCCCGGACCGACGGCGACCGACCTGTTCCTCGAC
GGGAAGACGCCCGAGCAGGTGGACAAGCTCGCGAAGACGCCGCCGCTGGAGCGGCTGGGC
ACCCCGGAGGACATCGCCGCCGTGGTCGCCTTCCTCGGCAGCCCCGCCGGGCACTGGGTC
AACGGCCAGATTCTGCGCGCCAACGGAGGAATGATCTGA
>taxon100226_05352
ATGCTGGCCATCGGCCCGGGCCCGGACCATGGCAAGAAGGTCATCCTCCGATACATTCGT
GCCATGCTCGCCGACGCCGCCGCCCGCGCGGCCGAACTGGACCGTTTGATGCGCCCGGCG
CCCCGCCCCGGCGCCCACAAGGTCGCCGTCCTCGCCCTGGACGGCGTCTACCCCTTCGAA
CTCGGCATCCCGCACCGGGTCCTGGGATCCGCCGACGGGCGCTACGAAGTGCTGTCCGCG
AGCGTCGACGGGCGGCCCGTGCGCACCGACTCGGACCTGACCGTCACCCCGGCGCACGGC
CCCGAGGTGCTGGCCGGGGCGGACACCGTGATCGTGCCGCCGTACGCCGTCACGGCCGCG
TCCGCCACCGTGCCGGATCCGCGGGCGCTCGCCGCCCTGGCCCGGGTCCGCCCCGGCACC
CGCCTGGTGTCGATCTGCACCGGCGCCTTCCTGCTGGCCGCCGCCGGTCTCCTGGACGGG
CGCCGGGCCACCACCCACTGGGCGCTCACCGACCACTTCCGGGAGCTGTTCCCCCGGGTG
GAGCTGGACGCCGACGTGCTCTTCGTCGACCACGGCGACGTGCTGACCTCGGCGGGCGCG
GCGAGCGGTGTCGACGTCTGCCTGCACCTGGTGCGCCGGGACCACGGCAGCGAGGTCGCC
AACCAGGTGGCCCGCCGCTGCGTCGTGCCGCCGTACCGGGACGGCGGCCAGGCGCAGTAC
ATCGAACGGCCGGTGCCGCCGGCGAGCGGGACGGGCACCGGCCCGACCCGCGACTGGGCG
CTGCGCCGGCTGGACCGGCCGCTGTCGCTGGACGAGCTGGCCGCGCACGCGGCGATGAGC
ACCCGCACCTTCGCCCGGCGCTTCCGGGAGGAGACCGGTCTGAGTCCCGGGCGCTGGCTG
ACCCAACAGCGGCTGCGGCGGGCCCGGCACCTGCTGGAGTCCAGCGACCTGCCGGTGGAA
CGGGTCGCCCACGAGGTCGGCTTCGCCACCGCCACCTCGCTGCGCCGCCACCTGGCCGCC
GAGGCGGGAGTGGCCCCCTCGGCGTACCGGCGCACCTTCCGCGCCTCGGTGCCGTAG
>taxon100226_05714
ATGACCGAAGTATCGGTGGCCAAGGAAGACAAGGCTGCGACCGGCGAACTGGTCGTCCTG
AAGAGTGTCAACAAGCACTTCGGCGCGTTGCACGTGCTCCAGGACATTGACCTGACGATT
CAGCGCGGCGAGGTCGTCGTGGTCATCGGACCCTCCGGGTCCGGCAAGTCCACCCTGTGC
CGCACCATCAACCGGCTGGAGACCGTCGACGACGGTTCGATCACGATCGACGGCAAGCCG
CTGCCCGCCGAGGGCAAGGAGCTGGCCAGGCTGCGGGCCGACGTCGGCATGGTCTTCCAG
TCGTTCAACCTCTTCGCGCACAAGACGGTGCTCGAGAACGTGACCCTGGGCCAGGTCAAG
GTCCGCAAGGTCGACGCCAAGAAGGCCGAGGAGAAGGCCCGCGCCCTGCTCGACCGGGTC
GGCGTGGGCGCGCAGGCGGACAAGTACCCCGCGCAGCTGTCCGGCGGCCAGCAGCAGCGT
GTCGCCATCGCGCGTGCGCTGGCCATGGACCCGAAGGTCATGCTCTTCGACGAGCCGACG
TCGGCCCTCGACCCGGAGATGATCAACGAGGTCCTCGAGGTCATGAAGCAGCTCGCCGAG
GACGGGATGACCATGATCGTGGTCACGCACGAGATGGGCTTCGCCCGCTCGGCCGCCAAC
CGCGTGGTGTTCATGGCGGACGGCCGCATCGTCGAAGAGGCCACGCCGGACCAGTTCTTC
AGCAATCCGCGCAGCGACCGTGCCAAGGACTTCCTGTCGAAGATCCTGCACCACTGA
>taxon100226_06157
GTGAGCGAGCCGTTTTCCGTACCGGTGACCGTCCGCGGGTACGAGACCGACACCCAGGGC
CACCTGAACCAGTCGGTGTACCTGAACTACGCCGAGCACGCCCGCTGGTCGCTGCTCCAG
GCGGCCGGGATCCGGCAGGCGGACCTGGTCGCCCGCGGGGTCGGTCCGGTGGCCCTGGAG
ACGACCATCCGGTTCCAGCGGGAACTGCTCGCCGGTGACGAGGTCACGGTGACCTGTGCC
TTCGAGTGGGGTACGGGCAAGACCTTCCGGATCCGGCAGCTCGTCACCAAGGCGGACGGC
ACGGTCGCCGCCGAGATCGAGGCCGTCGGCGGGCTGATGGACCTGGGCGAGCGCAGGCTG
GTGCCGGACCCGCGGCAGCGTTTCAAGGAACTGGCGGCCCGGCCGGAGCTGTTCGGACTG
TAG
>taxon100226_06225
ATGAGCACCGTCGAGGAACGACCGGCGGGCGGTTCCCTGCCCGTGACCATGGACGCGCGT
GTGGCGGAGCTGGCCGAGCTGCGCGAGCGCGTTCTGGCCGGTCCCAGCCAACGTGCGACC
GAGGCGCAGAAGGGAAAGGGCAAGCTGACCGTACGCGAGCGGCTTGAACTCCTCTTCGAC
AAGGGGACGTTCGCCGAGACCGAGGCCTTCCGCCGGCACCGCGCGACCGGCTTCGGGCTG
GAGGACAGGAAGCCGCACAGCGACGGTGTCGTCACCGGGTGGGGGCAGATCGACGGCCGG
ACGGTCTTCGCCTACGCCCACGACTTCCGCATTTTCGGCGGCGCGCTCGGCGAGGCGCAC
GCGCAGAAGATCCACAAACTGATGGACCTCGCCGAGACCGCCGGGGCACCGGTCGTCGGA
CTCTGCGACGGCGCCGGCGCCCGCATCCAGGAGGGCGTCACCGCGCTCGCCGGCTACGGC
GGGATCTTCCAGCGCAACGTCCGCAACTCCGGCGTCATCCCGCAGATCAGCGTGATCATG
GGCCCCTGTGCCGGCGGCGCGGCCTACTCGCCCGCCCTGACCGACTTCGTCTTCATGGTG
CGCGGCACCTCCCAGATGTTCATCACCGGACCGGACGTCGTCCAGGCGGTCACCGGCGAG
CAGATCACCCAGGAGGGGCTGGGCGGCGCGGACGTGCACGCCGGCACGTCCGGCGTGGCG
CACTTCGCCTACGACGACGAGGAGCAGTGCCTGGAGGACGTCCGGCACCTGCTGTCGTAC
CTGCCCGCCAACAACCGCGAACTCCCGCCCGCCGAAGTGCCGGACGACCCGGCCGACCGG
CGCACGGAGGCGCTGCTGACGCTGGTGCCCGCCGACCCCAACCGCGCGTACGACATGCGA
CGGGTCATCGAGGAGATCGCCGACCACGGCGAGTACTTCGAGGTGCACGAGCGCTGGGCG
CCCAACATCATCTGCGCCCTGACCCGGCTGGGCGGACAGGTCGTCGGCATCGTCGCCAAC
CAACCGCAGTCCATGGCCGGTGTGCTGGACATCGAGTCCTCGGAGAAGGCCGCGCGGTTC
GTCCAGACGTGCGACTCGTTCAACATCCCGCTGGTGAGCCTGGTCGACGTACCCGGCTTC
CTGCCCGGTGTCGACCAGGAGCACAACGGCGTCATCCGGCACGGCGCGAAGCTGCTGTAC
GCGTACTGCAACGCGACGGTCCCGAGGATCTCCCTGGTGCTGCGCAAGGCCTACGGCGGC
GCGTACATCGTGATGGACTCCCGCTCGATCGGCGCGGACATCGCCCTGGCCTGGCCGACG
AACGAGATCGCGGTCATGGGCGCGGAGGGCGCGGCCAACGTGGTCTTCCGCCGGGAGATC
GCGGCGTCCGACGACCCCGAGGCGGTGCGCAAGGCCCGCATCGACGAATACCGCGACGAG
CTCATGCACCCGTACTACGCGGCGGAGCGCGGTCTCGTCGACGACGTCGTCGACCCGGCG
GAGACCCGGTCGGTACTGATCGGCGCGCTGCGCATGCTGCGCGACAAGCACGCGCCGCTG
CCCACCCGCAAGCACGGCAACCAGCCCCAGTAG
>taxon100226_06453
ATGGACATCAGCCTCTCGCAGTGCTTCATAGCCGTCGACGACCACGACCGGGCGCTCGCC
TTCTACCGGGACGTGCTCGGCCTGGAGGTCCGCAACGACGTCGGGTACGAGGGAATGCGC
TGGGTGACCCTCGGCTCCCCGGCGCAGCCCGACGTGGACATCGTTCTCGAACCCCCGCTC
GCGGACCCCAACGCCTCGGCCGCCGACAAGCAGGCGATGGCCGACCTGCTGGCCAAGGGC
CACCTGCGCGGCATCATCCTCGCCACCGACGACGTCGACGCCACCTTCGAACACGTCCGC
GCCGCGGGCGCCGAGGTCCTCCAGGAACCGGTCGACCAGCCCTACGGCGTCCGCGACTGC
GCCTTCCGCGACCCGGCCGGCAACATGGTGCGCCTCCACCGTCCGCGCAAGGGCTGA
>taxon100226_07074
ATGACACCACCAGGGAAGCTGCCCGCACCGCAACACGGCCTCCTGCTCACGCACTTCCTC
ACGGTGCGCGACGTCGCCGTCTCCCGGCGCTTCTACGCCGATGTCTTCGGCGGAGAGGTG
GTGATGGCGGAGAACCCGGCGATGGTGAAGGTCGCCAACAGCTGGATCATCATGAATCCC
GGTGGCGGCCCCACCCCCGACAAGCCGGGGGTCACGCTGGAGCCGCCCCGAAGCGGTGAG
CGCGTGTCCAGCTTCCTCAACGTGCGGGTGGCCGACCTGCCCGCCTTCTACGCGCACGCG
GTCGCCCAGGGCGCGGACTTCCTCACCGAACCCGTCGATCGCGGTGCCGAGCTGCGCTGC
TACCTGCGCGACCCCGACGGCTACCTCATTGAGGTGGGCCAGTCCACCGGCCTGCTGCGG
GGCATCCAGGCGGAAGCTCCCGCCGAGTCCGGTTGA
>taxon100226_07150
ATGGAAGCCTCGGCGTTCCTCATCGCCGGTGTGATCGTCGCGCTTCTCGCCGTTTTCACC
GTGGTGCGGGCGGTGCGCATCGTGCCGCAGGCCCGTGCCCGAAACGTCGAACGGCTCGGC
CGTTACCACCGCACGCTGAAACCCGGACTCAGCGTGGTCATCCCGTACATCGACCGGGTC
TATCCGGTGATCGACCTGCGCGAGCAGGTGGTCTCCTTCAAGCCCCAGCCGGTCATCACC
GAGGACAATCTGGTCGTCGAGATCGACACCGTGCTGTATTTCCAGGTCACGGATCCACGC
GCGGCCTTCTACGAGATCGCGAACTTCCTCCAGGCGGTCGAGCAGCTCACCGTCACCACC
CTGCGCAATGTCGTGGGATCCATGGACCTGGAGAAGACGCTCACCTCGCGCGACACCATC
AACAGCCAATTGCGCGGGGTTCTCGACGAGGCCACCGGAAAATGGGGGCTGCGGGTGAAC
CGGGTGGAGATCAAGGCGATCGACCCGCCGCAGTCCATCAAGGACGCCATGCAGAAGCAG
ATGCGGGCCGAGCGGGACAAGCGGGCCGCGATCCTCGGCGCGGAGGGCCAGCGCCAGTCG
CAGATCCTCACCGCCGAGGGTGACAAGCAGGCCGCCGTCCTGCGCGCCGAGGGCAACCGC
ACCGCCGAGATCCTCAAGGCGGAGGGGCAGTCCCGGGCCATCGACGAGGTCTTCCAGGCC
GTGCACCGCAACGACCCCGACCCCAAGCTGCTGGCCTACCAGTACCTCCAGGTGCTGCCC
CAGCTGGCGCAGGGCTCCGGCAGTACGTTCTGGGTCATCCCCAGCGAGGTCACCTCCGCG
CTCCAGGGAGTCTCCCGCGCCTTCACCGAAGCGCTTCCGCAGTCGCCGGCCACCCGGGAG
AGCCCGTCGGACGACGGGGCCGCCCAGGCGGCCAGCGACACGGCGCAGGCCGCGGAGGCC
GCCGCGCAGGCCCTCGCCGACGCGGCCAGGGCCAACGGCGTGCCTCCCGAGGGCCACGCG
GCGTGA
>taxon100226_07181
ATGGTCGTGAAGGACACCGAACTGCCACACCTGCGCCGTTGCGTGGAGCTGGCGGCCCAG
GCGCTGGAGGCCGGCGACGAGCCGTTCGGATCGGTGCTGGTGGGCGCGGACGGCTCGGTA
CTGGCCGAGGACCACAACCGGGTGGCCTCCGGCGACCGGACCCGTCACCCGGAGTTCGAG
CTCGCGCGCTGGTCCGCCGCCCGCCTGACTCCCGACGAACGGGCCGCGGCCACCGTGTAC
ACGTCCGGCGAGCACTGCCCGATGTGCGCGGCCGCACACGCGTGGGTGGGCCTGGGGCGC
ATCGTCTACGTCGCCTCGTCGGAGCAACTGGCGGGCTGGCTGGAGGAGTTGGGCGTACCG
GCGGCACCGGTGCGGCCGCTCCCGGTGCGGGAGGTGGCGCCCGGCGTGACCGTGGAGGGC
CCGGTGCCGCAGCTCACGCGGGAGATCCACGCCCTGCACCGGCGCTTTTACGCGGGCCGC
GCCTGA
>taxon100226_07227
ATGGATGCCGACGTCATCGTGGTCGGAGCGGGTCTGGCGGGCCTGGTCGCGGCCCACGAG
CTGACCAGCCGGGGCCGGAGGGTCGCGCTGGTCGACCAGGAGAACGCGGCCAACCTCGGC
GGGCAGGCCTTCTGGTCCTTCGGCGGCCTCTTCCTCGTCGACTCCCCGGAGCAGCGGCGG
CTCGGCGTCAAGGACTCCCTCGACCTGGCCTGGAACGACTGGCAGGGCAGCGCCGGATTC
GACCGGACCGAGGACGAGGACTCCTGGGCGGTGCGCTGGGCACGGGCGTACGTCGAGTGG
GCGGCGGGGGAGAAGCGGTCCTGGCTGGCCGGGCACGGCATCACCTTCCTGCCCACCGTC
GGCTGGGCCGAGCGCGGCGACCTCAGGGCGGGCGGCCACGGCAACTCCGTGCCCCGCTTC
CACATCGCCTGGGGCACCGGCACGGGGGTCGTCGAGCCCTTCGTGCGGTACGCGAAGCAG
GCCGCGCGCGACGGACTGCTCACCTTCCACCACCGCCACCGCGTCGACCACCTGGTCGTC
GAGGACGGCACGGCGCGCGGGGTACGCGGCACGGTGCTCGCCCCGGACGACTCACCGCGC
GGCGTCGCCTCCAGCCGCGACACGGCCGGAGAGTTCGAACTCGCCGCCCAGGCCGTGATC
GTCACCTCCGGCGGCATCGGCGCCGACCACGACATCGTCCGCCGCCACTGGCCCGAGCGC
CTGGGCACCCCGCCCGCCGAGATGGTCACCGGCGTCCCCGCCTACGTCGACGGACGGATG
CTCGGCATCAGCGCCGAGGCGGGCGCCCGCCTGGTCAACCGGGACCGGATGTGGCACTAC
ACCGAGGGCGTGCGCAACTGGGACCCGATCTGGCCCGGCCACGGCATCCGCATCCTGCCC
GGACCGTCGTCCATGTGGTTCGACGCGCTCGGCCGCCGGCTGCCCGAGCCGTACCTGCCC
GGCTACGACACCCTGGGCACCCTGCGCCATCTGCGTACGGCCGAGGGGCTCGCGGAACAC
GGCCACTCCTGGTTCGTCCTCACCCGGAAGATCATCGAGAAGGAGTTCGCGCTCTCCGGC
TCCGAGCAGAACCCCGACATCACCGCCAAGGACCGCGCCGGCTTCCTGCGCGAACGCGTA
CTGGGCAAGGGGGCACCGGGTCCGGTGGGCGCGTTCCTGCGCCACGGCGCGGACTTCGTG
ACCGCGCCGGACCTGGAGCAACTGGTGGAGAAGATGAACCGGTTGACCGACAAACCGCTC
CTGGACGCCGCCGCGCTCCGGCGCCAGATCGAGGCCCGTGACCTCCAACTGGCCAACCCG
TACGCCAAGGACGCCCAGGTGCAGGGCATCCGCAACGCCCGCCGCTACATCGGCGACCGC
CTCGGCCGGGTCGCCACCCCGCACCGCCTCCTCGACCCGGCGGCCGGCCCGCTGATCGGC
GTCAAGCTGCACATCCTCACCCGCAAGACCCTCGGCGGCATCCAGACCGACCTCGACTCC
CGCGCCCTGGGTGCCGACGGCACCCCGGTCGAGGGCCTGTACGCGGCCGGTGAGGTGGCC
GGCTTCGGCGGGGGAGGGGTGCACGGGTACAACGCGCTGGAGGGCACCTTCCTCGGCGGC
TGTCTGTTCTCCGGGCGGGCGGCGGGCCGGGCCGCGGCCCGGCAGACCGCCTGA
>taxon100226_07283
ATGAAGGCACTGCAGTACCGCACCATCGGCGCCCCGCCCGAGGTCGTCACCGTCCCGGAC
CCGGAGCCGGGCCCCGGCCAGGTGCTGTTGAAGGTGACCGCGGCCGGAGTCTGCCACTCC
GACATCGCGGTGATGAGCTGGCCCGCCGAGGGCTTCCCGTACGAGCTGCCGCTCACCCTC
GGCCACGAGGGCGTCGGCACCGTGGCCGCGCTCGGCGCCGGGGTGACGGGGCTCGCCGAG
GGCGACGCGGTCGCCGTGTACGGGCCCTGGGGCTGCGGCACCTGCGCCAAGTGCGCGGAG
GGCAAGGAGAACTACTGCCTGCGCGCCGACGAGCTGGGCATCCGTCCGCCGGGGCTCGGG
CGTCCGGGGTCCATGGCCGAGTACCTGCTGATCGACGACCCCCGGCACCTGGTCCCGCTG
GACGGGCTCGACCCGGTCGCGGCGGTGCCGCTCACCGACGCCGGACTGACGCCGTACCAC
GCGATCAAGCGGTCGCTGCCCAAGCTGGTCCCCGGCTCCACCGCGGTGGTCATCGGCACC
GGTGGTCTCGGCCACGTCGCCATCCAGCTGCTGCGCGCCCTGACGTCCGCCCGGGTGGTC
GCCCTGGACGTCAGCGAGGAGAAGCTGCGCCTCGCCCGTGCGGTGGGCGCGCACGAGGCG
GTGCTGTCGGACGCGAAGGCCGCGGACGCGGTGCGCGAGATCACCGGCGGTCTCGGTGCC
GAGGCCGTGTTCGACTTCGTCGGCGTGGCGCCCACCGTGCAGACCGCCGGAGCCGTCGCG
GCCGTCGAGGGCGATGTCACCCTGGTCGGCATCGGCGGCGGATCGCTGCCCGTCGGCTTC
GGCATGCTGCCGTTCGAGGTGTCGGTCAACGCCCCCTACTGGGGCAGCCGCAGCGAGCTG
ACCGAGGTGCTGAACCTGGCCCGCTCCGGTGCCGTGTCGGTGCACACCGAGACGTACTCC
CTGGACGACGCCCCGCTCGCCTACGAGCGGCTGCACGAGGGCAGGGTCAACGGCCGCGCG
GTGATCCTGCCCCACGGCTGA
>taxon100226_07439
ATGGCAACCGGACACACGGATCCGCAGCGGCGGGAGCGCATCCTCGCCGCCACCCTCGAC
CTGATCGCCGAGGAGGGCATCGCACGCGTCTCCCACCGGAGGATCGCGCAGCGCGCGGGG
GTACCGCTCGGCTCGATGACGTACCACTTCACCGGCATCGAGCAACTGCTGCGGGAGGCC
TTCGGCCGGTTCACCGACCACATCGTCGCGGTCTTCGACGAGCATCTCGGCGCCGCCGCC
GACCGCGACGAGGCCCGGGAAGCGGTGGCCGACCTGGTGCACGAGCTGTCCGAGGACAGC
CAGCGCGACCTGGTGCTCACCCAGGAGCTGTACACGCTCGCCGCGCGGCAACCGGCCTAC
CGGGAGCTGACCCACGAGTGGATGCGCCGCAGCCGCGTCCACCTGGAGAAGCACTTCGAC
CCCGGCACCGCCCGCCAGCTGGACGCCCTCATCGAGGGCCTGACGCTGCACCGTGCCCTG
GCGCGTGAGCCGCACGGCCGCGCCCTCACCCTGGAGGCCATCGCCCGGATCACCACCACG
GACCGGCCCGCCCCCTAG
>taxon100226_07441
ATGACTGTTGACGTACTGCGCCGGCCCGCCCTGGCCGATCGGCGGGCTCGGGTGGCCGTC
GCCGTGCTGTTCTTCACCAACGGGGCCCTGTTCGCCAACTTGCTGCCGCGCTATCCGCAG
ATCAAGGCGGACCTCGGTATCGGGAACGCCGCCTACGGACTGGCCGTGGCGGCGTTCCCG
GCGGGAGCCGTCACGGCCGGGCTGGCGGCCGGGATCCTGGTGCGCCGGTTCGGCTCGGCA
CGGGTCGCGGTCGGCGGCACGCTGCTGACCGGGGTGGGCATCCTCGCCGCCGGACTCGCC
GACTCGGTGGTGGTGTTCGCGGGCGCGCTGTTCCTGGCGGGGGCGATGGACGCCTTCACC
GATGTCGCGCAGAACGCCCACGGCCTGCGGGTGCAGCGCCGTTACGGACGTTCCGTCATC
AACTCCTTCCACGCCATCTGGTCCATCGGCGCCGTCACCGGCGGGTCCATGGCCGCCGCG
GCGATCGCGCTCGGCGTCGCGCGCGGCCCGCACCTGCTCTTGTCCGCCGTGGTCTTCGCG
GTCGCGGCCTGCGTCGCCCTGCGCTACTGCCTGCCCGGCCCCGAGACCGAGGCCGAACCG
GCCGCGGACACCGGCGCCGAGGACTCCGCGCCGCCACCGAGCCGGGCCCCGGCGGCCAGC
CTGCGCACCGGCTGGGTGCTGGCCGCCCTCGTCCTCATCGCCACGGCCGGCACCCTCGTC
GAGGACGCGGGCATGTCCTGGGCCACTCTCTACCTCTCCGACTCGCTGCACGCGACGGCG
GCACTGGCCGCGTCCGGGTATGTCGCCCTGGTCGGCGCGCAGTTCGTCGGCCGGATCGTC
GGCGACCGGCTCGTGGACCGCTTCGGCCAGCGCGCGGTGGCCCGCTCCGGCGCCCTGATC
GCCGCGATCGGCATGGGTCTGGCGCTGGCCGTGCCGACGGTGCCCGGCACGGTCCTCGGA
TTCGCCGCGGCCGGATTCGGGGTGGCGACGCTGGTACCGGCGGCCATGCACGAGGCCGAC
GAACTGCCCGGCCTCAAGCCCGGGTCGGGCCTGACCCTCGTCTCCTGGCTGATGCGGCTC
GGCTTCCTGCTCTCGCCGCCGGTCGTGGGGCTGGTCGCCGACGCGACGAGCCTGCGGGTG
GGCCTGCTGGTGGTGCCGCTCGCGGGGCTCCTCGTGCTGCTGTGCGCAGGGGTGCTCCGG
CCCCGGCGCGACTGA
>taxon100226_07513
ATGATCGTCATCACTGCCCCCACCGGGAACATCGGGCGCCGACTGCTGCCCCTGCTCCTG
GAGTCCGCCCCCGCCCGGGGCGAGGAACTGCGTGTGATCGTGCGCGATCCCGCACGCCTG
GCCGCCCCGGTGCGCGAGCGCGTCGAGGTGGTCACCGGCTCGCACGGCGACCCCGCCGTC
GTCGACCGGGCCTTCGACGGCGCCGACGCCGTCTTCTGGCTCGTCCCGCCGGACTCCTCC
CGCACCCCGGACGACGCCTACCGGGGCTTCACCCGGCCCGCCGCGCACGCGCTCGTCGCG
CACGGCGTCGGCCATGTCGTCGGCGTCTCCGCCCTGGGCCGCGGCACCCCGGTCGCGGCC
CGCGCGGGACTCGTCACCGCGTCCCTCGCCGTGGACGACCTCATCGCGGAAACCGGCGTC
GCCCACCGGGCCCTGGCCAGCCCGTCGTTCTTCGAGAACCTCCTGGAGGAGGCCGACTCG
ATCCGGGAGCACGGTTGCTTCACCGACGTCCTCGACGCCGACCGCAAGTCGCCCCTCGTG
GCCGTCGCCGACATCGCCTCCGTGGCTGCCGGCCTGTTGCTCGACCGGTCCTGGACCGGC
ACCGGCAGCGTCCCGGTGCTCGGCCCGCGGGACCTGTCGCCCAACGACCTGGCCCGCATC
ATGACCGAGCGGCTCGGCCGCCCCGTCCGCTACGAACGCCACACGCTCGACGACCTGCGC
TCCACCCTGGTCGGCTACGGCCTCGACAAGGACTTCGTGGACGGCGTCGTCGACATGAAG
CGGGCCAAGGACGACGGCCTCGACGCCGGCGTCACCCGCACCCCGGACACGGCCACCCCG
ACCACCTTCGAGGACTGGGTCGCCCGGACCCTCGGGCCCGTGGTCCTGTCCTGA
>taxon100226_07515
ATGAACCACGTCGCGGACCCCAGCCGCTACGACGGCAGCATGCACTACCGCCGCACCGGA
CGCTCCGGGCTCGACCTGCCCGCGCTCTCCCTGGGCTACTGGCACAACTTCGGCGACGAC
AAGCCGTTCGAGACCCAGCGGCGGATCGCCCTGCGCGCCTTCGACCTCGGCATCACCCAC
CACGACCTCGCCAACAACTACGGTCCGCCCTACGGGTCGGCCGAGATCAACTTCGGCCGG
ATCATGCGGCAGGACCTGGCGCCGTACCGCGACGAGCTGGTGGTGTCGACCAAGGCCGGG
TGGGACATGTGGCCCGGCCCGTACGGCCAGGGCGGCGGCTCCCGCAAGTACGTGCTCGCC
TCGCTCGACCAGTCACTGAAGCGGACGGGTCTGGACTACGTCGACATCTTCTACTCCCAC
CGCCTGGACGCCTCCACCCCGCTGGAGGAGACCATGACGGCGCTGGACACGGCGGTGCGG
CAGGGCAAGGCGCTCTACGTCGGCATCTCCTCCTACGACGCCGAGCGCTCCCGGCAGGCC
GCGGCGATCCTCCGCGACCTGGGCACACCGCTGCTGATCCACCAGCCGTCGTACAACATG
CTCAACCGGTGGATCGAGACCGAGGGCCTGCTCGACGCGGCCGCCGACGAGGGCTTCGGC
GTCATCGGGTTCACCGCGCTGGCCCAGGGGCTGCTCACCGGCCGCTATCTCGACGGCGTG
CCCGAGGGGTCCCGCGCCACCCAGGGCAAGTCCTTCGCGACCGGCTGGCTCACCGACGAC
ACCGTCCGGCGGCTGCGCGCCCTGAACGACATCGCCGCCCGCCGGGGCCAGAGCCTGGCG
CAGATGGCGCTCGCCTGGGCGCTGCGCGACCCGCGCGTCACCTCGCTGGTGATCGGTGCC
TCCCGGCCCGAGCAGCTGGAGGAGAACGTCGCCGCTCTGGCCAACCCGTCCTTCGACGAC
GACGAACTGGCCGAGATCGACGAGTACGCGGTCGTCGACGGTGACGTCGACCTGTGGCGG
CGGGCCCGCACCGGCGACCTCGGCTGA
>taxon100226_07558
ATGTCCGCAACAGCAGTCGAGCCCGCCGCGGCGATCGAGACCGTCACCGCCCGCCGGATC
ATCGACAGCCGCGGCAACCCCACGGTCGAGGTCGACGTCGTCCTGGAAGACGGGTCCCTG
GGACGGGCAGCCGTCCCGTCCGGCGCCTCCACCGGAGCCCGGGAAGCGGTGGAGCTGCGC
GACGAAGACCCCACCCGCTGGCACGGCAAGGGCGTCGACCGCGCGGTGGCCCATGTGAAC
GGGGAGATCGCGGCGTCCGTGCGCGGCCGCGACGCGGCGGACCAGGCGGGTCTCGACGCC
GCGCTGATCGCCCTGGACGGCACCGCCGCGAAGTCCCGGCTCGGCGCCAACGCGCTCCTC
GGTGTCTCCCTCGCCGCCGCCAAGGCCGCCGCCGCGGCCCGCCGTCAGCCCCTCTACCGT
TACCTCGGCGGCGCCGACGCGCACCTACTGCCGCTGCCGATGATGAACATCGTCAACGGC
GGTGCCCATGCCGACAATCCGCTGGACTTCCAGGAGTTCATGATCGTGCCGGTGGGTGCG
GACACGTTCGCCGAAGCCGTCCGCATGGGCAGCGAGGTCTTCCACACCCTGCGCCGGGAT
CTGCTGGCCGCCGGGCACTCCACCGGCGTGGGCGACGAGGGTGGCTTCGCGCCCGCGCTG
CGCACCGCCGAGGAGGCCCTCGACTTCGTGGTGGCCGCCATCGAGCGCACCGGCTACCGC
GCCGGCCCGGACATCGGCCTGGTCATGGACCCGGCGTCGTCGGAGTTCTTCCGCGACGGC
GGGTACGACTACGCGGGCGAGGGGGTGCGCCGGTCCCCCGCCGAACACGCCGACCACCTG
GCCGGGCTCATCGACGCCTACCCGGTCGTCTCCATCGAGGACCCGATGGCCGAGGACGAT
CTGGACGGCTGGCGCGAACTGACCGACCGCGTCGGCGACCGGTGCCAGCTCACCGGCGAC
GACGTGTTCTGCACCGACGAGGCACTTGTGCGCGAGGGCATCCGTACCGGCGTCGGCAAC
TCGGTCCTGGTCAAGGTCAATCAGATCGGAACCCTCACCGAGGCACTGGCGACCGTGGCC
ACGGCGCACGAGGCGGGCTGGACCGTTGTCATGTCGCACCGCTCCGGCGAGACGGAGGAC
ACCACCATCGCGGATCTCGCGGTGGCGACGGGCTGCGGTCAGATCAAGACCGGCTCGCTC
TCCCGCTCCGACCGCACGGCCAAGTACAACCGACTCATCCGGATCGAGGAGGAACTGGGC
GCCTCGGCACGGTTCGCGGGCCGCTCCGCGCTGCGCCGGGTCTGA
>taxon100226_07574
ATGCAGCAGCGCACCATCGGCGGCCGGTCCGTCTCCGCGATCGGCCTCGGCGGGATGCCG
ATGTCGATCGAAGGGCGCCCGGACCCGGAGCGGTCGATCGCCACCATCCACGCCGCGCTC
GACGCCGGCGTCACCCTCATCGACACGGCCGACTCCTACCACCGCGACGCGAACGAGGTG
GGGCACAACGAGGAACTCATCGCCCGCGCGCTGCGCGAGTACGGTGCGGCCGGCGCCGAC
GTCCTCGTCGCCACCAAGGGCGGCCACCTGCGTCCCGGTGACGGCACATGGACGCGCAAC
GGGGACCCCGCATACCTCAAGCGTGCGGCCAAGGAGTCCGCCCGTCGCCTCGGCGTCGAC
GCGATCGGCCTCTACCAGTTCCACCGCCCCGACCCCGCCGTCCCGTACGCCGACTCGGTC
GGAGCCCTCCGCGAACTGCTCGACGAGGGCGTCATCCTGATGGCCGGGATCTCGAACGCC
GGCATCGCGCAGATCGACGAGGCCCGCGAAGTCCTCGGCGGGCGGCTCGTGTCGGTGCAG
AACCAGTTCTCGCCCGCCTTCCGCTCCAGCCGGTCGGAGCTCGAACACTGCGCCGGGCTC
GGTATCGCGTTCCTGCCGTGGAGCCCGCTCGGCGGTATCGCCAACGCCAAGGAACTGGCG
GCGCGGCACGGCGTGTTCCAGCAGGTCGCCGACGAGACCGGCACCAGTGTCCACCAGGTC
GCACTCGCCTGGCAGCTGGCACTCGCGCCGGTGGTGATCCCGATCCCCGGCGCCTCGCGC
CCCGCGAGCATCCGCGACTCCGCCGCCGCGGCCGACCTCGAACTCACCCGCGACCAGGTA
GCGCTCCTGTCGGCCTGA
>taxon100226_07646
ATGGACGCACAGCCGCGCTGGCTCGACCCGGAACAGAAGGCCGCCTGGGACAGCTTCATC
CGCATGCAGGAGAAACTCATCGGACGACTGTCCCGACGCGTCCAGGTCGACTCCGGACTG
TCGGCCTCCGACTACGTCGTACTCGTGAGCCTCACCGAGAGGGGCAACGGCCGGATGCGG
TTCCTGGATCTGGCCAAGCTCGTCGAGTGGGAGAAGAGCCGGATGTCCCACCAGGTGACG
CGGATGGCGAAACGCGGGCTCGTGGCCAGGGAGGAGTGCCCCGACGACGGGCGCGGCGCG
TTCATCGTCGCCACCCCGGCCGGCTACGAGGCGATCGAGGAGGCCGCACCGATGCACGTC
GAGCACGTCCGCCGCCTCTTCGTCGACGCCCTCACCCCCAACCAGCTCAACACGCTGGGC
CGACTCTCCCAGTGCGTGCTGGATCACATGGAGAAGCAGCCGGACTGA
>taxon100226_07718
ATGTTAGTAACTAACATTCAGATGGTCGAAGACGTGGGCGAACTGGCGGGCAGAACGGCT
CTGGTGACGGGCGCGTCGCGCGGCATCGGGCAGGCGATCGCGACTCGACTGGCGGCCGAA
GGAGTCACGGTCATCGTGCACTTCGGCACGGACGAGGCCGGGGCCGCGGCAACGCTCGAC
GCGATGGAACACGCCGGCGGGTCCGGCTTTGCCGTCCGAGCCGAACTGGGCGTGGATGGC
GACGTCGAGACACTCTTCGCCGGCGTGGAGGCTGGCTTGGGCGGTCGGCCGCTCGACATC
GTCGTCAACAATGCCGCGGCCGCACCAGCCGGCGCACTCGGCGTCACGACGCGGGCGGAG
TTCGACCACTTGTTCGCAGTGAACGTGCGGGCACCGTACTTCATCATCGAACGTGCACTG
CCTCTGTTGCGCGAGGGCGCCCGGATCATCTCGATCTCGTCGGTGGCAACCCGGATGGCC
AACTCGTCCCAGACATCCTTCGCCATGACGAAGGGCGCGATCGAGACGATGACCAAGACC
CTCGCCGCCCAACTCGGTTCTCGTGGGATCACGGTGAACGCGGTCGCTCCTGGGGCCACC
AAGACAGCGAGCAACGGAGCTGTCTTCGACGTGCCGGGCCTCACCGAACAGATCTCCGGC
ATGACGGCACTCAGCAGGCTGGGCGCGCCCGACGACGTAGCCGACGTGGTCGCCTTCCTC
GCTTCCGATGCCGCCCGCTGGGTCACTGGGCAGATCCTCGACGCGAGCGGTGGCCTGTTC
CTCGGTCCATGCATCTGA
>taxon101510_00315
ATGACCGACACCGTCGCAGGCATCGAGATTCCCGACACCGTCGTGGTCAACGAGGCAACG
GAACTGGTGCGGGAGGCCGCGAACCCGTTGATCTACCACCACTCCCGGCGTGTGTTCCTG
TTCGGCTCACTCCGAGCCCGACATCAGAAGCTCGCGTTCGATCCCGAGCTGTTGTACGTC
GGGGCCATGTTCCACGACCTCGGCCTCACGGCGAAGTACCGCCGCGCGGATCAGCGATTC
GAGATCGACGGCGCCGACGAGGCCCGCACCTTCCTCCGCTCCCACGGAATCGGCGAAGAC
GATGCAGACACGGTGTGGACGAGCATCGCACTCCACACCACCCCCGAGATTCCACTGCAT
ATGGCACCGGAGATCGCGCTGCTTACCCGCGGCGTCGAACTCGACGTACTCGGTATCGGC
TACGACGCGATCACCGACGAGGAACGTGCCGCCGTCGTTGCCTCCCACCCGCGGCCGGAC
TTCAAGAACGAGATCCTCGCCGCCTTCACGGACGGACTCGAAGACCGCCCGGACACCACG
TTCGGCAACGTGAAGGCCGATGTGCTGGCACACTTCGTTCCCGGCTTCGTCCGGGGTGAC
TTCGTCGATGTGATCCTGAATTCCGCTTGGTCGGAATGA
>taxon101510_00528
ATGAGCACCACCACCCCGACCGCCGACGACGACGACGTCACCCTCTACATCCAGGACGTC
ACCCTCCGCGACGGCATGCACGCCACCCGCCACCACATCACCCCCGAAAACGTCGCCGTC
ATCGCCGGCGCCCTCGACAGCGCCGGCGTCGACGCCATCGAGGTCTCCCACGGCGACGGC
CTCGCCGGGCACTCCCTGACCTACGGGCCGGGCAGCAACACCGACTGGGAATGGATCGAG
GCCGCCGCCGCGGTGGTGCACTGCGCCAAGCTCACCACCCTGCTGCTCCCCGGCATCGGG
ACCGTCGCCGAACTCAAACGCGCCCGCGCCCTGGGCGTGCAGTCGGTGCGGGTGGCCACC
CACTGCACCGAGGCCGACGTCTCCGCCCAGCACATCAGCACCGCCCGCGAACTCGGCATG
GACGTCTCCGGCTTCCTGATGATGTCCCATCTCGCCGAACCGCAGCAATTGGCGGAGCAG
GCCAAACTGATGGAGTCCTACGGCGCGCACTGCGTGTACGTCACCGACTCCGGCGGCCGG
CTCACCATGGACGGTGTCCGCCAACGTGTCCGCGCCTACCGCGACATCCTCGATGCCGAG
ACCCAGATCGGTATCCACGCCCACCAGAACCTGTCGCTGTCCGTCGCCAACTCCGTTGTC
GCGGTCGAAGAGGGCGTCACCCGGGTCGACGCCTCCCTCGCCGGGCACGGCGCCGGTGCC
GGCAACTGCCCGATCGAACCGTTCGTCGCCGTCGCCGACCTGCACGGGTGGAAGCACAAT
TGCGACCTGTTCGCCCTCCAGGACGCCGCCGACGACGTCGTCCGACCCCTGCAGGACCGT
CCGGTGCAGGTCGACCGGGAAACCCTCACCCTCGGTTATGCCGGGGTGTACTCGAGCTTC
CTGCGGCACGCCGAAACGGCCGCAAAACAGTACGGGCTCGACACCCGGCAGATCCTGCTC
GCCGTCGGCGAACGAGGACTGGTCGGCGGCCAGGAAGACCTCATCACCGACATCGCCCTC
GACCTCGCGGCCCGTCAGTAG
>taxon101510_00567
ATGTCCACGATCCACCTGCACCAGACCACAACCGCCACACCGGAACAATTCCTCGACGCA
CTCACCGACTTCGGGCCCGGCCGCCAGGCGATCTTCGGCAACAGCGCCGACGACCACCTC
CAGGTACACGAACTCGACACCACCCACGCCGACGTCACCGAAGGCTCCGGCGGGGCCTGG
GAACGCCTGCACTACGACTGGACCGACCCCCACCGCATCGTCATGACGACCACCGACTCC
AACCTGTGGGGCGGCAACTCCGGCCACACCTACACCCTCACCCCGCGCCCCGACGGCACC
ACCGACATCGACGCCGTCGTGGTCCGCGACGGCAAAAACCTCAAAGGACGAGCACTCGCA
GCCGTGCTCGGCGTCTTCGGCACCCGCGTCCTGGGAAAGGCGTTCGACAACACCATCGCC
GCCATCGAAGCCCGCAACCACACCCCACGAACGGCAAACAACACCTAA
>taxon101510_00622
ATGACGGACAAGACCGACTTCAAGAAGACCCTCGCCGCCTACCAGGCACCACGCGGCGAG
TTCCGGATCGTGGATGTGCCCGACCTGCAATACCTCATGATCGACGGTCACGGCGACCCC
AACACCTCACCGGCATTCAGCGACGCCGTCGAAGCTCTCTACCCCCTCGCGTACAAGCTG
AAATTCGCCAGCAAGCGCGACCTCGGCCGCGACTATGTCGTCCCTCCGCTCGAGGGGTTG
TGGTGGGCAGACGACATGGACTCCTTCACCACGGTGCGGGACAAGTCGCGATGGGACTGG
ACGATGATGATCATGACCCCGAACTGGGTCGACCAGGCCATGTTCACCACCGCTGTCGAC
CAGGTCGGTGCCAAGAACCGCCCGGTACGCCTCGACGACGTCCGACTCGCGGATCTGAGC
GAAGGGCGGTGTGTGCAGACACTGCACGCCGGCTCCTTCGACGACGAAGCATCCGTGCTC
GCACAACTGCACGACGATTTCATCCCGAGCAACGGACTATGTGTGTCCGGCAAGCACCAC
GAGATCTACCTCAACGACTTCCGCAGGATCGCGCCCGAGAAGCAGCGCACCATCCTCAGA
CAACCAATCACCACCCGCGCCGCCTCCGGCGCCTGA
>taxon101510_00646
ATGTCCACGATCCACCTGCACCAGACCACAACCGCCACACCGGAACAATTCCTCGACGCA
CTCACCGACTTCGGGCCCGGCCGCCAGGCGATCTTCGGCAACAGCGCCGACGACCACCTC
CAGGTACACGAACTCGACACCACCCACGCCGACGTCACCGAAGGCTCCGGCGGGGCCTGG
GAACGCCTGCACTACGACTGGACCGACCCCCACCGCATCGTCATGACGACCACCGACTCC
AACCTGTGGGGCGGCAACTCCGGCCACACCTACACCCTCACCCCGCGCCCCGACGGCACC
ACCGACATCGACGCCGTCGTGGTCCGCGACGGCAAAAACCTCAAAGGACGAGCACTCGCA
GCCGTGCTCGGCGTCTTCGGCACCCGCGTCCTGGGAAAGGCGTTCGACAACACCATCGCC
GCCATCGAAGCCCGCAACCACACCCCACGAACGGCAAACAACACCTAA
>taxon101510_01156
GTGGCCGAGACGGCGCTGACGGAGACCACGGTTGCCCAGGTGATGGCCGAGCTGGCCGAG
CTCGAGGACCCGAGGGCACGCGAGGTGAACGAGAAGCACGGTGACGATCACGGGGTGAAC
CTCGGCAAGCTGCGCGCGCTCGCGAAGAGGCTGAAGACGCAGCAGGAACTCGCGTACCGG
CTGTGGGAGACGGGTGACACCGCGGCACGACTGCTGGCGATCCTGATCTGCCGCCCGAAG
GCGTTCGAGCGCGACGAGTTGGACGCCATGCTGCGCGAGGCGCGCGCACCCAAGGTGCAC
GACTGGCTCGTGAACTACGTGGTGAAAAAGAACCCGCACGCCGAGGACCTGCGCCGGGCG
TGGTCCGTCGATCCGGATCCAGCGGTCGCCGGTGCCGGCTGGGCGCTGACCACCGAACGC
GTGGCGAAGAAGCCCGAGGGCCTCGACCTCGCGGGACTGCTCGACGTCATCGAGGCGGAG
ATGAAGGACGCCCCGGATCGCCTGCAGTGGGCGATGAACCACTGCCTGGCCCAGATCGGG
ATCGAGCACGCCGAGTACCGCGCCCGCGCACTCGACATCGGTGAGCGCCTCGAGGTGCTG
AAGGACTACCCGACCTCCCCGGGCTGCACGTCCCCGTTCGCGCCCATCTGGATCACCGAG
ATGGTGCGCCGACAGGGCGGCGAATAG
>taxon101510_01728
GTGCTGGAACTGAAAACACCACGGGAGATCGCTGCGATGGACGTCACCGGCACGTTCATC
GCCGAGTTGCTCGACGATCTCGAACACCGCGCGGTCCCGGGAGTGAATCTGCTCGAGCTC
GAAGAACGCGCCCGCCAGTTGATCGCCCAGCGCGGCGCGACGTCGTGCTACTGGGACTAC
GCGCCGTCGTTCGGGCGCGGACCGTTCCGCAACGTCATCTGCCTGTCGGTCAACGACGCT
GTACTCCACGGCCTGCCGCACGATTACGTGCTGCAGAACGGGGACCTGCTGAGCATGGAT
ATCGCCGTGTCCATCGACGGGTGGGTCGCCGATTGTGCCCGCAGCATCATCGTCGGTGAT
CCACGACCCGAGGACGAACGCCTCATCGCAGCCACCGAGAAGGCCCTGACAGCCGGCATC
GCCGCCGCGGTACCCGGCAACCGGTTGGGCGATATCTCTGCCGCGATCGGCGCGGTCGCC
GCCGAGTACGGGTACCCGGTCAACACCGAGTTCGGTGGTCACGGGCTCGGGCGAACCATG
CACGAGGATCCGCACGTGTCGAACACCGGACGGGCGGGCCGGGGACTCACACTGCGCCCG
GGGCTGACGCTCGCCCTCGAACCGTGGTTCGCCGCCGGCACGGACAAGATCGTCTACGAC
CCCGACGGGTGGACCATCCGCTCGGCGGATGGATCGCGCACCTCGCACAGCGAACACACC
ATCGCGATCACCGACGGCCCGGCGCTCGTGCTGACGCGCCGCGAACACGTCGCGGCATCT
GCACTGTGA
>taxon101510_02583
ATGACCACCAGGCAATCTCAGCCGGCCATCGCGGTGACCGGGTTGCGCAAGTCGTTCGGC
GACCACGTGGTGCTCGACGGCATCGATCTGACCGTCCCGCAGGGAACGGTCTTCTCCCTA
CTCGGCGCGAACGGCGCCGGGAAGACCACCACGGTCAACATCCTGTCCACCTTGATCAGC
GCCGACGCCGGTGACGCCCGAGTCGCCGGCCACGACCTCACCCGCGAATCCGACGCGGTG
CGCGCCGCAATCGGTGTCACCGGCCAGTTCTCGGCGGTGGACAACCTGCTCACCGGCAAG
GAGAACCTGCTGCTGATGGCGGATCTGCACCACCTCGCCCGCAGCGACGGCCGGCGGCGC
GCCGCGCAGCTGCTCGAACAGTTCGACCTGGCCGACGCGGCCTCGAAGCCGGTCTCGACC
TACTCCGGAGGCATGCGGCGGCGGCTCGACCTCGCGATGACCCTGGTCGGCAGCCCGCGC
GTGATCTTCCTCGACGAACCGACCACCGGCCTGGACCCACGCAGCCGCCGGGCCATGTGG
CAGATCGTCCGGGACCTGGTCGCCACCGGCGTCACCATCTTCCTGACCACCCAGTACCTG
GAGGAAGCCGACGAACTGTCCGACCGGATCGCGGTCCTCGACCACGGCTGCCTGGTCGCC
GAGGGAACCGCGGACGAGCTCAAGCGCCGCATCCCCGGGAGCCACGTCCGCCTGCAGTTC
GCCGACCCACGCGGCCTCGAAGCGGCCGAGCGCGTCCTCGACAAGGTCTCGCGCGACCCC
GACGCGCTCGCCCTCCGTGTACCCAGCGACGGCAGCCTCCGCTCGCTCAAGACCCTGATC
GACCGGCTCGACGACGAGGCCGTCGAGGTCGTCGAGCTGTCCGTGCACACCCCCGATCTC
GACGACGTCTTCCTCGCCCTCACCGGTAACCCCCGCAACGAGAAGGTGACCTCATGA
>taxon101510_02697
ATGACCACACCCACCACGACCCGGACCGCCATCGTGACCGGAGCCGCCCGCGGCATCGGC
GCCGGTGTCGCGCAGCGCCTCGCCGCCGACGGCCTCGCCGTTGCCGTCCTCGACCTCGAC
GAGACCGCCTGTAAATCAGTTGTGGCCGAGATCGAGACGACCGGGGGCCGGGCACTCGCG
GTCGGCGTCGACGTCGCCGACGAGGAGGCGGTCCAGGCCGCGGTCGAGCGGGTCGCCGCC
GAGCTGGGCGAGCCGACCGTGCTGGTCAACAACGCCGGCATCCTCCGCGACAACCTGCTC
TTCAAGATGACCACCACCGACTGGGACGCGGTGATGAACGTCCACCTGCGCGGCGCCTTC
CTCATGACCCGCGCCGTGCAGGCCTACATGACCAAGGCGAACTGGGGTCGCGTGGTCAAC
CTGTCGAGCACCTCCGCGCTCGGTAACCGGGGCCAGGCCAACTACGCCGCAGCCAAGGCG
GGGATCCAGGGCTTCACCAAGACACTGGCCATCGAGCTCGGCAAGTACGGCGTGACCGCC
AACGCCATCGCGCCGGGATTCATCGAGACCGAGATGACCAAGGCCACCGCGGAGCGGATA
GGCGTGCCGTTCGACGACTTCAGGACCGTCTTGGTCAAGGAGATCCCGGTCGGGCGCGCC
GGCCAGCCCGCCGACGTCGCGCACGCGGTCTCGTTCTTCGCCAGCGAGGGCGCCGGCTTC
GTGTCCGGTCAGGTGCTTTACCTCGCGGGCGGGCCGAAGTCATGA
>taxon101510_03138
ATGCCCAACTACGCCCTCACCGCCCAGGAGACCGAGGCCGCGCTCGACCTCGACCAGCTC
AAGCAGCTCGTCGGCCTGGTCGAGTACGACGAGAGCACCGATCCGTTCCCGGTCAGCGGC
TGGGACGCCATCGTCTTCGTCGTCGGCAACGCCACCCAGACCGCGCACTACTACCAATCC
GTGTGGGGCATGGAGCTTGTCGGCTACTCCGGACCGGAGAACGGCAACCGCGACCACAAG
GCGTTCGTGCTCAAATCGGGGTCGATTCGCTTCGTCGTCAAGGGCGCCGTAGACCCCACC
AGTTCGTTGGTGGCCCATCACGCCGCTCACGGTGACGGCGTGATCGACATCGCCCTCGAA
GTCCCCGACGTCGACAAGTGCATCGCTCAGGCCAATCGGGCCGGCGCCACCATCGTCGAC
GAACCCCGCACGGTCGCGGACGAGCATGGGCAGGTGCGCATCGCCGCGATCGCCACCTAC
GGGCAGACTCGGCACACCCTCGTCCAACGGGTCGTCGACGGCCACCGCTACCAAGGGCCG
TACCTGCCCGGGTACACCGCCGCGCAGAGCACCTACGTCAAACGCGACGGAGCACCCACG
CGACTGTTCCAGGCGCTCGACCACATCGTCGGCAACGTCGAGCTCGGCAAGATGGACGAA
TGGGTCGGCTTCTACAACCGAGTCATGGGCTTTGTGAACATGGCCGAGTTCATCGGCGAC
GATATCGCCACCGACTACTCCGCCCTGATGTCGAAGGTCGTCGCCAACGGCAACCACCGG
GTAAAGTTCCCCCTCAACGAGCCCGCGATCGCCAAGAAGCGCTCCCAGATCGACGAATAC
CTCGACTTCTACCAAGGCCCCGGCGCCCAGCACCTCGCCCTGGCCACCGGCGACATCCTG
CGCACCGTCGACGAACTCCGCAAGGAAGGCGTCGAGTTCCTCTCCACCCCCGATGCCTAC
TACGAAGATCCGGAACTGCGGGCCCGGATCGGTGAGGTCCGTGTCCCCGTCGAGGAACTG
CAGAAGCGGGGCATCCTCGTCGACCGTGACGAGGACGGGTACCTGCTGCAGATCTTCACC
CGCCCCCTCGGTGACCGGCCGACGGTGTTCTTCGAGATCATCGAACGCCACGGCTCCCTC
GGCTTCGGCAAGGGCAACTTCAAGGCCCTCTTCGAATCCATCGAACGCGAGCAGGACAAA
CGCGGCAATCTCTGA
>taxon101510_03353
ATGGAGCAGCCCACCCGACCCGGTTTCGCCACCCGACGGCGCACCCAGCTCTTCGACGCC
CTCGTCGACCTGATCCTGGTCGAGGGGTTCGCCCACCTCACGCTCGACGAGATCGCGAAC
CGGCTGCGCTGTTCGAAGTCGACGCTGTACACCCTCGCCGGCAGCAAAGAGCAGCTGGTC
CGGGCCGCCACCGTGCACTTCTTCCGCCGCGCGACCGACGACGTCGAGTCGCACATCGAG
CCGATCGCCGGGGCCCGCGAGCGGATCACCGCCTACCTGTCGGCCGTGGGCACCGCCCTC
TCGGCCGCATCCGACCAGTTCATGGCCGACCTCGACGCCTTCCCGCCGGCACGCGAGGTG
TACGAACGGAACACCCAGTTCGCGGCCGGTCGAGTCCAGGAGCTGATCACCGAAGGCGTC
GCCGGCGGGGACTTCCGCGACGTGCACGCCGCCTTCGCCGCCGACCTCGCCGCCACCATG
ATGGTCCGCATCCAGCAACGCGGGGTCCGCGACAGCACCGGACTCGACGACGCACACGCC
TACGCCGAACTCGCCGCCATCCTCACGGGCGGCATCAGCGCCTGA
>taxon101510_03472
GTGGATCTTTTCGCACGCTCGTGGTCGGCGCTGCGCACCGCGGTCGCCGACCTGCCGGAC
GACGACTTCGCACAGCAGTCCGGCTGTAGCGGCTGGCTCGTGCGGGATCTGGTGTGCCAC
CTGATCATCGACGCGCAGGACGTCCTGATCACCCTCGTCACCCCCTCCGACATGGAACCG
ACTCGCGACGCCGTGACCTACTGGGACCTCGCCGACACGCCGCCGACCGGAGACGACCCG
CTCGACGCGCTGATCGTCCGGCTGGCCGCCGCGTACCAGGAGCCACGGCTGCTGAAGTTC
CACTTCGACGACGTCGGCTCCGCTGCCGGCCGCGCCGCCGAACTCGCCGACCCGGACCTG
CGGGTCAGCACCCGCGACGAGGTCCTTACCGCAGGCGAGTACCTCTCCGCGTACGTCTTG
GAATCGACGCTGCACCACCTCGACCTGATCGCTTACCTCCCAGGCGTGGCGGAACCGCCC
GCAGAGGGCCTCGCCCGGTCCCGCGACTTGCTGGAGAAGATCGCCGGGGCCGCATTCCCC
GCGTCGTTCTCCGACAGGGACACACTGCTGGTCGGCACCGGACGACGGGGCCCGACCGAC
ACGGAGAAGGCCGAACTCGGCGAGCTGGCGATGAAACTCCCGCTCATCCTCGAATGA
>taxon101510_03815
ATGAGTCGATTGAAAGCCGCGATCGTCGGATCCGGGAACATCGGTACGGATCTGATGTAC
AAGCTGCTGCGGTCCGAGCACGTCGAACCCGTGTGCATGGTGGGCATCGACCCCGACAGC
GAGGGATTGGCCCGGGCCCGCCAGGAGGGCCTCGAAGCCTCCGCCGGCGGACTCGACTGG
CTGCTCGCTCAGCCGGAACTGCCGGACTTCGTCTTCGAAGCGACCTCGGCGAAGATCCAC
GCCGCCGCGGCGCCGCGCTACGCCGACGCCGGAATCACCGCCATCGACCTCACCCCGGCC
TCGGTCGGCCCGTACGTCGTCCCCGCGGTCAACCTCGACGCGCACCTGAGCGCACCCAAC
GTGAACATGGTCAGCTGCGCCGGCCAGGCCACCATTCCGATCCTCTACGCCATCAACGAG
GTCGCCGACGCCTCCTACGGCGAGATCGTCGCCGCCATCGCCTCCCACAGTGCCGGCCCC
GGCACCCGGCAGAACCTCAGCGAATTCAGCGAGAAGACCGGCCGCGCCCTCGCCCAGGTC
GCCGGCGCCGACCGCGCCAAGGCGATCTCGGTGATCAACCCGGCCGAACCGCCGATGAAC
ATGCGCGACACCGTCTACGCCAAGGTCCGCAACCCCGACCCGGCCGCCATCGAACGCGCC
GTGGTCGACATGGTCGCCAAGGTCCAGCGGTACGTCCCCGGTTACTCGCTGCGCCTGGTC
GACGTCGACGGCGACCTGGTCACCGTGATGCTCGAGGTCGTCGGCGCCGGCGACTTCCTG
CCTACCTACGCCGGCAACCTCGACATCATCACCGCCGCCGCCGTCCAGGTGGCCGACGTC
ATGGCCCAGCAGAACCTCGTCCAGGGAGCAGCACAGTGA
>taxon101510_05881
ATGGCCAAGCCGTTCAGAGGTGTCGTCAATCTCGATATCCGGGACTCGATCCCGGATTGG
GGTCCGTACGAGCAGCCGAAGGCGCCGCCCGGTTCGCCGAACGTCCTCTACATCGTGCTC
GACGACGTCGGTTTCGGAGCGATGGGCTGCTACGGCGGGCCGATCGAGACCCCGAACATC
GACCGGATCGCCGCGAACGGTCTGCGGTACGGCCAGTGGCACACCACCGCCCTGTGTTCC
CCGACGCGATCCTGCCTGCTGACGGGGCGTAACCACACCACCAACGGGATGGCGTGCATC
AGTGAGTGTGCTGTCGGATTCCCCGGTGGGAACGGGCACATCCCTCCCGAGTGCGCCACC
CTCGCCGAGATCCTGGTCGAGCAGGGCTTTTCCACCGCGATGGTCGGCAAATGGCACCTG
TGTGCCGAGGACGAGATGAACCTGGCATCGACGAAACGGAACTGGCCGGTCGGCCGCGGC
TTCGAGCGCTTCTACGGCTTCCTCGGCGCGGAGACGAACCAGTGGTATCCGGATCTCGTG
CACGACAACCATCCCGTCGAGCAGCCCGCCACCCCGGAGCAGGGCTACCACTTCAGCGTC
GACATCACCGACCACGCGCTCGACTACCTCGGCGACGTCAAGGCAATTGCCCCGGACCGG
CCGGTGTTCCTGTACTACGCACCCGGCTGCGCGCACGCACCGCACCATGTGCCCCAGGAG
TGGTCCGACCGCTACCGCGGCAGGTTCGACGACGGCTACGAGGCGATGCGCGAGCGGACC
CTGGCCCGGCAGAAGGAGATGGGCCTCGTACCTCCGGACACCGAGTTGCCGCCGCTCAAC
CCGATCGGCACCCCCGACTCCCGCACCGGACCCGACGGCCAGCCGTTCCCACCGCTGGAC
TTCACCCGCCCCTGGGACACCCTGTCCGACGACGAAAAACGGCTCTTCGCGCGCATGGCC
GAGGTGTACGCCGGTTTCCTCTCGCACTGCGACGACCAGATCGGCCGACTGCTGGCCTAC
CTCGAGGAGATGGAGCAGCTCGACAACACCATCATCGTGGTGGTCTCCGACAACGGCGCC
AGCGGCGAGGGCGGACCCAACGGTTCGGTCAACGAGAACAAGATCGCCAACAGCGTGCCG
GACGATCTCGCCGAGAATCTGAACAAGCTGGACCAGCTCGGCGGCACCGAGACCTACAAC
CACTACCCGAACGGGTGGGCGATGGCCTTCAACACCCCGTTCAAGATGTGGAAACGCTAC
TCGTTCAACGGCGGCACCAGCGATCCGTGCATTTTGTCGTGGCCCGCCGGGATCGAGGCC
CGCGGCGAGACCCGCGACCAGTACCACCACGCCATCGACATCGTCCCGACGCTGCTCGAC
TGCCTGGGTGTCGAACTCCCCGAGACGGTGAAGGGGTACACCCAGCACCCGATCCAGGGT
GTGAGCATGCGCTACAGCTTCGACGCCGGCACCATCCCGACCGCCAAGCACACGCAGTTC
TATTCGATGCTCGGCGGAAGGGGGATCTGGCACGACGGCTGGAAGGCCGTCACCACCCAC
CCGACGCTGAGCGGGTGGAGTCGTTTCCCGGAGGACACCTGGGAGCTGTACCACACCCAG
GTGGACCGAGCCGAACTCCACGACCTCGCCGCCGAGGAACCCGGCAGACTCGCCGAGCTC
GTCGGGCTGTGGTTCCACGAGGCCGGCGCGAACCAGGCGCTGCCGCTCGACGACCGCTCG
CCCGTCGAACTCCTCACCACCCCACGTCCGCAGCTCGCACCGCCGCGCAACCGCTACGTC
TACCGACCCGGCGGCGCGGAGGTACCGGAGGCGGTGGCGGTCAACCTCCGTAACCGCTCC
TACTCGATCGGGGCGCTCGTCGACCTCCCCGAACCCGGTGCCTCGGGAGTGTTGTTCTCC
CACGGTGGCAGGTTCGGTGGGCACTCGCTGTACGTCAAGGACAACCGGCTGCACTACGTG
TACAACTTCCTCGGCAGCGATCAGCAGAAGATCGATGCGACCGAGGACCTGCCGACCGGG
GAGAACCTCATACTGGCCGCGTCGTTCGAGAAGGACGGTGAGGACCCACCCGGGACCGCC
CACGGGGTCCTGAGCCTGTACTACGGCGACCGCAAGGTCGGCGAGGGCCGAATCCGAACG
CAGCCCGGCAAATTCAGCATCGGAGGCGGCGAGGGTCTCAATGCCGGCCGGGACAGCGGC
GAACCCGTCACCGACGACTACCCGGGTGCGTCGCCGTGGGCCTTCACCGGTGGGACGTTG
AACCGAATTGCGATCGACGTCAGCGGCGAACCGTTCGTCGACCTCGAACGCGAAGCCGCG
GCCATGCTCTCCCGCGAGTGA
>taxon101510_06844
ATGGCTCGCGCGGTGGGAATCGATTTGGGGACCACGAACTCGGTGGTGTGCGTGCTCGAG
GGCGGCGACCCGGTGGTGGTCGCCAACTCGGAAGGTTCGCGCACGACACCGTCGGTGGTG
GCGTTCGCGAAGAACGGTGAGGTGCTGGTCGGCCAGCCCGCCAAGAACCAGGCGGTGACG
AACGTGGACCGGACGGTGCGATCGGTGAAACGGGAGATCGGCACCGACTGGCATGTGGCG
ATCGACGACAAGAAGTACAGCGCTCAGGAGATCAGCGCGCGCACGCTCATGAAGCTGAAG
CGCGACGCCGAGGCGTACCTGGGTGAGGACATCACGGACGCCGTGATCACCGTCCCCGCG
TACTTCGAGGACGCCCAGCGTCAGGCCACGAAGGAAGCCGGCCAGATCGCCGGTCTCAAC
GTCCTGCGCATCGTCAACGAGCCCACCGCGGCCGCACTGGCCTACGGCCTGGACAAGGGC
GACAAGGAACAGACCATCCTGGTCTTCGACCTCGGTGGCGGCACGTTCGACGTCTCGCTG
CTCGAAATCGGCGAGGGCGTCGTCGAGGTTCGCGCCACGTCCGGTGACAACCACCTCGGT
GGTGACGACTGGGACGACCGGATCGTGAAGTGGCTGGCCGACAAGTTCAAGGCTCAGAAC
GGTATCGATCTGACCAAGGACAAGATGGCTCTGCAGCGTCTCCGCGAGGCTGCCGAGAAG
GCCAAGATCGAACTGTCCTCGTCGCAGAGCACGTCGATCAACCTGCCCTACATCACCGTC
GACGCGGACAAGAACCCGCTGTTCCTCGACGAGCAGTTGTCCCGCAGCGAGTTCGAGAAG
ATCACGTCCGATCTTCTCGACCGCACCCGGGCCCCGTTCCAATCGGTGATCAAGGACGCG
AAGATCTCCGTCAAGGACATCGACCAAGTCGTGCTCGTCGGTGGCTCCACCCGTATGCCG
GCCGTGACGAATCTGGTGCGCGAGCTGACCGGCGGGAAGGAACCGAACAAGGGTGTCAAC
CCGGACGAGGTCGTCGCCGTCGGCGCCGCCCTGCAGGCCGGTGTTCTCAAGGGCGAGGTC
AAGGATGTGCTGCTCCTCGACGTCACCCCGCTGTCCCTCGGCATCGAGACCAAGGGTGGC
GTGATGACCAAGCTCATCGAGCGCAACACCACCATCCCGACCAAGCGTTCCGAGACGTTC
ACCACCGCTGACGACAACCAGCCTTCGGTGCAGATCCAGGTGTTCCAGGGTGAGCGCGAA
ATCGCCTCGCACAACAAGCTGCTCGGCTCGTTCGAGCTGGCCGGGATTCCGCCGGCACCG
CGGGGGGTGCCGCAGATCGAGGTCACCTTCGACATCGACGCCAACGGCATCGTGCACGTG
ACCGCCAAGGACAAGGGCACGGGCAAGGAGAACACGATCAAGATTCAGGAGGGTTCCGGT
CTGTCGAAGGAAGAGATCGACCGGATGATCAAGGACGCCGAGGCTCACGCTGCCGAGGAC
GCCCAACGCAGGGAGGAAGCGGAGGTGCGCAACCAGGCCGAGTCGCTGGTGTACCAGACC
GAGAAGTTCATCAAGGACAACGAGGACAAGGTGCCCGCCGACGTCAAGGAGAAGGTCGAG
TCGTCGATCACGAATGCCCAGGAGAAGTTGAAGGGCAGCGACGTCACGGCCATCAAAGAG
GCCATCGAGAAACTGACCACCGACTCGCAAGCTTTGGGCCAGGCGATCTACGACGCGCAG
GCGAAGGACTCGGCCGCCACCGGCGGTGGGAACGGTTCCTCGGGAGGGGCCGAGGAGGTC
TTCGACGCTGAGGTGGTGGACGAACCCGGACGGGAGGACAACCGATGA
>taxon101510_07103
GTGAGCACGAGTATTGATTCGTTCGGCGCCAAAGGCACCCTCGAGGTCGGTGAGAACTCC
TACGAGATCTTCCGCCTCTCGGCCGTGCCCGGCACCGAAAAATTGCCCTATGCACTGAAG
GTTCTCGCCGAGAACCTGCTTCGCACCGAGGACGGCGCGAACATCACCGCCGACCACATT
CGCGCCATCGCGAGCTGGGATCCCTCGGCCGACCCGAACGTCGAGATCCAGTTCACGCCT
GCCCGCGTGATCATGCAGGACTTCACCGGCGTCCCCTGCATCGTGGACCTCGCCACCATG
CGTGAAGCGGTCACCGCACTCGGCGGCGACCCGAACAAGGTGAACCCCCTCGCACCCGCC
GAAATGGTCATCGACCACTCGGTCATCATCGACGTCGCCGGCCGCGCAGACGCCTTCGAG
CGCAACGTCGAGATCGAATACTCCCGCAACGGTGAGCGCTACCAGTTCCTCCGCTGGGGC
CAGGGCGCGTTCGACGACTTCAAGGTCGTCCCCCCGGGCACCGGCATCGTCCACCAGGTC
AACATCGAGCACCTGGCCCGGACGATCATGGTCCGCAACGGCCAGGCGTACCCCGACACC
TGCGTCGGCACCGACTCGCACACCACCATGGTCAACGGCCTGGGCGTGCTGGGCTGGGGC
GTCGGCGGCATCGAGGCCGAGGCCGCCATGCTCGGCCAGCCCGTCTCCATGCTGATCCCG
CGCGTCGTCGGCTTCAAGCTGACCGGTGAGATCAAGCCCGGCGTCACCGCCACCGACGTG
GTCCTCACCGTCACCGACATGCTCCGCAAGCACGGCGTCGTCGGCAAGTTCGTCGAGTTC
TACGGCAAGGGTGTCGCCGAGGTTCCGCTGGCCAACCGCGCGACGCTCGGCAACATGAGC
CCCGAGTTCGGTTCCACCGCCGCGATCTTCCCGATCGACGCCGAGACCGTCAGCTACCTC
CGCCTGACCGGCCGCACCGAGGAGCAGCTCGCCCTCGTCGAGGCGTACGCGAAGGAACAG
GGTCTCTGGCACGACGCCGACCACGAGCCCGAGTACTCCGAGTACCTCGAACTGGACCTC
GGTGACGTGGTTCCGTCCATCGCAGGCCCGAAGCGCCCGCAGGACCGAATCCTGTTGTCG
GACTCGAAGAACGCGTTCCGCAAGGACATCCACAACTACGTGGAGGAGCACCACCCCACG
GGTCACTCGCAGCTCGACGAGGCCGTCGAGGAGTCGTTCCCCGCGAGCGATCCCGCCGCC
CTGTCGTTCGCCGACGACGGCGCCGTCGACGTGCAGTCGGCCGCCAACGGAGCCGAGGGA
CGCCCGACCAAGCCGGTCAAGGTCCTGTCCGAGGACAAGGGCGAGTTCATCCTCGACCAC
GGTGCGGTCGTGATCGCGTCGATCACCTCCTGCACCAACACGTCCAACCCGTCGGTCATG
CTCGGCGCCGCCCTGCTCGCCCGCAACGCCGTCGAGAAGGGCCTGTCCGCCAAGCCGTGG
GTCAAGACCTCCATGGCACCCGGTTCGCAGGTCGTCACCGACTACTACAACAAGTCCGGC
CTCTGGCCGTACCTGGAGAAGCTCGGCTTCTACCTCGTCGGCTACGGCTGCGCCACCTGC
ATCGGCAACTCCGGCCCGCTGGACGAACAGATCTCGCAGGCGATCCAGGACAACGACCTC
ACCGCCACCGCGGTGCTGTCTGGTAACCGCAACTTCGAGGGACGCATCTCCCCCGACGTG
AAGATGAACTACCTGGCTTCCCCGCCGCTGGTCATCGCGTACGCCCTCGCCGGCACCATG
GACTTCGACTTCGAGCACGACGCCCTCGGCCAGGACGCCGACGGCAACGACGTGTTCCTG
AAGGACATCTGGCCCTCTCCCCAGGAGATCCAGGAGACCATCAACTCCTCGATCAGCCAG
GAGATGTACGTCAAGGGTTACGCGGACGTCTTCAAGGGCGACGAGCGCTGGCGTGGACTG
CCCACCCCGGAGGGCAAGACCTTCGAGTGGGACGCCAACTCCACCTACGTGCGGAAGCCA
CCCTACTTCGACGGCATGCCGAAGGAGCCGACCCCGGTCAGCGACATCAAGGGCGCCCGC
GTGCTCGCGCTGCTCGGCGACTCGGTCACCACGGACCACATCTCCCCGGCAGGCAACATC
AAGGCCGGAACGCCCGCGTCGCAGTACCTGGACGCGAACGGCATCGACCGCAAGGACTAC
AACTCCTACGGCTCGCGTCGCGGCAACCACGAGGTGATGATCCGCGGCACGTTCGCGAAC
ATCCGTCTGCGCAACCAGCTCCTCGACGACGTCTCCGGTGGCTACACCCGCGACTTCACC
CAGGACGGCGGCCCGCAGGCGTTCATCTACGACGCGTCGCAGAACTACCAGAAGGCCGGC
ATCCCGCTGGTCGTGCTGGGCGGCAAGGAGTACGGCTCCGGATCGTCCCGTGACTGGGCC
GCCAAGGGCACCAGCCTCCTCGGCGTCAAGGCCGTCATCACCGAGTCGTTCGAGCGCATC
CACCGCTCCAACCTCATCGGCATGGGCGTCGTGCCGCTGCAGTTCCCGGCCGGCGAGTCC
GCTGCGTCGCTGAAGCTGGACGGCACCGAGGTCTTCGACATCGAAGGCGTCGAAAAGCTC
AACGAGGGTGTCACGCCGAAGACCGTCAAGGTCACGGCAACCCGCGAGAACGGTGAGAAG
GTCGTCTTCGACGCGGTCGTGCGCATCGACACGCCCGGCGAGGCCGACTACTACCGCAAC
GGCGGCATCCTGCAGTACGTGCTCCGCAACATGATCAAGGGCTAG
>taxon102897_00312
TTGAACATCACCGACTCGGTTGCGCTGGTCACCGGCGGAGCCTCCGGTCTTGGGCTGGCG
ACGACGGAGAAGCTGCTGGAGGCCGGTGCCTCCGTAGTGATCATCGACCTGCCGAGCTCC
GACGGCGCCGCGGTCGCGGACAAGCTGGGTGAGCGGGTGCGGTTCGCCCCCGGTGACGTC
CGCAGCGAGGCGGACGTCACGGCCGCACTGGACCTCGCGGCCGAGCTCGGCACCCTACGG
GTCGCGGTCAACTGCGCCGGCACCGGCAACGGCATCAAGACCGTGGGCAAGGACGGCCCG
TTCCCGCTCGACCAGTTCCAGCGGATCATCGACATCAACCTGGTCGGCACCTTCAACGTG
GTCCGGCTCGCGGCGGCGCGGATCGCCGGCGCCGAGCCGCTCGGTGAGGAGCGTGGCGTC
ATCGTGAACACCGCCTCGGTGGCCGCGTTCGAGGGCCAGATCGGGCAGGCCGCCTACTCG
GCGTCGAAGAGCGGCGTGGCCGGGATGACCCTGCCGATCGCCCGCGACCTGGCTAGCCTG
AAGATCCGGGTCGTGACGATCGCCCCGGGCCTCTACGACACCCCGCTGCTCGCCACCCTG
CCCGAGGAGGCCCGCGCCTCCCTGGGGCGCCAGGTGCCGCACCCGTCGCGGCTGGGGAAC
CCGGTGGAGTTCGGCGCGCTGGTCGCCCACATCGTGTCCAACCCGATGCTCAACGGCGAG
GTGATCCGCCTCGACGGCGCCATCCGGATGGCGCCCCGCTAG
>taxon102897_01043
ATGTCGCGACTGTGCCAGACCGAGGGACTCACCGAGGATCAGATCGAGATCCTCAAGACC
GTGCGGACCTTCGTGGACGAGCAGATCATCCCGGTCGCCCAGGAGCTGGAGCACGCGGAC
GAGTACCCGCAGGAGATCGTCGACGGGCTCAAGGAGCTCGGCGTGTTCGGGCTGATGATC
CCCGAGGAGTACGGCGGCCTGGGTGAGTCACTGCTGACCTACGCGCTGTGCGTGGAGGAG
ATCGCGCGCGGCTGGATGAGCGTGTCGGGCGTGATCAACACCCACTTCATCATGGCCTAC
ATGCTCATGCAGCACGGCACCCCCGAGCAGAAGCAGAAGTACCTCCCGCGGATGGCGACC
GGCGAGGTCCGGGGTGCGTTCTCGATGTCCGAGCCGGGTCTGGGCTCCGACGTGTCGGCG
GTCTCGACCAAGGCGACGAAGCAGGCCGACGGGTCGTACTCGATCACGGGCCAGAAGATG
TGGCTGACCAACGGTGCCACCTCGACGCTGGTGGCGTTGCTGTGCAAGACCGACGAGGGC
GCGGACTCGGTCTACCGGAACATGACGACGTTCCTGCTGGAGAAGGAGGCCGGGTTCGGC
GAGACCGCGCAGGGCGTCACCGTGCCCGGCAAGATCGACAAGATGGGCTACAAGGGCGTC
GAGACGACCGAGCTCCTCCTGGACGGCCACCAGATCGCGGCCGAGCAGATCCTGGGCGGG
CAGCCTGGCAAGGGCTTCTTCCACGTGATGGACGGGGTCGAGGTCGGCCGGGTCAACGTG
GCCGCCCGGGCCTGCGGCCTGGCCTGGCGGGGTTTCGAGCTGGCCGTGGCCTACGCCCAG
CAGCGCAGGACCTTCGGCAAGGTCATCGCCGACCATCAGGCGGTGCTGTTCCGGATCGCG
GACATGGCGACCAAGGTCGAGACCGCGCACACGATGATGGTGCGCGCCGCGCGGCTGAAG
GAGACCGGCCGGCGCATGGACGTCGAGGCCGGGATGGCGAAGATGGTGGCCTCGGAGTAC
GCCAACGAGGTCGTCGAGGACTCCTTCCGGATCCACGGCGGCTACGGCTACTCCAAGGAG
TACGAGATCGAGCGCCTCATGCGCGAGGTCAAGTTCATGCTCATCGGCGAGGGCACCAGC
GACATCCAGAAGATGATCATCGGCCGCGCGCTGCTCAAGGACTACCAGCTCCGCTGA
>taxon102897_01198
GTGCCGGGCGATGGCGCGGGTCAGGGCGACGACGAGTTCGGCAGCCGGCGTCGCGGCCGA
TTCCGCGAGCGTGGCCGCAACCGTGGGCGCGGTGGCCAGGGCGGCCCGGCCGACACCGAG
CCGACGGTGCGCGAGGACGACGTCCTCGTGCCGGTCGCGGGCATCCTCGACGTGCTCGAC
AACTACGCGTTCATCCGGACAAGCGGGTACCTGACCGGTCCGACGGACGTGTACGTCAGC
CTCGCCCAGGTTCGGCGCAACGGCCTGCGTCGCGGCGACGCCATCACCGGAGTCGTGCGC
GCGCCGCAGGAGGGCGAGCAGCGCCGGGACAAGTACAACGCGCTGGTCCGGCTCGACACG
ATCAACGGCATGGAGCCGGACGAGGCTCGCGGCCGGCCGGAGTTCCACAAGCTCACCCCG
CTGTACCCGCAGGAGCGGCTGCGGCTGGAGACCGAGCCGCACATGCTGACCACCCGGGTC
ATCGACCTGGTGATGCCGATCGGCAAGGGTCAGCGGGCACTGATCGTCAGCCCGCCGAAG
GCCGGCAAGACGATGGTCCTGCAGGCGATCGCGAACGCGATCACCACGAACAACCCCGAA
TGCCACCTCATGGTCGTGCTCGTCGACGAGCGTCCCGAGGAGGTCACCGACATGCAGCGG
TCGGTGAAGGGTGAGGTCATCGCCTCGACCTTCGACCGCCCGCCGGCCGACCACACCAAC
GTGGCCGAGCTGTCCATCGAGCGGGCCAAGCGGCTCGTCGAGCTGGGGCATGACGTCGTC
GTCCTGCTGGACTCGATCACCCGGCTCGGCCGTGCCTACAACCTGGCGGCGCCGGCGTCC
GGGCGGATCCTGTCCGGTGGTGTCGACTCGACGGCGCTCTACCCGCCGAAGCGGTTCCTC
GGCGCGGCGCGCAACATCGAGAACGGCGGCTCGCTGACGATCATCGCGACCGCGCTGGTC
GAGACCGGGTCGACGATGGACACGGTCATCTTCGAGGAGTTCAAGGGCACCGGCAACGCC
GAGCTCAAGCTCGACCGCAAGATCGCCGACAAGCGGACCTTCCCGGCGGTGGACGTCGAC
GCCTCCGGTACCCGCAAGGAGGAGATCCTGCTGGCGCCCGAGGAGCTTGTGATCATGCAC
AAGCTGCGGCGCGTCCTGCACACCCGGGAGCCGCAGCAGGCGCTTGACCTGCTGCTCGAC
CGGCTCAAGCAGAGCAGGACGAACTACGAGTTCCTGATGCAGATCGCGAAGACGGCGCCG
CCGCAGGACTGA
>taxon102897_01227
ATGCCGCAGGAAGTCCGCGCCGTGGTGGCGCACGCGCAGGGTAAGCCCGTCGCAGTGGAG
ACGATTCTGGTTCCGGACCCAGGCCCGGGTGAGGCGGTGGTTCGGGTTCAGGCCTGCGGG
GTCTGCCACACCGACCTGCACTACCGGGAAGGCGGGATCAACGACGAGTTCCCGTTCCTG
CTCGGCCACGAGGCCGCCGGGATTGTCGAGTCGGTCGGTGTGGGCGTCACCGAGGTCGCG
CCGGGTGACTTCGTGATCCTGAACTGGCGGGCGGTGTGCGGCCGCTGCCGGGCGTGCGCC
AAGGGCAGGCCGCAGTACTGCTTCAACACCCACAACGCCACGCAGAAGATGACCCTGACT
TCTGGTCGGGAACTCTCCCCCGCACTGGGCATCGGCGCCTTCGCGGAGAAGACACTGGTG
GCCGCAGGCCAGTGCACCAAGGTCAGCCCGGCCGCGAAGCCCCAGGTCGCTGGCCTCCTC
GGCTGCGGGGTCATGGCCGGGATCGGCGCCGCGGTCAACACCGGCGGCGTCGGCCGAGGC
GACTCGGTCGCAGTCATCGGCTGTGGAGGCGTCGGCGACGCGGCGATCGCCGGAGCACGG
CTCGCCGGCGCGGCGAGGATCATCGCGGTAGACCGCGACCCCCGCAAGCTCGACCTGGCC
CTCGAGTTCGGCGCCACCCACCTCGTGAACGCCTCCGACACGGACCCGGTGGCTGCGATC
CAGGGGTACACCGACGGTGTGGGCGCGGACGTCGTCATCGACGCCGTCGGGCGGCCCGAG
ACCTGGAAACAGGCCTTCTACGCACGCGACCTGGCCGGCACGGTCGTCCTGGTGGGCGTG
CCCACGCCGGACATGAAGGCACCCGAGCTTCCGCTGCTCGACTACTTCGGCCGCGGCGGG
GCACTCAAGTCGTCCTGGTACGGCGACTGCCTGCCGTCCCGTGACTTCCCGATGCTCATC
GACCTGTACCTGCAGGGTCGTCTGCCGCTGGAGAAGTTCGTCTCCGAGGAGATCGGCATC
GAGGACGTCGAGGCCGCCTTCGAAAAGATGCACCGCGGAGAGGTCCTGCGTTCCGTGGTG
GTCCTGTGA
>taxon102897_01299
ATGCCCAATCGTCCGGTCGTGCCCACCGCCGAGGCCGCGGAGCTGATCCGTCTCGCCCGC
GACCTGGCCGAGCGTGAGCTCGCCCCCCGCGTGGTCGACGCCGAGCGGGACGCCAGCTTC
CCCCGGGACCTGTTCCGCCTGCTCGGCGCCGCCGGGCTGCTCAGCCTGCCCTACGCCGAG
AAGTACGGCGGCGGTGGTCAGCCGTACGAGGTCTACCTGCAGGCGCTCGAGGAGATCGGC
GCCGTCTGGGCGAGCGTCGGGGTCGGCGTGTCGGTGCACGCGCTGTCGTGCTTCCCGCTC
GCCCACTTCGGCAGCGAGGAGCAGCGCGAGCGGTGGCTGCCGGAGATGCTCGGCGGCGAC
CTGCTCGGCGCCTACTGCCTGTCCGAGCCGCACGCCGGCAGCGACCCGGCCGCGATGCGC
ACCCGTGCGGTCCGTGACGGCGACGACTACGTGATCAACGGCGCCAAGGCCTGGACGACT
CACGGTGGCGACGCCGACTTCTACACCGTCATGGCGCGCACCAGCGACGAGCGGCGGGGG
ATCAGCTGCTTCCTCGTGCCGGCGGGCACGCCGGGCCTGTCCGCCGACCCGCCCGAGCAC
AAGATGGGCCTGACCGGCTCGAACACGGCCACGATGCGGTTCGACGCGGTGCGGGTGCCC
GTCGAGCGCCGGATCGGCGCGGAGGGCGAGGGCCTGTCGATCGCGCTCGCCGGCCTGGAC
TCGGGGCGCCTGGGCATCGCCGCGGTGGCGACCGGGCTGGCCCAGGGCGCGCTCGACCAC
GCGGTGGCCTACGCGAAGGAACGGGAGGCCTTCGGCAAGGCGATCATCGACCATCAGGGC
CTCGCCTTTCTCCTCGCAGACATGGCCGCGGCCGTCGGTTCCGCGCGGGCGACCACGCTG
GCCGCCGCGCGGCTGCGTGACCTGGGCCTGCCGTTCGCCACCGAGGCGAGCATCGCCAAG
CTGGTCGCGACGGACAACGCGATGAAGGTGACCACCGACGCGGTCCAGGTCCTCGGCGGC
TACGGCTACACCCGCGACTTCCCGGTCGAGCGCTACATGCGGGAAGCCAAGGTGATGCAG
ATCTTCGAGGGAACGAACCAGATCCAGCGCATGGTGGTCGGCCGCGCGCTCGCGGCCGGT
CGCCCCGCCACCGTCCACATCGCCGAACGCACATCCGGAGCCGCGCAATGA
>taxon102897_01781
GTGGAGGTGATGGATGCCTCCGGACGGCGGCTGGCGAAGGCCCGGCTGCCCGAGGGAGTG
ACCGGCATGACCCGGCTGCACGCGCTGGTCGGCGAGCATGCCGGTGACAACCCCGACGAC
GTCGAGGTGCTCGTCGGGATCGAGACCGACCGCGGGCCGTGGGTGGCGGCGCTGGTCGCC
GCTGGCTACACCGTGTTCGCGATCAACCCTCTGCGGGCGTCGCACTACCGGGCGCGGCAC
ACCGTGTCCGGGGCCAAGAGCGACGCCGGCGACGCGCACGTGCTCGCGGACATGGTCCGC
ACCGACGCCCACCAGCTGCGGCCAGTGGCCGGCGACACCGCCACCGTCGAGGCGGTCAAG
GTCGTGACCCGCACTCACAAGACGTTGATCTGGGAACGGACCCGTCATACCCAGCGGCTG
CGACACGCGCTGCGCGACTACTTCCCCGCCGCGCTGGTCGCGTTCGAGGACCTCGGCGCC
GCCGACACCCTGGAACTGCTGGCCAAGGCCTCCACCCCCGCTGAAGCCGCCCGGCTGACT
GTCAGCCAGATCAGCGCCGCCCTGCGCCGCGCCCGCCGCCGCGACATCCCCGCGAAGGCC
GCCGCGATCCAGGCCGCGCTGCGCGCCGAGCACCTCGGCCAGCCTGACGTCGTCACCGGC
GCCTACGCCGTCTCGGTCCGCTCCCTGGTCGCGGTGCTGACCGTGCTCGACGACCAGGTC
AAGTTCCTGCAGGGACAGGTGGAGGAACATTTTGGCCGGCACCCGGCCGCTGAGGTCGTC
GGGTCCCGGCCAGGGCTGGGACCCGTCCTCGGCGCCCGGGTGCTCGCGGAGTTCGGTGAC
GACCCCGACCGCTACGCCACCGCCAAGGCCCGCAAGAACTACGCCGGCACCTCGCCGATC
ACCCGCGCCTCCGGCAGGAAGAAGACCGTCGCTGCCCGGCACGTCCACAACGACCGGCTC
ATCGACGCCCTCATGACCCAGGCCTTCACCAGCCTGCGGTGGTCGCCCGGCGCCCGTGCC
TACTACGACCGGCAGCGAGAACGCGGAGCCAGCCACAACGCCGCCCTGCGCCAGCTCGCC
AACCGCCTCGTCGGCATCCTGCACGGCTGCCTCAAGGCCGGCGCCCTCTACGACGAGGCG
ACCGCCTGGCCGCCAGGCGTCGAGAAGATCGCTGCTTGGCACTTCAGCTCCTGGGATGTC
TTTCGGGACGGAAGGGGGATCGGGTCGGGCGGTCGGTTCAGGACGCGTGGGTCCGGGTGT
CGCGGGCCACGACGGCGAGACAGCCGAGGCTGA
>taxon102897_01787
GTGGACAAGGTGATCGGGTCGGCCGCCGAGGCGGTGGCCGACATCCCCGACGGTACGACG
CTGTCGGTGGGCGGGTTCGGGTTGTGCGGGATCCCGTCGGTGCTGATCCAGGCCCTGCTC
GAGGCCGGCACCAAGGACCTGGAGGTGGTCTCCAACAACGCCGGCGTGGACGACTGGGGC
CTGGGGCTGCTGCTCGGCGCCGGCCGGCTGCGCCGGGTGGTGGCCTCCTACGTGGGTGAG
AACAAGCAGTTCGCCCGGCAGTACCTCGCCGGGGAGCTGGAGGTCGAGCTGACCCCGCAG
GGCACCCTGGCCGAGCGGCTGCGCGCCGGTGGCTCCGGCATCCCGGCGTTCTTCACCGCC
ACCGGGGTCGGCACCCAGGTCGCCCAGGGCGGGCTGCCGTGGAAGTACGACTCCGCCGGC
ACCGTGGAGAAGACCAGCCCGGCCAAGCAGACCCAGGTCTTCGAGACCGCCGAGGGGCCC
AAGGAGTTCGTGCTCGAGCGCGCCATCGTGGCCGATTACGGGCTGGTCCGGGCCTGGAAG
GGCGACCGGCACGGCAACTTGGTGTTCAAGGACTCCGCCCGCAACTTCAACCCGCTGGCC
GCGATGGCCGGCCAGGTCACCATCGCCGAGGTCGAGCAGCTCCTCAAGCCCGGCGAGCTC
GACCCCAACCACGTCCACCTGCCCGGGGTGTTCGTGCACCGGGTGGTGCCGCTGACCCCC
GAGCAGGCGGCCGAGAAGAGGATCGAGAAGAGGACGACGCGATGA
>taxon102897_01789
ATGGCGTGGACGCGTGAGCAGATGGCCGCCCGCGCGGCCGCGGAGCTGGCCGCCGGCGAC
TACGTCAACCTCGGCATCGGGCTGCCCACGCTGGTGCCCAACTACGTGCCCGACGACGTC
GAGCTGGTGCTGCAGTCCGAGAACGGCATCCTCGGGGTGGGTGCCTACCCGACCGAGGAC
CAGGTCGACCCCGACCTGATCAACGCCGGCAAGGAGACCGTCACGGTGCGCAAGGGCGCC
TCATTCTTCGACTCCGCGACCAGCTTCGGGATGATCCGCGGCGGGAAGATCGACGCCGCC
ATCCTCGGCGCGATGCAGGTCTCGGCCACGGGCGACATCGCCAACTGGATGATCCCCGGC
AAGATGGTCAAGGGCATGGGCGGAGCGATGGACCTGGTCCACGGCGCCAAGAAGGTGATC
GTGCTGATGGAGCACGTCGCCAAGGACGGCACCCACAAGGTGGTCCGCGAGTGCACCCTG
CCCTACACCGGCCGCGGCGTCGTCCAACGCATCATCACCGACCTGTGCGTCCTCGACGTC
ACACCCGCAACACACGGCGGCGGCCTCGTCCTGGTCGAGCTCGCCCCCGACGTGACCGTC
GAGGAGGTCCGGCAGAAGACCGAGCCAGAGATCCTCGTCCCCGCATGCTGA
>taxon102897_02131
ATGAGCTGGAGCAGGGAGCAGATGGCGGCCCGCGCCGCGGCGGAGCTGCACGACGGCGAG
TACGTCAACCTCGGGATCGGCCTGCCGACCCTCATCCCGAACTATCTGCCGGCCGGGGTC
GGGGTCACGATGCAGTCGGAGAACGGGCTGCTGGGGGTCGGTCCGTACCCGTACGACGAG
GACGTCGACCCGGACCTGATCAACGCGGGGAAGGAGACCGTGACGCTGCTGGCGGGCGCG
TCGGTCTTCGACTCGTCGCTGTCGTTCGGCATGATCCGCGGCTCGCACGTGGACGTCGCG
GTGCTTGGTGCCATGCAGGTCTCCGCCCGGGGCGACCTGGCGAACTGGATGGTTCCCGGG
AAGATGGTCAAGGGGATGGGCGGCGCGATGGACCTCGTCCACGGCGCCCGCCGCGTCATC
GTGCTGATGGAGCACACCACCCGCGACGACGCGCCGAAGATCCTGCCCACCTGCACGTTG
CCACTGACCGGGCGGGCCTGCGTCCACCGGATCATCACCAACCTCGGCGTGCTCGACGTG
ACCCGGAACGGGCTCGAACTCGTTGAGACCGCGCCCGGCGTGAGCGTCGAAGAGATCCTC
GCGGCCACCAGCGCGCCCATCGCTGTCCCGACATCCCAGCCGTTCTGA
>taxon102897_02562
ATGGCTAAGGCCGTCGCGGCGATCGTCGGTCCCGGCAACATCGGCACCGACCTGTTGCTC
AAGCTGCGCAGCAGCGACGTGCTTGACGTCCGCTACATGGTGGGCGTGGACCCGGACTCG
GACGGGCTGGCGCGGGCACGCGAGTTCGGCGTGGAGGCGTCTGCCGGCGGGGTCGACTGG
CTGCTTACCCGCCCCGAGCCGCCGGAGCTCGTGTTCGAGGCGACCTCGGCGAAGGCGCAC
GCGGCGAACGCGGTCCGGTACGCCCAGGCCGGTGTCCAGGCGGTCGATCTGACGCCCGCC
GGAGTGGGCCCGTTCGTGTGCCCGTCGGTGAACCTGCCCAGCCACCTCGACGTCCCGAAC
CTGAACATGATCACATGTGGCGGCCAGGCCACCATCCCGATCGTCGCGGCGGTGTCCCGG
GTGGTGCCGGTCGCCTACGCCGAGATCGTCGCGAGTATCGCGTCCCGCTCGGCTGGCCCG
GGGACACGGGCGAACATCGACGAGTTCACCGAGACGACGGCGGCCGCGATCGAGCAGGTC
GGCGGCGCGGCCAAGGGTAAAGCGATCATCATCCTGAACCCGGTCGACCCGCCGATGATC
ATGCGAGACACCGTGTTCTGCGCGCTGCCCGCCGAGGTCGACCAGCAGGCGGTCACCGAC
TCGATCGAGCGCATGGTCGCCGAGGTGCGGCAGTACGTGCCCGGCTACACGCTGCGCGCC
GAGCCGCAGTTCGACGAGCCGCGACCGGGCTGGCAGGGGCACGCGCGGGTGGCGGTGTTC
CTGGAGGTGCGCGGCAACGGCGACTACCTGCCGCCGTGGGCCGGCAACCTCGACATTATG
ACCGCGGCGGCGGCGCGGGTCGGCGAGCTGATCGCCGCCGCGCGGATCGGGGCGACGACA
TGA
>taxon102897_03253
ATGTCAGTCGAGCTGAACCACACCATCGTTCATTCGCGGAGCAACCGCGAGTCGGCGGAA
TTTCTCGCGCAAATCCTGGGGCTTGCGGTCGGAGCTGAATGGGGCCCGTTCATCCCGGTT
TCCACCAGTAACGGCGTGACTCTCGATTTCGCCACCATTCCCGACGGCTCCATCACCATG
CAGCACTACGCCTTCCTCGTCTCGGACGAGGAGTTCGACGCCGCCTTCGCCCGGATCCAG
CGGGCCGGTATCACCTACTATGCGGATCCGCATATGAAGCAGGTGGGTGAGATCAACCAT
CATCACGGTGGGCGTGGTCTGTACTTCTCCGATCCGTCCGGGCACGGGATGGAGATCATC
ACCCGCCCCTACGGCTTCGCGTCCTGA
>taxon102897_03271
ATGACCGCACCAGTGATCGAGGACCTGCTGCGTGAGATCACGCCGCAGGTCCTCGGCACC
CTGGCACGTCGGCACGGGCAGTTCGAGGGATGCGAGGACGCCGTGCAGGAGGCCTCCCTC
GCCGCCACCGTGCAGTGGCCGGCCGAGGGGGTGCCGGACAACCCGCGTGGCTGGCTGATG
ACTGTTGCGTCCCGGCGGCTCATCGACCAGATGCGCAGTGACCACGCCCGCCGCGAGCGG
GAGTGCGCGACCGCCACCGAGCCGGTGCCCGACGGCGTTCCGGATACCGACGACACGCTC
GTCCTGCTGTTCCTGTGCTGCCATCCGACGCTGACACCCGCCTCCCAGACGGCGCTGACG
CTCCGGGCGGTCGGCGGCCTGACCACCGCCGAGATCGCCCGCGCGTTCCTGGTGCCCGAG
GCCACGATGGCGGCCAGGATCAGCCGCGCCAAGCAGCGCATCAGGGCCGCCGGCAGCTCG
TTCAGCCTGCCGGGCGGCGCGGAGCACGCCGAGCGACTTCGGGTCGTCCTGCACGTGCTC
TACCTGATCTTCAACGAGGGCTACGTCGCCTCCTCGGGCAGCGAGCTGCACCGCGCCGAC
CTCGCGCGCGAGGCGATCCGGCTGACCAGGATGGTGCACGCCCAGCTGCCCGACGACAGC
GAGGTGACGGGGCTGCTCGCCCTGATGCTGCTGACCCACTCCCGCCGCCAGGCCCGGGCG
ACGGCGGCCGGCGACCTGGTGCCGCTGGACGAGCAGGACCGCGCGAGGTGGGATCGCGGG
CTGATCGACGAGGGCATCGAGCTGGCCGCGGCGTCGCTGGCCGGGCCGGTGTTGGGGCCC
TACCAGCTGCAGGCCGCCATCGCCGCCACGCACGCCGACGCCGCCACGGCCGCCGAGACC
AACTGGCCGCAGGTGCACGCCCTCTACCTGATCCTGGAACGGCTCGCACCCAACCCGATG
GTCACCCTCAACCGGGCGATCGCGCTCGCCGAGACCAAGGGCCCGCCGGCCGGGCTGGAG
CTGCTGGCGACCCTGGACGGCGACGAGCGGATGGCCGGGCATCACCGCCTGCTGTCCGTC
CGGGCGCATCTGCTGGAGAAGAACGGCGACCCGGCCGGGGCGTACGAGCACTTCCGGCGG
GCCGCGCGGGCCACCGCCAGCATCGCCGAGCAGCGCTACCTCGAAGCCCGGGCCAGCCGA
GTGCGGGTGCGGCCACCGCGGGACCTCGCGGCGGGCGCGGGGTCGGCGCTCCCACCAGAG
GACGGGTCAGGGGACCAGTAG
>taxon102897_03878
ATGGCGCGAGCCGGGCTCACGGTGGAGCGGGTGACGGTCGCGGGCGCCGATCTGGCGGAC
GAGGTCGGGCTCGGCCAGGTGACCATGTCGCAGGTGGCTCGGCGTCTCGGGGTGAGAGAC
GCGAGCCTCTACACGCATGTCCGCAGTCTGAAGGATCTACAGGGGCGGATCGCGCTCCTG
GCAGCGGACGAGAAGTCCATCCAGATCGCGGAGGCGACCGCCGGACGGGCAGGCAAGGAT
GCGCTGGTCGCGTTTGCGAACGCCTGGCGGGCGTACGCGCACCGGTATCCGGGGCGCTAC
CTGGCTACGCAGACCCCGATCCAGATCGCCCCCGAGCTCGCCGCGCAGGCGCCCGGCCCC
CGGCGTGCCGTCGAGCTGACCTACGGCATGCTGCGCGGCTACGGCCTGGCCGAACCCGAC
CTGACCGACGCGGTCCGGCTGCTGCGCAGCACGTTTCACGGGTTCGTCGCACTGGAGGCC
GCGGGTGGTTTCGCGCACGAGCGTTCGCCGCAGCAGTCCTGGGTCCGCACCCTCGATGCC
CTGCACGCCCTGCTGGAGCACTGGCCACCGGCGGAGGAAGGACACTCCTCATGA
>taxon102897_04155
ATGCCAGACACGTTCCGCGGTGTCGTCAATCTGGACGTCCGCGACTCGGTGCCCGACTGG
GGCCCGTACGAGCAGCCGAAGGCGGCCGCCGGCTCGCCGAACATCGTGTACATCGTCCTC
GACGACGTCGGCTTCGGGGCTATGAGCTGCTACGGCGGCCCGATCGAGACACCGAACATC
GACCGCATCGCCGCGAACGGCCTGCGCTACGCCCAGTGGCATACCACGGCACTGTGTTCA
CCGACCCGCTCGGCGCTGCTGACCGGACGCAACCACACCACCAACGGCATGGCCTGCATC
AGCGAGGCCTCGATCGGCTTCCCCAACGGCAACGGCCACATCCCGCCCGAGTGCGCCACC
CTCGCGGAGCTCCTCGTCGACCAGGGCTACCGCACCGCGCTGGTCGGCAAATGGCACCTG
ACCCCGGAGGACGAGATGAACCTCGCCTCCACGAGACGCAACTGGCCGACCGGCCGCGGC
TTCGAGCGGTTCTACGGATTCCTCGGCGCGGAGACCAACCAGTGGTATCCCGACCTCGTC
GAGGACCAGCACCCCGTCGAGCAGCCGGCCCGGCCCGAGGACGGCTACCACCTCAGCGTC
GACATCACCGACAAGGCCATCCAGTACATCGACGACGTCAAGGCGATCGCACCCGACCAG
CCCGTCTTCCTCTACTACGCACCTGGCTGCGCCCATGCCCCGCACCAGGCGCCCCCCGAG
TGGATCGAGCGGTACCGGGGCCGGTTCGACGCCGGGTACGAGGCGATGCGCGAGGAGATC
CTCGCCCGCCAGAAGAAGATCGGCCTCGTCCCGCAGAACACCGAACTGCCGCCGTTGAAC
CCGATCGGCACCCCCGAGACGCGCACGGGCCCCAACGGGGAGCCCTTCCCCCCGTTGGAC
TACACCCGCCCCTGGGCCGAGTTGGACGAGAACGAGCGCAGGCTGTTCGCCCGGATGGCC
GAGGTCTACGCCGGGTTCCTGTCGCACTGCGACCACCAGATCGGCCGGCTGCTCGCCTAC
CTGGAGGAGATCGAGCAGCTCGACAACACGATCTTCGTTGTGGTCTCCGACAACGGTGCC
AGCGGTGAGGGCGGCCCCAACGGCTCGGTCAACGAGAACAAGGTCTTCAACAACGTCGCC
GACGACGTCACCGAGAACCTCGCCATGCTCGACAAGCTCGGCAGTGTCGAGACGTACGGC
CACTACCCCAACGGCTGGGCCATGGCCTTCAACACGCCGTTCAAGATGTGGAAGCGGTAC
TCCTTCAACGGCGGCACCTGCGACCCGTGCATCATCGCCTGGCCGGCCGGCATCACGGCC
CGCGGCGAGGTCCGCGACCAGTACCACCACGCGATCGACATCGTCCCCACCCTCCTCGAC
TGCCTAGGCCTCGAGCTGCCTGGGACGGTCAGGGGCGCCACGCAGATCCCGCTGCAGGGC
GTGAGCATGCGTTACAGCTTCGACGCGGCCGCCCTGCCGTCCGCCAGACGCACGCAGTTC
TACGCCATGCTCGGCACCCGCGGCATCTGGCACCAGGGCTGGAAGGCCGTCACCACCCAC
CCCGCGCTCAGCGGCTGGGGCGACTTCCCGCGCGACACCTGGGAGCTCTACCACGCCGAG
GTCGACCGCTCCGAGATCACCGACCTCGCCGAGCAGGAACCCTGGCGGCTGGCCGAGCTG
ATCGGCCGGTGGTTCTACGAGGCCGGCGTCAACCAGGCGTTTCCCCTCGACGACCGCTCC
CCGCTGGAGATCCTGTCCACCTCGCGCCCCGAGCTCACCCCGGCCCGTAACCGGTACGTC
TACCGGCCCGGCGGCGCCGAGGTCCCCGAGTCCGTGGCGGTCAACATCCGCAACCGCTCG
TACGCCATCGGCGCGCTCGTCGACCTGCCCGGCGGCGCGGAGGCCTCCGGTGTGCTGTTC
GCCCACGGCGGGCGTTTCGGCGGTCACGCGCTCTATGCGAAGGACGGCCGGCTGACGTAC
GTGTACAACTTCCTCGGCAGTGAGGAGCAGCGGATCGTCGCCACCGAGGCCCTGCCGACC
GGCGAGAAGATCATTCTTGCGGCCTCGTTCGACAAGGACGGGGAGGCGTCCCCCGGCGTC
GCCACCGGCATTCTCAGCCTCTACCACGGTGACCGGAAGGTCGGCGAAGGGCGCATCAGG
ACCCAGCCCGGCAGGTTCACCCTCGCCGGCGAGGGCCTCAACGTCGGCCGGGACGGCGCC
GACGCCGTCGCCTCCGACTACCGCGGGCAGGCCCCCTTCGCCTTCACCGGCGGAACCCTG
CACCGGGTGGCGGTCGATGTCAGCGGTGAGCCGTACGTCGACCTCGAACGCGAGGCCGAG
GCCATGCTCGCCCGCGAATAG
>taxon102897_04305
ATGGCGTCGAAGGCAGTAGCTGAGCCGGTGCCGGACGAGCTGAGCCGGCGCCTGGGGGTG
GCCGACGCGGTACTCGTCGGTCTGGGGGCGATGATCGGCGCGGGGATCTTCGCGGCGCTC
GCGCCGGCCGCCCGGGCCGCCGGTTCCGGGCTGCTGATCGGCCTGGGGGCCGCGGCGGTC
GTGGCGTACTGCAACGCCACGTCGTCGGCGCGGCTGGCGGCCCGCTACCCGGCGTCGGGG
GGTACCTACGTCTACGGCCGGATGCGCCTCGGTGACTTCTGGGGGTATCTGGCGGGCTGG
GCTTTCGTGGTCGGCAAGACCGCGTCGTGCGCGGCGATGGCGTTGACCGTCGGGGCGTAT
GTGTGGCCGGGTGGGGCCCATGCCGTCGCGGTCGCCGCGGTGGTGGCGCTGACCGCGCTG
AACTACGCCGGGGTGCACCGCTCGGCGTTGGCGACCAGGGTGATCGTGGCCGTGGTGCTG
GCGGTCCTCGCCGCGGTGGCGGTCGCCGCGCTGAGCGCCGAGGTGGCGGAGGTGGACCGG
CTGCGGGTCGGCGCGGACACGAGCGTGCGCGGGGTGCTGCAGGCGGCGGGCCTGCTGTTC
TTCGCCTTCGCCGGGTACGCGCGGATCGCCACCCTCGGGGAGGAGGTCCGCGACCCGGCC
CGCACGATCCCCCGGTCGATCGGGATGGCACTGGGGATCACGCTGGTGGTGTACGCGGTT
GTCGCGGTCGCCGTCGTGATGGTGCTGGGCCCGGGCGGACTGGCCGGGGCCACGGCGCCG
CTGACGGACGCCGCGCGGGTCGCCGGGGCCGGCTGGCTGGTACCGGTGGTGCGGGTCGGG
GCGGCACTCGCCGCGCTCGGGTCGTTGCTCGCGCTGATCCTCGGGGTGTCGCGCACGACG
TTCGCGATGGCCCGTGACCGGCATCTGCCGCACCTGCTCGCGGCGGTCCATCCCCGGTTC
GCGGTGCCGCACCACGCCGAGGTGGCCGTCGGCGTGGTCGTCGCGGTCCTGGCCGCGACG
GTGGATCTGCGTGGGGCGATCGGTTTCTCCTCCTTCGGGGTGCTGGTGTACTACGCGATC
GCGAACGCCAGCGCCTGGACGCTCAGCGCGGCGGAGGGCCGCCCGCCCCGGCTGGTTCCC
GTCGTCGGGTTCGTCGGCTGCCTGCTGCTCGCGTTCGCGTTGCCGGTGTCGGCGGTGGCC
GGCGGTGTTGTCGTGCTGGTCGCCGGTGCGGGCGTCTATGCCGCCCGCCGCGGGCGGGGT
GCCCGGCGGCCGTAG
>taxon102897_04314
ATGACCGGGCCGGTCGGGCCCGACGAGGCGACGGCGGCGGCGAGCGCACCGATCGGTGTT
CTCCTCGTCGACGACCAGGAGCTCTTCCGGGAGGGGGTGCGGGTGATCATCGACGCGCAG
CCCGGCATGCGGGTCCTGGGCACGGCGGCCGACGGCCGCGAGGCCGTCGGCCTGGTCGAC
GACCTGCGCCCCGACGTCGTGCTCATGGACATCCGCATGCCCGAGATGGACGGCGTCGAG
GCCACCCGGCAGATCTTCGCACCCGCGCGGGTGGCCCGGCGCACGAAACCGGTCCGGCTG
ATCATGCTGACGACGTTCAACCTCGACGACCGGGCGGCCACCGCGATCCGCTATGGGGCG
AGCGGGTTCCTGCTCAAGGACACCACCCCCGCCCAGCTGCGCGACGCGATCCGCACGGTG
CACACCGGCAACGCCGTCCTGGCCCCGCGGGATCTCACCAGCCTGCTCGACCACGAGTTC
CGTGCGCCCGCCCAGCCACCGGCAGCCTTCGGGTCGCTCACCGGCAAGGAACGTGAGGTG
TTCTTCGCGGTGGTCCGCGGCCTGTCGAACACGGAGATCGCCAGGCTGGTGTTCGCCAGT
GAGTCGACCGTCAAGACCCACGTCGGTGCGATCCTGCGCAAGCTGGCGCTGCGTGACCGC
GTCCAGATCGTCGTCTTCGCCTACGAGCACGGCGTCGTCTGA
>taxon102897_04789
ATGGAGCTGTCGTCCGAAGAGCAGGCGATCGTCGCCACCGTTCGTGACTTCGTCGACCGC
GAGGTGCGGCCGGTGGTGCGGGAGCTGGAGCACGCCAACACCTACCCCGAGCGGCTCATC
GAGCAGATGAAGGAGCTCGGGGTGTTCGGCCTGGCGGTTCCCGAGCCGTACGGCTTCGGC
AAGGTCTCCACACCCTGCTACGCGATGGTCACCGAGGAGCTCGCCCGCGGCTGGATGAGC
CTGGCGGGGGCGATGGGCGGGCACAGCGTCGTCGCCAAGCTGATCTCGACGTTCGGCACC
GACGAGCAGAAGGAGCGCTACCTGCCGTCGATGGCGACCGGGGCGCTGCGGGCGACCATG
GCGCTCACCGAGCCCGGCGGTGGCTCCGACCTGCAGGCGATGCGGACCGTCGCGCGGGCC
GACGGCGACGGCTACCTGATCAACGGCTCGAAGACCTGGATCACCAACGCGCGCCGGTCC
GGCCTCGTGGCACTGCTGTGCCGGACGGATCCCGCCGCAACCCCGGCGCACCGCGGGATG
AGCATCCTGCTGGTCGAGCGGGTGGAGGGCTACACGGTGTCGCGGGACCTCCCCAAACTG
GGCTACAAGGGCGTCGAGAGCTGCGAGCTGGTCTTCGACGATGCACGGGTGCCGGCGACC
GCCCTGTTGGGCGGTGTCGAAGGGCGCGGGTTCACCCAGATGATGACCGGGCTGGAGATC
GGGCGAATCCAGGTCGCCGCGCGGGCGACCGGCGTCGCGCGGGCCGCGTTCGACGACGCG
CTGCGATACGCGCAGGAACGGGAGAGCTTCGGCCAGCCGATCTGGCGGCACCAGTCGATC
GGCAACTACCTCGCCGACATGGGCACGAAGATCACCGCGGCCCGTCAGCTGCTCCTGTAC
GCGGCCCGCCGCCATGACAGCGGCGAACGCTGTGACATGGAGGCCGGCATGGCCAAGCTC
TTCGCGTCCGAGACCGCGATGGAGGTGGCGCTGAACGCGGTGCGCATCCACGGCGGCTAC
GGCTATTCGACCGAGTTCGACGTCGAGCGGTACTTCCGGGACGCGCCTCTGATGATCGTC
GGCGAGGGAACGAACGAGATCCAGCGCAACGTCATCGTCGGCCAGCTCATCCGGCGCGGC
GGCCTCGACACCTGA
>taxon102897_06088
ATGAACGCTACCCTGAAGGCCTCGACGAGCGAGCGGGAGGTCGCGATGCCGGGAGGCAGA
CTCACCCAGCAGGAACGCCAGCAGATCGCGCTGGGGCTGGCCGAAAACCTCGCCTACGCC
GAGATCGGCCGGCGCCTCGACCGTCCGACCTCGACGATCACGCGTGAGGTGATGCGCAAC
GGCGGTCCCACCGCCTACCGCGCCGACCTCGCCCATCGCGCCACCGAACGCCGCGCCCAC
CGGCGCCGGCAGGCCGCTCCCCCACTGCCGCGAACGCTCCCCCCGGTGCACGGGCGCGAC
GCCGAGGCCGTGCGCGAGTACGAGGAGATGTTCACGGCCCTCCTCATGCAGTCCGGCCTA
CCCAGGATGACGTCCCGGGTGCTGACCTGCCTTCTGACCACCGACGCGGCCGGCCTCACC
GCGGCCGAGCTCGTCCGACGTCTCCAGGTCAGCCCGGCGTCCATCTCCAAGGCGATCGCG
TTCCTCGAAGGCCAGGACCTCGTCCGCCGGGAACGCGACGAACGCCGCCGCGAGCGCTAC
GCCGTCGACGACGAGCTCTGGTACCAGTCGGCGATCGCCAGCGCCCGGTCCAACGCCCAG
CTCGCCGAGACAGCACGCCGGGGGGTCGGCGTCCTCGGCCCCGACACCCCGGCCGCCGCC
CGCCTCGAGAACATCGCCCGCTTCCTCGACTTCGTCGGCGAGAGCATCGTCCGCGCCGCC
GAGCAGGCCCGCGCGGTCCTCACCTCGAAGGCGGAAACAACCTCAGAATCCTGA
>taxon102897_06135
GTGAGTCGCGGCATCCTCGACACCAGCGTTCTGGTCGCCACCGACGTCGCGCCGATCCCC
GGCGAACTCGCGATCAGCGTCATCAGCATCGCCGAGCTCCACTTCGGCGTCCTGGTCGCC
AAGACCTCCGAGACCCGCGCGAACCGCCTCGCCCGTCTCAGCGCACTGCAACGACGATTC
GACCCCCTGCCCCTCGACGACGCCGTCGCCGACAGCTACGGGCGACTCGCCGCCCGCGTC
GTCGAGATCGGGCGCCAGCCACGTGCCCGAACGATGGACCTCCTGATCGCGGCCACCGCG
CACGCTCACGAAGCCAGCGTCTACACCCGCAACGCCGCCGACCTCACCGGCCTCGAAGAC
CTCATCGAAATCGTCACCGTCTAG
>taxon102897_06343
ATGTCCCCGACAGAAAAGCATAATGCCAGACCCTCCTCCTACGGTGTTGACGGCCACACC
ACCGGCGAAACAGGAGACAAGGCGTTGGCGAAGGCGGTCCGCTTCTACCAGGCGGGAGAT
CCCGAGGTTCTGCGCTGGGAGGCCGCCGAGGTCGGCGACCCCGGCCCCGGCGAGGTCCGC
ATCCGCCACGAGGCCGTCGGGCTGAACTTCGCCGACACCTACTTCCGCACCGGCCTGTAC
CCGGCGGAGCTCCCCGCTGGTCTGGGGGTCGAGGCCGCCGGGGTACTGGAAGCGGTCGGG
CCCGGTGTGGACGGATTCTCGGTGGGCGACCGGGTCACCTACACCGGCAGCCCCCTCGGG
GCCTACAGCACAGCACGGGTGATGCCGGCGGCGTCACTGATCGGACTCCCGGACGGGATC
ACCTGTGAGACCGCGGCGGCCATGACCATGCGCGGGCTGACCAGCGCCTACCTCCTGCGG
CGCATCCGCACGCTGCAGGCGGGGGACACCGTGCTCCTGCACGCCGCCGCGGGCGGGGTC
GGACTCATCTTCACCCAGTGGGCCCGACTGCTCGGGGTGAACGTGATCGGCACCGTGTCG
AGTGACGTGAAGGCCGCCGTCGCCCGCGCCCACGGGTGCACCGAGGTCATCGTCTACACC
CGCGAGGACGTTCCCTCGCGGGTCCGGGAGCTGACCGACGGCGCAGGGGTGCCGGTCGTC
TACGACAGCATCGGCAGGACCACCTTCGCCGGCTCTCTCGACGCACTGGCCCGCCGGGGC
CTGCTGGTCTGCTTCGGTACGGCATCCGGCCCTGTTCCGCCGATCAACGCCATGGACCTG
GCCGTCAGGGGCTCCCTGTTCGTCACCCGGCCGGCTCTGGCCGATTACATCGCTGATCCG
GCCGAGCGCGCGGAGCTGGCCCAGGAGCTGTTCGACCACGTCCTCGCGGGACGGATCCGC
ATCGAGATCAACCAGCGGTACGCGCTGCAGGACGCCGCGCGAGCCCATCGCGACCTGGAG
CGCGGCCGGACCATCGGGTCGTCGGTCCTGTGTCCCTGA
>taxon102897_07691
GTGGGCAAGGTCGTCATGTACAGCTCGGTGTCGGTGGACGGCTTCGTCGCGGACGAGAAC
GACCAGCCCGGACCGCTGTTCGACTGGTTGTCCAGCGGTGACGTCCCGTTGGACGAGAGC
GGCGAGGTGAAGGTGTCGCGGACGTCCTACGACTACACCCGGCCGTACTGGGACCAGATC
GGGGTGACACTCGTCGGCCGCCACGTCTTCGACATTACGCACGGCTGGGACGGGAAGCCT
CCGAGCGGGATCGACCACGTGGTCGTCGTGACGCACCGGCCGGAGCCCGAGGGCTGGGAC
CCCGAGGCGCCGTTTCACTTCGTCGACGGCGTCGAGGCAGCCGTGGCCAAGGCGCAGGAG
CTTGCGGGTGACCGCATCGTCGAGGTCGCCGCCGGCGAGGTCGGTGGCCAGGTACTTGCC
GCGGGTCTGGTCGACGAGGTGCGCATGGACGTCGTACCCGTCGTGTTCGGGTCCGGCAAG
CGCTACTTCGGGTCGGTCCACGCGCAACACCTGTTGGAGGATCCTGACGTGATGATTCAG
GGCAACCGGGTGCTTCACCTGCGCTATCGGGTGCGCCGTTGA
>taxon106370_00101
TTGACTTCGTACAACGACGCTGTCCAGCGGTACTTCGCCGCCTGGAACGCCGCCACTCCC
GAGGACTTGAAGGACGCGGTCGCCGCCGCGTTCACAGAAGAAGGCACCTACACCGACCCG
CTGGCCGACGTCAGCGGGCACGACGGCATCGCCGCCGCGATCAGCGGAGCGCACGAGCAG
TTCCCCGGTTTCGAGTTCAGGCTCGCCGGCTCCCCTGACGGGCACCACAACATCGCTCGT
TTCTCCTGGGAACTGGTCTCGAAGGCCGATGGCTCGGCTCCGGCGGCCGGCTTTGATGTG
ATCACTCTCGCCGAGGACGGACGAATCAGCTCGGTGAGCGGCTTCCTGGACCGGCTTCCG
GGAGCCTGA
>taxon106370_00318
ATGCAACCGGTGCGGGTCCTCGTGGTGGACGACGAGACAACACTGGCGGAGCTGCTGTCG
ATGGCGCTGCGCTACGAGGGGTGGGAAGTGCGCAGCGCCGCGGATGGTCGCGGAGCGCTG
CGGCTCGCCCGCGACTTCCGGCCGGACGCGGTGGTTCTCGATATCATGCTGCCCGACATG
GACGGCTTGGAGGTGCTTCGGCGCCTGCGGGCGGAGAGCCCGGACGTACCGGTGCTGTTT
CTGACCGCCCGGGACGCCGTCGAGGACCGGGTGGCGGGGCTCACCGCCGGCGGCGACGAC
TACGTCACGAAGCCGTTCAGTCTCGAGGAGCTCGTCGCGCGGCTGCGCGGACTGATGCGC
CGCGCCGCGCGCACCACCGAGGCGTTGCAGGGCGCCCGGCTCGTCGTCGGCGATCTCACG
ATGGACGAGGAGAGCCGGGAGGTGCAGCGCGCCGGCCAGCCGGTGCACCTCACCGCCACC
GAGTTCGAGCTGCTGCGCTTCTTCATGCGCAACCCACGCCGGGTGCTCAGCAAGGCCCAG
ATCCTCGACCGGGTCTGGAACTACGACTTCGGCGGCCAGGCGAACGTCGTCGAGCTCTAC
GTCTCGTACCTGCGCAAGAAGATCGACGCCGGCCGCCCCCCGATGATCCACACGATGCGC
GGGGCCGGGTACGTCCTGCGGCCGGCCGATCCGGCGCTGGCACCGAGGACCTCCGCCACC
CCGTCATCGAGGGGCACCTCGCCGGGCCCGGCATGA
>taxon106370_00590
ATGCCACGCAGTCTGAAAAAGGGCCCGTTCGTCGACGACCACCTGCTCAAGAAGGTGGAT
CTGCAGAACTCCAAGGGCACCAAGCACGTCATCAAGACCTGGTCGCGCCGGTCGACCGTG
ATCCCCGACATGCTGGGGCACACGATCGCCGTGCACGACGGCCGCAAGCACGTCCCGGTC
TTCATCACCGAGGGCATGGTCGGGCACAAGCTCGGCGAGTTCGCCCCGACCCGGACCTTC
CGTGGCCACGTCAAGGAGGACCGGAGGTCACGCCGTGGCTGA
>taxon106370_00677
GTGACTCTGTCGAAGCGTGCGTCCTGGTTCTTGATCGCGGTCGGCGTCTGGACGTGGGCC
ATCTGGCCAAATTTCCTGCGGAACGTGTGGAAGGATGATCGTTCCTGGGACGACGGCCCG
ACTGGCTTCTTCACGGTCCACCTGGTCCTGACTGTCGCTTCCCTCGCCATCGGCTCCGTC
GTTGGCTGGCTCGGCATCCGCGGCGCACGGGCCGTCCGCCATGGCGATACCGGTGATGAT
GCCTCATCCAGGCGGCTGATCAATTCGGGTCGTTGA
>taxon106370_00838
ATGTCGTGGACCGCGCCGAACCGAACCAGGCCGGCGGCATTCCCCGACCTGCTAGGCTTC
GCATTCGTGCTGCTGAGCCCCCATGAACAGGAACGACTGCTGATCCATGTGGCGGCCGGG
CTCGCCCGTGAACGGCGAGCCCGTGGGCTGCGGCTGAACCATCCCGAAGCGACCGCGATC
ATCACCTCGTTCCTGCTGGAGGGCGCGCGGGACGGTCGCGGCGTCGCGGACCTGATGAGC
GCCGGGCGAACCGTGCTCACCCGGGACGACGTCATGGAGGGCGTGCCGGAGATGCTCGGC
GAGGTGCAGGTCGAAGCCACCTTCCCGGACGGCACCAAGCTGGTCACCGTCCACCGGCCG
ATCCCGTGA
>taxon106370_01105
ATGGGCAGTGTGCAGGACGAACCAGGACGCGTCGAGGCTCTGGGACGGCTGTGTCGCTTC
CGGCTGGAGTTCTACGACTGCCTGACCCGCCGAGCGGACGCGCTGTTCGAAACGGCGGAG
GCGGTGCTGTGCACCGACGGCCCGGTCCGGACGCTGGTCGACCTGACACTGGCCCCGGAG
CACCGTCGCGGCCATGGAGCCTTGTACGACGGGCTGAACAGCGGCCGATTAGAGATCGCC
CGGCTGCGACGTGCGCTCGCGGACCTTCCGCTGCCCGCGGCCGCTGACGGACGACTCGTG
CTGGCCGTCGATGTCAGCCCATGGCTGCGCTCGGACGCCTCGACCAGCGCGGAGCGGCTG
TTCTGCCATGTTCATGGTCGCGCGAAGAACCAGTCCCAGCTGATTCCTGGCTGGCCGTAC
TCGTTCGTCGCGGCCCTCGAGTCCGGCCGGACGTCGTGGACCGCGCTCTTGGACGCAGTT
CGCCTCGGCCCCACCGACGACGCCACAGCGGTGACCGCCGACCAGCTCCGGGCGGTCGTG
GGCCGGCTGATCGCCGCCGGGCACTGGCACGACGGAGACCCGAACATCCTGATCGTGATG
GACGCCGGGTACGACGTGACCCGGCTGGCGTTCGTCCTGGCCGACCTGCCTGTCGAGGTG
CTCGGCCGGATCCGTTCCGACCGTGTCCTGCGCCTGGCCAAACCACCGAGACAGCCGGGT
ACCAACGGCCGTCCGCCCAAGCACGGCCCCGAGTTCGCCCTCGACAGGCCCGCGACTTGG
CCCGAACTGCAGCACACCACGACCACCAACACCAGCCGCTACGGCACCGCCACCGCGACC
AGCTGGAACCGGCTACACCCCCGGCTCACCCACCGCACCTGCTGGCTCGACCACCCCGGA
GACCTACCGATCATCGAAGGGACCCTCATCCGCCTGCAGGTCGACCACCTCCCCGGCGAC
CGCGACCCCAGGCCCGTCTGGCTGTGGTCCTCCGCGGTTGACGCCACCGCCACCGACATC
GACCGCGCCTGGCAGGCGTTCCTGCGCAGGTTCGACCTGGAACACACCTTCCGACTGTTC
AAACAGACCCTCGGCTGGACCCGCCCGAAGATCCGAACCCCGCAGGCCGCGGACCGCTGG
ACCTGGCTGATCATCACCGTCCACACCCAGCTCCGCCTCGCCCGACCCCTGGCCCGCGAC
CTACGCCGCCCCTGGGAGAAACCCGCCCCACCAGGACGACTCACGCCCGCCCGAGTCCGA
CGAGGATTCCGGAACATCCGCGCGATCATGCCCCTCCCCGCCAGCGCACCGAAACCCACC
AAGGCTGGCCCCGGCCGCCCTCCCGGCTCACGCAACCGCAGACCCGCACCCCACCACGAC
GTCGGAAAAACCATCCGACGGGACCTCACCATGACCGCCCACCAACACCGCACAGGTTAA
>taxon106370_01215
GTGTCCGTCGAGCGCACCCTCATCCTGGTCAAGCCCGATGGCGTCAGCCGTGGCCTCGTC
GGTGAGGTCGTCGGCCGGCTCGAGCGCAAGGGGCTCACTCTGGTGGCGCTCGAACTGCGC
ACGTTGGAGCGGTCCGTCGCCGAGACGCACTACGGAGAGCATGCCAGCAAGCCGTTCTTC
GGTGAACTGGTCGACTTCATCACCTCCGGGCCGCTGGTGGCCCTCGTGGCCGAGGGGCCG
CGTGCGGTGGAGGCGTCGCGTGGGCTGATCGGCGCAACCGATCCGGTCAAGGCCGCGCCC
GGCTCGCTGCGTGGGGACTACGCGCTGGAGATCGGCCAGAACCTCGTGCACGGCTCGGAC
TCGCCGGAGTCTGCCAAGCGGGAGATCGACCTCTTCTTCCCGGGCCTGAGCTGA
>taxon106370_01265
GTGGCCAACATCAAGTCGCAGATCAAGCGCAACCTCACCAACGAGAAGCGGCGGCTGCGC
AACAAGGCTGTGAAGTCGGAACTCAAGACGCACGTGCGTCGCTTCCGCGACGCCGTGGAT
GCCGGTGACGTCGAGCGCGCCGGCGAGACGCTGCGGATCGCGTCCCGCAAGCTGGACAAG
GCCGTCAGCAAGGGTGTCATTCACGCCAACCAGGCCGCCAATAAGAAGTCGGCACTGGCT
CGCACGCACGCCAACCTGGCCGCCAGCTGA
>taxon106370_01556
ATGACCGCCACCGACTTCGACCTGTACCGACTCAGCGACGAGCACCTCGAGTTGCGCGAC
GCCGTGCGCACCCTGGCCTACGACAAGATCGCGCCGTACGCCGCCGACGTCGACGCCCAC
AGCCGGTTCCCGCAGGAGGCCTACGACGCGCTGGTGGCCTCCGACTTCCACGCGCCCCAC
GTCCCTGTCGAATACGACGGCGTCGGCGCCGACGCGCTCGCCACCTGCATCGTCATCGAG
GAGGTCGCCCGCGTCTGCGCGTCCTCCTCGCTGATCCCCGCCGTGAACAAGCTCGGCAGC
CTCCCGCTCATCCTCGGCGGCACCGACGACCTGAAACAGCGATACCTCCCACCGCTGGCC
CGCGGCGAGGCCGCCTTCTCCTACGGCCTCTCCGAACGTGAGGCCGGCTCCGACACCGCT
GCGATGAAGACCCGCGCCGTCCGCGACGGCGACCACTGGGTGCTCTCCGGGCAGAAGTCC
TGGATCACCAACGCGGGGATCTCCGAGTACTACACCGTGCTCGCCGTCACCGACCCCGAC
GGCCGACGCGGCGCCAACATCAGCGCTTTCATCGTGGAGAGCTCCGACCCGGGCTTCTCC
GTCGGCAGCCCGGAGAAGAAGCTGGGCATCAAGGGCTCTCCGACCCGCGAGCTGCTCTTC
GACGACTGCCGAATTCCCGAGGATCGTCTCATCGGCGAGCTCGGTCACGGCCTCCGGCTG
GCGCTGCGTACTCTCGACCACACTCGGGTGACCATCGGTGCACAAGCCATCGGCATCGCC
CAGGGCGCACTCGACCTCGCCCTGAACTACGTCAAGGAGCGCAAGCAGTTCGGCAAGCGC
ATCGCGGACTTCCAGGGGATCCAGTTCATGCTTGCCGACATGGCCATGGCGCTGGAGGCC
GCGCGCCAGATGGTGTATGTCGCCGCCGCCAAGTCCGAGCGGGGGGACGCCGACCTCACG
TTCTTCGGCGCCGCCGCCAAGTGTCTGGCGTCGGACACCGCCATGCAGGTGACCACCGAC
GCCGTACAGCTACTCGGCGGCTACGGCTACACCCAGGACTTCCCCGCCGAACGGCTCATG
CGGGACGCCAAGATCACCCAGATCTACGAAGGTACCAACCAGATCCAGCGCATCGTCATG
GCCCGCCAGCTCCTCGCCGGCTAA
>taxon106370_01613
ATGGCTGGCTTCCAGCCTGCAACGCACATTCCTGAAACCGGGTACTCTGAAAACGGGTAC
GGAGCCGATGGATCCACTCCCCGCCGGAAGACGATCAGCAATTCCTACCTGCATCGCCTG
CAGCGCCGGCACTTCCTGCTGTTCGACGTCCTCCCGATTGCCGGCACCGCCGCCGCCATC
GCGTTTCTCGCGGTACATCCGATCGGGGCCACCGAACTCGCCCTACTCTTCTCGATGTGG
CTCCTGACCGGTCTGGGCATCACCGTCGGCTATCACCGGCTCTTCACGCACCGCGCGTTC
AAGGCGGCGCCGGCCGCGGCGGCCGCGCTCGCGGTACTCGGCTCGATGGCCGGCCAGGGC
GGCGTGGTGTCCTGGGTCGCTCTGCACCGGCGGCACCACGAGTGCAGCGATCGCGACGGA
GACCCGCACTCGCCGAATCTCGCCGGCAACGGTCTGAAGGGCCGGCTCCGCGGCCTGGCC
CACTCGCACTTCCTGTGGATGCGCCGCCACGAATATCCCAACGTCGTCCACTACGCGCCG
GATCTGATCAAGAACCGCGCGCTGGTCCGGGTGGCCCGCCTCTACTACTACTGGGTGACG
CTCGGGCTTCTGCTCCCGGCGCTCGTCGGTGGCCTCGTCTACCAAAGCTGGACCGGGGCG
GTGAGCGGCTTCCTCTGGGGTGGTCTCGTACGGATGTTCGTCCTCGAACACGTCATCTGG
GGGATCAACTCCTTCCTGCACATGTTCGGCACCCGCCCCTACGAGTCCCGGGAGAACAGC
AGGAACGGCGGGATCTTCGCCCTGCTGAGCCTGGGCGAATCGTGGCACAACAATCACCAC
GCGTTCCCCGATTCGCCCTCCTTCGGGCTGCGGTGGTACCGCCTCGATCCGGGTTACTGG
CTCATCAGGCTGCTCGCGGTCAGTGGCCTCGCCTGGGATGTCAAACTTCCGTCCGAAGAG
CGGATGGCGGCGAAGCGCATCGCCGCCAGAAGATCCGCTCCGAGTACCGCGGTATAA
>taxon106370_01935
ATGTCCGAGAACCATGACGCAGTCGTGTACAACACGAACGCGGAGAACGGCGGTGGCTGC
CCGGTCGCGCACAGGCGCGCCCCGCACCCCACCCAGGGCGGCGGAAACCGCGGCTGGTGG
CCGAACCGGCTCAACCTGAAGATCCTCGCCAAGAACCCCGCCGTGGCCAACCCCCTCGGC
GGGGAGTTCACCTATGCCGAGGCCTTCCGGACCCTCGACCTCGCCGCCGTGAAGCAGGAC
ATCGCGGCGGTGCTGACTACCTCGCAGGCCTGGTGGCCGGCCGACTACGGTCACTACGGC
CCGTTCATCATCCGGATGGCGTGGCACAGCGCGGGCACCTACCGCATCAGCGACGGTCGC
GGTGGTGCGGGTGCCGGCCAGCTGCGTTTCGCTCCCCTCAACAGCTGGCCGGACAACGCG
AACCTCGACAAGGCTCGCCGCCTGCTGTGGCCGGTCAAGAAGAAGTACGGTCAGAAGATC
TCATGGGCCGATCTGATGATCCTCGCCGGCAACGTCGCCCTGGAGTCGATGGGCTTCGAG
ACCTTCGGCTTCGCCGGCGGTCGGGTGGACGTCTGGGAGCCTGACGAGGACGTCTACTGG
GGCCCCGAGACCACCTGGCTCGACGACGAGCGCTACACCGGCGACCGGGAGCTCGAGAAT
CCCCTCGCCGCCGTCCAGATGGGTCTCATCTACGTCAACCCGGAGGGCCCGAACGGCAAC
CCGGACCCGATCGCCGCGGCGCGCGACATCCGCGAGACGTTCCGCCGGATGGCGATGAAC
GACGAGGAGACGGTCGCCCTGATCGCCGGCGGCCACACCTTCGGCAAGACCCACGGCGCG
GCCAACCCGGACGAGCACGTCGGCCCGGAGCCCGAGGGCGCCCCCATCGAGGAGCAGGGC
TTCGGCTGGACGAGCACCTTCGGCACCGGCAGGGGTGGGGACACGATCACCAGCGGGCTT
GAGGGTGCGTGGACGAACACCCCGGTGAGCTGGGACAACAGCTTCTTCGAGATCCTGTTC
AGCTACGAGTGGGAGCTGACGAAGAGCCCCGCCGGTGCGAACCAGTGGAAGCCGAAGGAC
GGTGCCGGTGCCGGCACCGTCCCCGACGCCCACGACGCAGCGAAAAGCCACGCCCCCACG
ATGCTGACGACGGACCTCGCCCTCCGGTTCGACCCGATCTACGAGCCCATCTCGCGGCGC
TTCCTGGAGAATCCGAGCGCGTTCGCGGACGCGTTCGCCCGGGCGTGGTTCAAGCTGACG
CATCGTGACCTGGGGCCGGTCGCGCGCTACCTCGGCCCGGAGGTCCCGACCGAGACGCTG
CTGTGGCAGGACCCGCTCCCGGCGGTGGCCCACGAGCTCATCGACGCCGCGGACGTCGCC
ACTCTCAAGGGTCAGATCCTTGCCTCGGGCCTGTCGGTCTCCCAGCTGGTCTCCACCGCG
TGGGCGTCGGCCTCGACGTTCCGCGGTGGTGACAAGCGCGGCGGCGCCAACGGTGCGCGC
ATCCGCCTCGAACCACAGCGCGGTTGGGAGGTCAACGAACCCGACCAGCTGGCGGCGGTC
CTGCGCACGCTGACGAGAATCCAGGAGGTCTTCAACGCCGCCCAGACCGGCGGCAAGCAG
GTCTCACTCGCCGACCTGATCGTGCTCGCCGGTGGTGTTGCCGTCGAGCAGGCCGCCGCG
AACGCCGGCTTCGACGTCGAGGTCCCCTTCGCACCGGGACGTACCGACGCGTCGCAGGAG
CAGACCGACGTGGAGTCGTTCGCGGTGCTCGAGCCGACGGCGGACGGGTTCCGCAACTAC
CTGGGGAAGGGCCACCGCCTGCCGGCTGAGTACCTTCTGCTCGACCGGGCGAACCAGCTG
ACCCTGAGCGCCCCCGAGCTGACGGTCCTCGTCGGTGGTCTGCGGGTCCTGGGCGCCAAC
TACCAGCAGTCGCCGCTCGGCGTCTTCACCGCGACCCCCGGGTCGCTGACGAACGACTTC
TTCGTCAACCTGCTCGAGCTGGGCACGACGTGGAAGACGACGTCCGAGGACGCGAACACC
TTCGAGGGCCGCGATGCCGCCACGGGCAAGGTCAGGTGGACCGGCAGCCGCGCCGACCTC
GTCTTCGGTTCAAACTCCGAACTGCGCGCGCTCGCGGAGGTCTACGCGAGCGACGACGCG
CGGGAGAAGTTCGTGCACGACTTTGTCGCGGCGTGGGTCAAGGTGATGAACCTCGACCGG
TTCGACCTCGTCTGA
>taxon106370_02152
GTGGACAGCGAGCGGCTGACCGACCGTATTTCGATCGGTGTGCTCGCCAGAATCGTTCCC
CGGGATCTCGTCGATGAAGCGCTGGTGGAGACGAAACGGCAGGAACGGCGTACCAGGCTG
CTGCCAGCCCGGGTCATGGTGTACTTCACGATGGCGATGTGCCTCTTCTTCGACGATGAC
TACGAAGAAGTCATGCGTAAACTCGCCGGTGCGTTGAGGTGGCTGGGGAACTGGAAGGGT
GACTGGCAGGTCCCAACTAGCGGGGCGATCTCGCAGGCACGGATCAGACTCGGCGCCGCG
CCTCTGAAACTGTTGTTTGAACGTGTCGCGGTGCCGGTCGCGGGGCGGGGTACCAAGGGC
GCATGGCTGCGTTCCCGGCGGCTGACGGCGATCGACGGGTTCTTCCTCGACGCCGCGGAC
ACCCCCGAGAACGTGGCCAGGTTCGGACGGCACACCAACGGACACAAGGCCAGCGCCCTG
CCACAGGTCCATGTTGTCGCGCTCGCCGAATGCGGCACGCACGCGATCGTCGCCGCCGCG
GTCGGCCCCCGGGCGAGCGACGAACGCACCCTCGCCGCCACTCTCTTCGACGCCTGCGAA
CCCGGGATGCTCCTCACCGCCGACCGCAACTTCTACGGCCGCGACCTGTGGCACCAGGCA
CTTGACACCGGCGCGGACCTGCTCTGGCGAGTCAGGTCCAACCTCGCGCTACCGGTCATC
CAACCGCTCCCTGACGGCTCCTACCTCTCCATTGTCATCAATCCGAAACTAAGCGGGAAA
CGGCGGGAACAGCTCATCGTCGACGCCCGCGCGGGCCGCGATTTTCCCGAGGACTACGCG
ACACCCGTCCGCGTCATCGAATACACGGTGCCCGACCGCACCGGAGCCGGCACCGGAGAA
CTGATCTGCCTCATCACCAACATCCTTGACCAAACCGATATATCCGCGGTGGAACTCGCC
ACGGGCTACCATGAGCGGTGGGAAATTGAAAGAATCTTCGATGAGGTGAAGACCCACCAG
CGGGGCGAAGCCCGCTCGGTCTCAATAGGTCAGTGCACCACGTATGAATCCGGTCATAGA
TCGGGTCTGGTAGGAACGTGGCCTACTGATCTGGAGGTTCGGTGCGCGGCGCGGTGTTGA
>taxon106370_02194
ATGCCAAAGATCATCGCTTACGAGGAGGAAGCACGGCGCGGGCTGGAACGTGGCATGAAC
CAGCTGGCCGGCGCCGTGAAGGTGACGCTCGGTCCGAAGGGGCGCAACGTCGTCCTGGAG
AAGAAGTGGGGCGTTCCCGCCATCACCAATGACGGCGTCTCCATAGCCAGGGAGATCGAG
CTCGAAGATCCGTATGAGAAGATCGGTGCCGAGATGGTCAAGGAGGTCGCCAAGAAGACC
GACGAGGTGGCCGGCGACGGCACCACGACGGCGACCGTTCTGGCGGAGGCACTGGTCCAT
GAGGGCCTGCGGAACGTGGCCGCGGGCGCGAACCCGATCGCCCTCAAACGTGGCATCGAG
CTGGCTGTCGAGCGGGTCTGTGGGGAACTGGCCAATCTGTCCAGGGAGCTGGAAACCAAG
GATCAGATCGCCTCAACGGCCTCGATCTCGGCCGGCGGGGACACCGCGATCGGCCAGATC
ATCGCCGAGGCGATGGACAAGGTCGGCCGGGACGGCGTCATCACCGTCGAGGAGAGCAAC
ACCTTCGGCCTCGAGCTGGAGCTCACCGAAGGTATGCGTTTCGACAAGGGCTACATCTCG
CCGTACTTCATCACTGATCAGGAGCGGATGGAGTGCGTCCTGGAGGACCCCTACATCCTG
GTCGCCAACATCAAGATTTCGCTGGTCAAGGACCTGCTCCCGCTGTTGGAGAAGGTCATG
CAGGCCGGCAGGCCGCTGCTGGTCATCGCCGAGAACGTTGAGGGGGAGGCCCTGGCGACC
CTGGTCGTCAACAAGATCCGCGGTACGTTCCGGTCCGTGGCCGTGAAGGCGCCGGGTTTC
GGCGAGCGGCGCAAGGCCATGCTCGGCGATATCGCCGTTCTGACGGGCAGTCAGGTGATC
AGTGAGGAGGTTGGTCTCAGGCTGGAGAACGCCGACCTCGACCTGCTTGGCCGGGCCCGC
AAGGTTGTCGTTACCAAGGATGACACGACCATTATCGAGGGCGCCGGCGACCCGGGCCGG
ATCGCCGGTCGGGTCAGCCAGATCCGTAGCGAGATCGAGAAGTCGGACTCCGACTACGAT
CGCGAGAAGCTGCAGGAGCGGCTGGCCAGGCTCGCCGGTGGCGTGGCCGTCATCAAAGCC
GGCGCGGCCACCGAGGTCGAGCTCAAGGAGCGTAAGCACCGCATCGAGGACGCGGTCCGC
AACGCGAAGGCCGCCGTTGAGGAGGGCATCGTCCCCGGCGGTGGGGTGGCTCTGCTGCTG
GCCTCGGGGGCTGTCTTCGACGGGCTGGAGGTGGCTGAGGACGAGCGGACCGGGGCCGAG
ATGGTGCGCCGCGCGTTGACCGAGCCGCTCCGGCAGATCGCGGTCAATGCCGGCCTGGAA
GGCGGCGTCGTGGTCGAGAAGGTCCGCAACCTGCAACCGGGGTGGGGGCTGGACGCCGCC
ACCGGCGAGCACGTCAACATGCTCGAGGCCGGGATCATCGACCCGACCAAGGTCACCCGC
TCCGCCCTGCAGAATGCCGCATCCATCGCCGGGCTGTTCCTCACCACCGAGGCCGTCGTT
GCCGAAAAGCCAGAGGAAAAGGAAACCGCGGCAGCGCCAGCTGGTGGGGGTGGCCTGGAG
TACTGA
>taxon106370_02210
ATGGGGCAGCCGTACCGGCCTATCGAGCCATACGCGCACGGCTTCCTCGATGTAGGCGAG
GACAACCAGATCTATTGGGAAACCAGCGGCAACCCAGACGGCAAGCCGGCGTTGTGGGTG
CACGGAGGTCCCGGCAGCGGCGGGCGCCGCGGCAGCCGCAGGATGTTTGATCCGGACGTC
TACCGGATCATCCTGTTCGACCAGCGTGGCTGCGGCCAGAGCCGACCGCACGCCAGCGAC
GCGACCGTCAGCCTGGAACACAACACCACCCGGCACCTGATCGCCGACATGGAGAGGCTC
CGCGAACATCTCGGCATCGACCGGTGGCTCTTTTACGGCAGCTCATGGGGCTCGACGCTG
ATACTCGCCTACGCCGAGCGCTACCCTGAACGGGTCTCCGAGATCATCATCGTCGGAGTC
ACCATGACCCGGCCCGAAGAAATCGACTGGCTCTACCGCGGCGTCGGGCGCCTGCTGCCA
GCCGCCTGGGAAGCGTTCCGCGACGCCGTGCCGAAGGACGACTGGGACGGCAGTCTCGTT
GCTGCCTACAACCGGCTGTTGGGCAGCCCCGACGAGGCGATAAGAATCACCGCGGCGCGG
GCCTGGTGCGCCTGGGAAGACGCCGTCATCGCGCACGAAGCGCTTGGGGCGCCAGGCCAG
TACAGCAGCAAACCCGACGATGCGCTCGTGGCCTTCGTCCGCATCTGCACGCACTACTTT
GCAAACAACGCCTGGCTGGAGGACGGGCAGTTGCTACGCGACGCTCACCGGCTGGCCGGG
ATTCCCTCGGTGTTGATCCACGGCCGACTTGACCTTGCCAGCCCGCTCAAGACCGCCTGG
GATCTCGCCAAGGCATGGCCCGACGCGGAACTGAAGATCATCGACAATGCAGGCCACACG
GGCAGCCCCGCGACCCAGAACGCCATCATCGAGGCGACCGAACGGTTCAGCACGAACGGA
CACTGA
>taxon106370_02222
GTGACTGACTCGACCATCATCTATACACACACTGACGAGGCTCCGGCCCTGGCGACGTAC
TCGTTCCTGCCCGTGGTCCAGGCGTACGCCGCGACGGCCGGGGTTAGTGTCGACAGCCGC
GACATCTCCCTGGCGGGGCGGATCATCGCCAGTTTCCCCGAGGATCTCGAGGAGGCCCAG
CGCATCGAGGACGCGCTCGCCGAGCTCGGTGAGCTGGCCAGGACGCCCGAGGCGAACATC
ATCAAGCTGCCGAACATCTCGGCTTCGATTCCGCAGCTGAAGGCGGCGATCGTCGAGCTG
CAGAAGCGGGGCTATGCGCTGCCGGACTACCCGGACGACCCGAAGACCGACGAGGAGCGG
GAGATCCGCGCCCGTTATGACAAGGTGAAGGGCAGCGCCGTCAACCCGGTGCTGCGCGAG
GGCAACTCCGACCGCCGCGCCCCGGCCTCGGTGAAGAACTACGCCCGGACCCACCCGCAC
CGGATGGGCGCGTGGACACCCGACTCGAAGACGAACGTCGCCACGATGGGCGCCGGCGAC
TTCCGCTCCACCGAGAAGTCCACGATCATCGCCGCGGCCGGCACGCTGCGCATCGAGCTT
GCGGGTGACGACGGCAGCACCACCGTCCTGCTCCCGTCCCTGCCGGTGCTGGCGGGCGAG
GTAGTGGACGCGGCCGTCCTGCGGGTGGCCGCGCTGCGCGAGTTCCTCACCGCGCAGATC
GCCCGGGCCAAGGCCGAGGGCGTGCTGTTTTCGGTGCACCTGAAGGCCACGATGATGAAG
GTCTCCGACCCGATCATCTTCGGCCACGTGGTACGGGCCTTCTTCCCGAAGACGTTCGCC
ACCCACGGCGCGACGCTCGCCGCGGCCGGCCTGTCCCCGAACGACGGGCTCGGCGGTATC
CTCAAGGGCCTGGAATCGCTGCCCGAGGGCGCGCAGATCAAGGCCTCCTTCGCCGCGGAG
CTCGCCGAGGGCCCCGCCCTGGCAATGGTCGACTCCGACCGCGGCATCACCAACCTGCAC
GTGCCCAGCGACGTCATCGTCGACGCCTCCATGCCGGCCATGATCCGTACCTCCGGCCAC
ATGTGGGGCCCGGACGGCCGGGAGGCGGACACCCTGGCGGTCCTGCCCGACTCGAGCTAC
GCCGGCATCTACCAGGTCGCCATCGACGACTGCCGGGCGCACGGCGCCTACGACCCCGCG
ACGATGGGCTCGGTGGCCAACGTCGGCCTGATGGCGCAGAAGGCCGAGGAGTACGGCAGC
CACGACAAGACCTTCGAGATCCCCACCACGGGCACGGTGCGGATCGTCGACCAGGCCGGC
ACCGTGGTGCTGGAGCAGGCGGTCGCCGCCGGCGACATCTTTCGCGCCTGCCAGACCAAG
GACGCGCCGATCCGGGACTGGGTGAAGCTCGCCGTCGCGCGCGCCCGCGCCACCGGTGAC
CCGGCGGTGTTCTGGCTCGACGAGAACCGCGCCCACGACGCGAGGCTGATCGAGAAGGTC
CGGGCGTATCTGCCCGGGCACGACACCTCCGGGCTGCGGATCGAGATCAAGGCTCCGGTC
GACGCGATCGCGTTCTCACTGGAGCGGATCCGCCGCGGCGAGAACACGATCTCAGTCACC
GGCAACGTGCTGCGTGACTATCTGACCGACCTGTTCCCGATCCTGGAGCTCGGCACGAGT
GCCAAGATGCTCTCGATCGTCCCGCTCATGAACGGTGGCGGCCTGTTCGAGACCGGCGCC
GGCGGCTCCGCGCCCAAGCACGTCCAGCAGCTGCTCAGGGAGAACTACCTGCGCTGGGAC
AGCCTGGGCGAGTTCCTGGCGCTCGCGGCCAGCTTCGAGCAGTTCGCGCGGACGACGGGC
AACGCGCGTGCCCAGGTGCTCGCCGACACCCTCGACCGCGCGACCGCCACCTTCCTCAAC
GAGGACAAGTCGCCCAGCCGCCGGCTGGGTGGCCTCGACAACCGCGGCAGCCATTTCTAC
CTGGCGCTCTACTGGGCGCAGGAGCTGGCCGCGCAGATCGGCGACCCCCGTCTCGCGGAG
GCGTTCGCCGGTCTCGCCAAGACGCTCGCCGACCAGGAGAAGGCGATCGTCGACGAACTG
ATCGCGGTCCAGGGCTCGCCTGCCGACATCGGGGGGTACTACCAGCCCGACCCCGTCAAG
GCCGCGGCCGTCATGCGTCCGTCGAAGATCTTCAACGAGGCCATCGCCAGCCTCGGCTGA
>taxon106370_02659
ATGAGCACGGCCATGAGCACGGCCATGAGCACGGCCACGAGGACGGACCCGCGGTCGCCG
GACCCGCGGTCGCCGGACCCGCGGTCGCCGGACCCGCGGTCGCCGGCGCCGCACGTTGCC
GACCGCAGCGATGTGATCCGCGTGCACGGCGCGCGCGAGAACAACCTCAGGGACGTCAGC
ATCGAGATCCCGAAGCGCCGGCTGACGGTGTTCACCGGCGTCTCCGGCTCGGGCAAGAGC
TCGCTGGTGTTCGGCACGATCGCCGCCGAGTCGCAGCGGCTGATCAACGAGACGTACAGC
GCCTTCGTGCAGGGCTTCATGCCGACGCTGGCGCGGCCCGAGGTCGACGTACTCGAAGGG
CTGACAACCGCGATCATCGTCGACCAGCAGCGGATGGGAGCCGACGCCCGCTCCACGGTC
GGCACCGCCACCGACGCGAACGCGATGCTGCGCATCCTGTTCAGCCGGCTCGGCGAGCCA
CACATCGGCTCGCCCAACGCGTTCTCCTTCAACGTCCCCTCGGTCCGAGCGGCCGGCGCG
GTCACGGTCGAACGCGGTGCCGGTAAGACCAAGACCGTGAAACAGACCTACACCCGCGCC
GGCGGCATGTGCCCGCGCTGCGAAGGCCGGGGCACGGTCTCCGAGATCGACCTCACCCAG
CTTTTCGACGACTCCAAGTCGCTCGCCGAGGGCGCGATCACCATTCCCGGCTACAAGGTG
GACGGCTGGTGGACGGTGGGGATCTTCATCGAGTCGGGCTTCCTCGACCCGAACAAGCCG
ATCCGCCAGTACACGAAGAAGGAACTCCGGGACTTCCTCTACAAGGAACCGACCAAGGTG
AAGGTCAACGGTGTCAACCTCACCTACGAGGGGCTGGTCCCCAAGGTCCAGAAGTCGTTC
CTCGCCAAGGATCCCGACGCCCTGCAGCCGCATATCCGGGCGTTCGTGGACCGGGCGGTC
ACCTTCACCGCCTGTCCCGACTGCGGCGGCACCCGGCTCAGCGAGGCGGCTCGGTCCTCC
AGGATCAAAGGGATCAACATCGCCGACGCCTGCGCGATGCAGATCAGTGACCTGGCCGAA
TGGGTCCGCGGCCTCGACGAGCCGTCGGTCGCGCCGCTGCTCGCCACGCTGCGGCGGACC
CTCGACTCGTTCGTGGAGATCGGGCTGGGCTACCTCTCGCTCGACCGGCCGTCGGGCACG
CTGTCGGGCGGCGAGGCGCAGCGGGTCAAGATGATCCGCCACCTCGGCTCCTCCCTCACC
GACGTCACCTACGTCTTCGACGAGCCCACCACGGGCCTGCACCCCCATGACATCCGGCGG
ATGAACGACCTGCTGCTACGGCTGCGGGACAAGGGCAACACGGTGCTCGTCGTGGAGCAC
GAGCCGGAGACGATCGCGATCGCCGACCACGTCGTCGACCTCGGCCCCGGCGCCGGAACA
GCGGGCGGCACCGTCTGCTTCGAGGGCACCGTCGAGGGGCTGCGGGTCAGCGGCACCCGC
ACCGGCCGCCATCTCGACGACCGGGCCGCCCTCAAGGAGGCGGTGCGGACGCCCACCGGC
CGGCTAGCGATCCGCGGCGCGACGGCGCACAACCTGCGCGGCGTCGACGTCGACATCCCG
CTCGGGGTGCTTGTCGTCGTCACCGGCGTCGCCGGCTCCGGCAAGAGCTCGCTCGTGCAC
GGGTCGATCCCCCATCTCTCGGGGCCAGCCGGCGCGGGTGTGGTGTCGATCGACCAGGGC
GCGATCCGCGGCTCGCGACGGAGCAACCCGGCGACGTACACCGGACTGCTCGACCCGATC
CGCAAGGCGTTCGCGAAGGCGGGCGGCGTGAAGCCGGCGCTGTTCAGCGCCAACTCCGAG
GGCGCCTGCCCCACCTGCAACGGCGTCGGGGTCATCTACACCGACCTGGCGATGATGGCC
GGCGTCGCCACCACCTGCGAGGAGTGCGAGGGGAAACGGTTTGAAGCATCGGTGCTGGAG
CACCATCTCGGCGACCGCGACATCAGTGAGGTGCTCGCGATGTCGGTGACCGAGGCCGAG
GAGTTCTTCGGCGCCGGGGAGGCGCGCACGCCGGCCGCGCACGCCATCCTCAACCGGCTC
GCCGACGTCGGGCTCGGCTACCTCAGCCTCGGCCAGCCGCTCACCACGCTGTCCGGCGGC
GAGCGGCAGCGGCTCAAGCTGGCCACCCACCTGGCCGAGAAGGGCGGCGTCTACGTCCTC
GACGAGCCGACCACCGGCCTGCACCTCGCCGACGTCGAGCAGCTGCTCGGCCTGCTCGAC
CGGCTCGTCGACGCCGGCAAGTCGGTCATCGTCATCGAGCACCACCAGGCGGTCATGGCG
CACGCCGACTGGATCATCGACCTCGGTCCCGGCGCTGGCCACGACGGCGGCCGGATCGTC
TTCGAGGGCACCCCCGCCGACCTCGTCGCAGCCCGCTCCACCCTCACCGGCGAGCACCTC
GCGGCCTACGTCGGCACCTGA
>taxon106370_02981
ATGACGTACGTCCCACCTGGAAAGCCAGGCAGTATCGTCCATGTTACGGACCGGTACGAG
AACTTCATCGGTGGAAAGTGGCTGCCGCCGCGGGCCGGTAAGTATTCGACCAACCTCAGC
CCGGCCACGGCGCAGCCGATCTGTGAAATACCGCGGTCGGCGGCGGAGGATGTCGAGGAC
GCCCTGGACGCGGCGCACGCCGCCGCCGGCTCCTGGGCCGCCGCGTCCCCGGCGGAGCGG
GCCGAGGTGCTGACCGCGGTGGCGGATGCGATCGACGCCAACCGGGAGATGCTCGCGGTC
ACGGAGAGCTGGGAGAACGGCAAGCCGGTGCGGGAGACGCTGGCTGCCGACATCCCGCTG
GCCGCCGACCACTTCCGGTACTTCGCCGCGGCGGCGCGCACCCTGGAGGGGTCGATCTCC
GAGATTGACGGCAGGACCTACGCCTATCACTTCCACGAGCCGCTCGGGGTGGTCGGGCAG
ATCATCCCCTTCAACTTCCCGTTGCTGATGGCGGCGTGGAAGCTGGCGCCCGCGCTGGCC
GCGGGTAACTGCTCGGTGATCAAGCCGGCGTCACCGACGCCGTGGTCGATCCTCAAGCTC
GCCGAGGTGATTCAGGACGTCATCCCGCCCGGCATCATCAACATCGTCAACGGGCCCGGC
GCCGAGGTCGGCAGAGCCCTGGCCACCAGCCCGAAGATCGCGAAGATCGGGTTCACCGGT
GAGACCACGACCGGCCGGCTGATGATGCAGTACGCGGCGCGGAACATCATCCCGGTCACC
CTGGAGCTGGGCGGAAAGTCCCCGAACATCTTCTTCGAGGACGTCCTGGCCGCCGACGAC
GCCTATCTGAACAAGGCGGTCGAGGGGCTGGTGCTGTATGCGTTCAACAAGGGCGAGGTG
TGCACCTGCCCGTCCCGGGCGCTGATCCAGGAGTCGATCTACGACGAGTTCATGGCGCGG
GCGCTGGAACGGGTCGGCCGGATCCAGCAGGGCAACCCGTTGGACCCGGCGACAATGCTG
GGCCCGCAGGTCTCCGCGCAGCAGCTGTCAAAGATCGGCTCCTACGTGGACATCGGCCTG
GCTGAGGGCGCCGAACTGCTGGCCGGTGGGCACCGGACGCGGCTGGCCGGAGAGTTCGCG
AACGGCTACTTCTTCGAGCCGACGCTGCTGAAGGGCCACAACAAGATGCGGGTCTTCCAG
GAGGAAATCTTCGGCCCGGTGCTGGCTGTCACCACCTTCAAGGACGAGGCCGAGGCGTTG
GCCATCGCCAACGACACGCCTTACGGGCTCGGTGCCGGTGTGTGGACGCGGGACGGTGCC
CGCCAGTTCCGGATGGGCCGGGGCATCAAGGCCGGCCGGGTCTGGGTCAACTGCTACCAC
CAGTATCCGGCGGGCGCGGCATTCGGCGGATACAAGGTGTCCGGCATCGGCCGCGAAAAC
CACCGGATGATGCTGGAGCACTACAGCCAGACCAAGAACATGCTGGTCAGCTACGACGAG
AACGCGCTCGGCCTGTTCTAG
>taxon106370_03327
ATGCGTCTTCATGTGGGGTGCGCGATGTGGGCTCACAAGTCATGGCAAGGGCGCTTTCTG
GCGCATCCGCTCCCGCCTCACGAACGCCTGCGAAACTACGCCAGCTGGTGCAACGCGGTC
GAAGGGAATGCAACGTTCTATGCGACTCCGGCCAGGAGCGCCGTGGCCTCGTGGGCGCAG
CAGACCGACGCCGACTTCCGATTCGTGATCAAGCTGCCAAAAACCATCACGCACGAACGC
CGCCTGACGGGCGTCGACGAAGCGTTACACGCCTTCCTGGAAGCGATCGAGCCACTCGGC
CCACGGGCCCATGCCCTCTGGATACAGCTACCAGGATCGTTCACCCCGGCCGACGTCCCC
GTGCTTGCCCGCTTTCTGCGCCGGCTCACCAGGTCCCACCGGTACGCTGTGGAGGTCCGC
CACCCCGCATTCTTCAACGACCCTCGCGCAGCGCGACTTCTCGAAGGAGTCCTTGCCGCC
GCGACCGCCGAATGGATTCCATTCGACACCACCACATTCTTTCAAAGCCCGCCAGGCAGC
GATGCCGAACGAGAAGCCTGGACCAGGAAACCGCGCGTGCCGCTCCGATCGCTCGCGTTG
ACCGACCGGCCGATCGTCCGCTACCTCGGCCGCGACGCCTCCACGCAGACGATCAAAGGC
TGGCAGCGTTGGATTGACACTGCCATCGAGTGGCTGCGCGAGGGTCGATCACCCACCGTG
TTTATTCACACCCCGGACAACGCCGACGCGCTACTACTCGCCCGCTGCTTCCACGATGAC
GTACGGGTACGGGTGCCTGAGCTCGATGCACTGCCTCAGCCGATACCGACCGAGCCCCTG
ACCCTCTTCTGA
>taxon106370_03668
GTGGTCCACGCGTACATCCTTATCCAGACCGAGGTCGGCAAGTCCTCCTCGGTTGCCAAG
GAGATCGAGCAGATCCCCGGGGTCACCCAGGCCGAGGACGTCACCGGCCCCTATGACGTC
ATCGTCCGGGCGGAGGCGGCCACCGTCGATGACCTCGGGAAGATGGTCATGGCGAGAGTG
CAGTCGGTCGACGGCATCACCCGCACGCTGACCTGCCCGGTCGTTCACTTCTGA
>taxon106370_04517
GTGTACCGGTGCGGAAGGGTCCATGTGAACGTCCTGGAAGCGGTGTTTCTCGGCGCGGTC
GAGGGGCTGACGGAATTTCTGCCGGTGTCCAGCACCGGACATCTGACAATTTTGGAGAAG
CTGCTCGGCCACGACATCGACGACCCGGACATCACCGCTTTCACCGCGATCATCCAGGTC
GGTGCGGTCTTCGCCACCCTGCTTTACTTCCGGCATGATTTCCGGCGCCTTCTGGCGGCG
TGGGGCCGCGGTGTGCGCGATCCCGCCTGGCGGGAGCATCCGGATTACCGGTTCGGCTGG
GCCGTCATTCTCGGATCGATTCCCATCGGCCTGGTCGGGGTGGCCTTCAAGGATCAGATC
GAGACCACGCTACGCAGCCTGTGGTTCGTCGGCGGTGCGCTGATCCTCTGGAGCGGGGTG
ATGGGGTACGCGGACCACGTCGGTACCCAGAAACGTCACGAGGAGGACGTGACGTGGAAG
GACACCCTGGTGATCGGCATCGTGCAGTGCATGGCGCTGATCCCGGGTATCTCGCGATCC
GGGGCGACCATGTCGGCGGGGTTGCTGCGTGGCCTGGACCGGGTGGCGGTGACCCGGCTG
TCCTTCTTCCTGTCCATCCCGGCCCTGATGGCGGCCGCGGCGCTGCAGGTCCTCACGAAG
TCCGACGACATCGCCGACGGGGTGGGCTGGCCGGCGACGATCATCGCGACCGTGGTCAGC
TTTGCCGTCGCCTACGTCGCGATCGCCTGGCTGTTGAAGTTCATTGCCAGACACAGCTAC
AGCGTTTTCATCGGTTACCGGCTGGCGCTCGGTGCCACCGTGCTCTTCCTCGTGGCCACT
GGGATCGTCTCGGCGACCTGA
>taxon110662_00131
ATGTCCCACGCCGTCAAGATCTACGACACCTGCATCGGCTGCACTCAGTGTGTGCGTGCC
TGCCCTCTCGACGTGCTTGAGATGGTTCCCTGGGACGGCTGCAAGGCCGGCCAGATTGCT
TCTTCTCCTCGCACAGAAGATTGCGTTGGTTGCAAGCGCTGCGAAACCGCCTGCCCCACC
GACTTCCTCAGCATCCGCGTATATCTCGGAGACGAGACAACGCGCTCCATGGGTCTGGCC
TACTGA
>taxon110662_00758
ATGACCTCCACAGTCCCTTTCGTTTCCAACGGCGTCGCCAACGGCAACGGCAATGGCAGC
TTGAATCCCCAGATCTCAGCGCGCATCCGTGAACGCTTGAGAGAGGCCGGTGCCTCCTTC
CTGGCCAACGACAACATCGCTGATCACCTCCAGCCCGGTGAGCTCGATCAACTTCAGGTT
GAAGTTGCAGACAAGGTTCGCGACCTGCTGCGCAGCCTGGTGATCGACATCGATAACGAC
CACAACACCCACGAGACGGCGGAGCGCGTCGCCAAGATGTACCTCCAGGAGGTGTTCAAG
GGGCGTTACCACCAGCAGCCCAAGGTGGCCAGCTTCCCCAATGTGAAACAGCTGGATGAG
ATCTACACCGTTGGCCCGATCACGGTGCGCTCGGCCTGTTCACATCACCTGGTGCCGATC
ATGGGCAACTGCTGGATTGGGATCAAGCCGGGTGCCCGGGTGATCGGCCTCTCCAAGTTC
ACCCGCGTTGCCGACTGGGTGTTCTCCCGCCCTCACATCCAGGAAGAGGCTGTGATGATC
CTTGCCGACGAAATCGAGAAGCTCTGTGAGCCCCAGGGTCTCGGCATCATCATCAAGGCG
CAGCACTACTGCATGAAGTGGCGTGGCGTGAAGGAGCCCCAAACCAGCATGGTGAATTCC
GTGGTGCGCGGCGATTTCCGCCACGACCCCAGCCTCAAGCAGGAGTTCTTTGAGCTGGTG
CGTCAGCAGGAAGCACTTCTGAGCACATGA
>taxon110662_02522
ATGCGCACTCTTTTCGTATACCCCGAATTCCCGAAGACCTTCTGGAGTTACGAAAAGATT
CTCGAGCTTGTGAATCGCAAAGTGCTGCTGCCTCCCCTAGGGATGGTCACCGTGGCAGCA
CTTCTCCCCCAGGAATGGGAGATGAAGCTGGTGGACCGGAACGTTAGGGAGGTGACGGAG
GAGGAGTGGGATTGGGCTGAGCTGGTGATCATTTCGGGAATGATCGTCCAGAAGGACGAC
ATGGCCGTGCAGATCGGCAAGGCCAAACAGCGCGGGCTGCCGGTGGCGATTGGCGGCCCC
TTCGCCAGTTCCACACCGGATGCACCAGAACTGGATCTGGCGGATTTCAAGATCCTCGAT
GAGGGGGAAATCACCCTGCCGATGTTCCTGGATGCCCTGGAACGGGGAGAGGCCAGTGGC
CGTTTCAGCGCCGAGGGAGACAAGCCAGATGTCACCGCCACCCCGATTCCACGCTTCGAT
CTTCTGCAACTCGAGGCCTACGACTCGATGAGCGTGCAGTTCTCGCGGGGCTGCCCCTTC
AACTGCGAGTTCTGCGACATCATCGTTCTCTATGGCCGCAAGCCCCGCACCAAAACCCCC
GAGCAGCTGGTGGCTGAGCTGCAATACCTCTACGACCTGGGCTGGCGGCGCTCAATCTTC
CTGGTGGACGACAACTTCATCGGCAACAAACGCAACGCCAAGTTGCTGCTGCCGCAGATC
CGCACCTGGCAGGAAGAGCGGGGTTACCCCTTCAGCTTCGCTACCGAAGCCTCTGTGGAC
CTGGCCGACGACGACGAGATGATGCGGATGATGCACGACGCCCGTTTCGAAAGCGTCTTT
CTGGGCATCGAAACCCCGGACGAAGCCAGCCTGGAAACGGCTCGCAAGGTGCAGAACACG
CGCAACCCACTGGATGCCGCGGTGGACCGGATCACCGCCAACGGAATCCGCGTGATGGCG
GGTTTCATCATCGGTTTCGACGGCGAGAAGGATGGTGCAGGCCACCGCATCGTGGACTTT
GTGACCCGCACAGGCATCCCCGCCGCGATGATGGGCATGTTGCAAGCGCTGCCCAAGACA
GCCCTCTGGGCACGGCTGGAGCGGGAAGGGCGCCTGATCCAAGGGGAAGATGCCGCCAAG
GGCGTGAACCAAACCAACCTGCTGAACTTCAAACCCACCCGACCGATCCGCGACATTGCC
AACGAGTACGTGGACGCGTTCTGCGCGCTCTACGAACCCAACGCCTACATGGACCGGGTT
TACAGCTATTACCTGAAGATGGGGGCTCCCCGCTGGAAAGCCGCGGCCAAACTGCCCAGC
CTGGTGGACCTCAAGGCCCTGAGCATTGTGGTTTGGCGGCAGGGCATCAAGCGCAACACC
CGCACCCGTTTCTGGGGCTATCTGTTCGGTATGGCACGAAAAAACCCCGCCCTGCTGGAA
CAGTTCCTCTCGGTGCTGGCCCACAACGAGCACTTCCTCGAGTACCGCTCGATCGTTCAG
CGTGAAATCCGCGAACAACTTGAAGCTCTACCGCCTGAAGAACCCACGGCAGCCAAAGAA
CTGCAGCCTGCCTAA
>taxon114615_01053
ATGGCCCGCATTACCTTGCGTCAATTGCTCGATCACGCGGCGGAGCACGATTACGGCGTC
CCGGCCTTCAACATCAACAACATGGAGCAGGCGCTGTCGATCATGGAGGCGGCGAGCTCC
GCTGACGCCCCGGTGATCATCCAGGCCTCGCGCGGCGCCCGCGCCTACGCCAACGACATC
ATGCTCAAGCACATGATGGACGCGCTGACCGAGATCTATCCGCAGATCCCGATCTGCGTG
CATCTCGACCACGGCAACGGCGCCGACACCTGCATGACCGCGATCCAGTCCGGCTTCACC
TCGGTGATGATGGACGGCTCGCTCAAGGCCGACGGCAAGACCCCGGCCGACTGGGACTAC
AATGTCGGCGTCACCAAGACGGTCGCCACCATGGCACATCTCGGCGGCATCTCGGTCGAG
GGCGAGCTCGGCGTGCTCGGCTCGCTCGAGACCGGCATGGGCGACAAGGAGGACGGCCAC
GGCGCCGAGGGCAAGCTGTCGCACGACCAGCTGCTGACCAATCCCGACGAGGCCGTGAAG
TTCGTCCAGGAGACCAAGGTCGACGCGCTGGCGATCGCGATGGGCACCTCGCACGGCGCC
TACAAATTCACCCGCAAGCCGGATGGCGACATCCTTGCAATGAACGTGATCGAGGAGATC
CACCGCAAGCTGCCGAACACGCATCTGGTGATGCACGGCTCCTCGTCGGTGCCGCAGGAC
CTGCAGGAGATCATCAATTCGTTCGGCGGCAAGATGAAGCCGACCTGGGGCGTGCCGGTC
GCCGAGATCCAGCGCGGCATCAAGCACGGCGTGCGCAAGATCAATATCGACACCGACAAC
CGCATGGCGATGACCGGCCAGATCCGCAAGGTGCTGTCGCAGCACCCGGAGGAGTTCGAT
CCGCGCAAATATTTGAAGCCGGCGATGGAAGCCATGACCAAGCTCTGCAAGCAGCGCTTC
GAGGAGTTCAACACTGCGGGCCAGGCCGGCAAGATCAAGCGCGTGCTGACAACCGCCGAG
ATGGCCAAGCGCTACGCCAAGGGCGAGCTCGACCCGAAGGTGGCGTGA
>taxon114615_02630
ATGATCCATCCCGAAACCATCACAACCGTCATGCGGGCCCTGGCTGATCCCACCCGGCGC
GCGGTGTTCGAGCGCATCGTCGACGCCGACGAGATCACCGTGGTGGAGCTGACCCGCGGC
AGCACGGTCACGCAGGGCGCGATCTCGCAGCATCTGAAAGCGCTGAAGCAGGCCGGTCTG
GTCTGCGAGCGCCCCGAGGGTCGCAAGGTCTACTACCGCGCCGAGCCACGCGGGCTGGAG
CCGCTGGCCGACTGGATGAGTCATTACGGCGCCTTCTGGCGCGAGCGCTTCGCCGACCTG
AGGAAACTGCTGAAGGACATCGATCCATGA
>taxon1148_03035
ATGATTCCAACCGTCATTGAAACGTCTGGGCGTGGCGATCGCGCCTTTGATATTTATTCC
CGCCTACTCCGGGAGCGGATTGTCTTCCTGGGGCAAGAAGTCCGGGATGAGAACGCCAAT
TTAGTTGTTGCCCAACTGCTGTTTTTGGAAGCGGAAGATCCGGAAAAAGACATTTATCTT
TACATCAACTCCCCCGGAGGCTCGGTGTCGGCAGGACTAGGAATTTTCGACACCATGAAC
CAGATCCGCCCCGATGTGTGTACCATCTGCATCGGTTTAGCGGCCAGCATGGGGGCTTTT
CTCCTTAGTGCTGGAGCCAAAGGTAAGCGCATGAGTTTGCCCAACTCCCGCATCATGATT
CACCAACCCCTAGGGGGAGCCCAGGGCCAAGCCACGGATATTGAAATTCAAGCCAAAGAG
ATTCTTTATCTTAAAGCACTACTTAACCAACATTTGGCCAACCACACTGGCAAATCCCTA
GAGGAAATTACCGCCGATACGGAACGGGATTTCTTTATGTCCGCTGAGGAATCGAAGGAA
TATGGCTTGATTGACCAGGTAATTAACCGTCGTCCTTCCGCCAGTGACCCTATTTAA
>taxon121723_00189
ATGACAAATCGTACAAGACGACTATTCAGCGCAGAATTCAAGCTCGAGGCTTCACAGTTA
GTGATTGATCAAAATTACTCAGTGGCAGAAGCCGCCCAAGCCATGAATGTGGGTAAATCC
ACGATGGATAAATGGGTTCGTCAGCTTAAACAAGAACGACAAGGCAAAACGCCAAAAGCT
TCGCCTATGACCCCTGAGCAAATAGAAATTCGGGAATTAAAAAAGAAGTTAGCTCGTCTT
GAAGAGCATAATGAAATATTAAAAAAAGCCACGGCTCTGTTGATGTCGGACTCACTGAAC
AATTCTTGA
>taxon121723_00199
ATGACAAATCGTACAAGACGACTATTCAGCGCAGAATTCAAGCTCGAGGCTTCACAGTTA
GTGATTGATCAAAATTACTCAGTGGCAGAAGCCGCCCAAGCCATGAATGTGGGTAAATCC
ACGATGGATAAATGGGTTCGTCAGCTTAAACAAGAACGACAAGGCAAAACGCCAAAAGCT
TCGCCTATGACCCCTGAGCAAATAGAAATTCGGGAATTAAAAAAGAAGTTAGCTCGTCTT
GAAGAGCATAATGAAATATTAAAAAAAGCCACGGCTCTGTTGATGTCGGACTCACTGAAC
AATTCTTGA
>taxon121723_00207
ATGACAAATCGTACAAGACGACTATTCAGCGCAGAATTCAAGCTCGAGGCTTCACAGTTA
GTGATTGATCAAAATTACTCAGTGGCAGAAGCCGCCCAAGCCATGAATGTGGGTAAATCC
ACGATGGATAAATGGGTTCGTCAGCTTAAACAAGAACGACAAGGCAAAACGCCAAAAGCT
TCGCCTATGACCCCTGAGCAAATAGAAATTCGGGAATTAAAAAAGAAGTTAGCTCGTCTT
GAAGAGCATAATGAAATATTAAAAAAAGCCACGGCTCTGTTGATGTCGGACTCACTGAAC
AATTCTTGA
>taxon121723_00234
ATGACAAATCGTACAAGACGACTATTCAGCGCAGAATTCAAGCTCGAGGCTTCACAGTTA
GTGATTGATCAAAATTACTCAGTGGCAGAAGCCGCCCAAGCCATGAATGTGGGTAAATCC
ACGATGGATAAATGGGTTCGTCAGCTTAAACAAGAACGACAAGGCAAAACGCCAAAAGCT
TCGCCTATGACCCCTGAGCAAATAGAAATTCGGGAATTAAAAAAGAAGTTAGCTCGTCTT
GAAGAGCATAATGAAATATTAAAAAAAGCCACGGCTCTGTTGATGTCGGACTCACTGAAC
AATTCTTGA
>taxon121723_00309
ATGACAAATCGTACAAGACGACTATTCAGCGCAGAATTCAAGCTCGAGGCTTCACAGTTA
GTGATTGATCAAAATTACTCAGTGGCAGAAGCCGCCCAAGCCATGAATGTGGGTAAATCC
ACGATGGATAAATGGGTTCGTCAGCTTAAACAAGAACGACAAGGCAAAACGCCAAAAGCT
TCGCCTATGACCCCTGAGCAAATAGAAATTCGGGAATTAAAAAAGAAGTTAGCTCGTCTT
GAAGAGCATAATGAAATATTAAAAAAAGCCACGGCTCTGTTGATGTCGGACTCACTGAAC
AATTCTTGA
>taxon121723_00310
ATGATCAAGAAACTCAAGCAGAGCTATAGCGTAAAAACATTATGCGAAGTCTTCAATGTT
CATCGAAGTAGTTATAACTATTGGCTAAAGCGTCCAACAGCGATTAGGGCGGAAACAGTC
AAACTTCGCAGCTTAGTTAGTGAGGCCCACGCAGCAAGCAACGCCTCTGCGGGAGCGAGG
ACTATTGCAGATATAGTCACAAATCAGGGTTTAAAACTGAGCCGATACCGAGCAACAAAA
CTCATGAGAGAGCTTGGTTTAGTCAGTTGCCAACAGCCAAAGCATCGATACAGAAAGGCT
TCTCAAGAACATGTTGAGGTTCCAAATCACTTGGGCCGACAGTTTGCTGTTACCGCCCCA
AATGAAGTTTGGGTTGGTGATGTTACGTATATTTGGACAGGAAATCGCTGGATGTATTTA
GCCGTTGTTATTGATCTTTTTGCCCGCAAAGTGATTGGTTGGTCGATGTCTTTATCACCT
GATTCCAGTCTGACAGGCAAAGCTCTTTCAATGGCTTATGAGTCGCGTGGTAAGCCGAAA
GGCGTCATGTTCCACAGCGATCAAGGTAGCCACTATACAAGTCGAAAGTACCGTCAATTA
CTGTGGCGTTTTAAGATAAAACAGAGTTTATCTCGCCGAGGAAATTGCTGGGATAATGCA
CCAATGGAGCGTTTCTTTAGAAGCTTAAAGACCGAATGGGTGCCAACAGTGGGTTATCGT
AGTTTTGCTGAAGCTCAACAAGAGATCATCCGCTACATTATCGGGTATTACTGTCAACTC
AGGCCGCATCAATATAATGGCGGCCTAACTCCCAACGAATCAGAACGATTATATTGGGAA
AACTCTAAAACCGTGGCCAATTTTAGTTGA
>taxon121723_00373
ATGGCAATAGAAGCTGGACAAACTGCACCTGATTTTACCCTGAATGACCAAGACAATAAC
CCAGTAACGCTATCTGAGCTGCAAGGAAAGAAAGTACTGCTGTACTTCTACCCACGAGCG
TCAACACCAGGCTGTACCGTTCAGGCTCAAGGACTGCGTGATACTAAAGCTGAACTAGAT
GCTCACAATGTTGTTGTGCTTGGTGTAAGCCCTGATACCCCAAAAAAACTGACGAACTTT
ATCAACAAGCAAGAACTGAACTTCACTCTTCTAGCCGATGAAGAACATGCAGTATGTGAA
AAGTACGGGGTTTGGCAACTGAAGAAGTTCATGGGCAAAGAGAACATGGGTGTTGTAAGA
ACAAGCTTCCTGATTGATGAGTCTGGCAACCTTGAACATGTGTTCAACAAGTTTAAGACC
AAAGATCACCACGAAGTTGTATTGGACTACCTAAACAGCAAATAA
>taxon121723_00379
ATGAAACATATGCTAAGTGCACCAGATATTTATCTGTATCGTGAGAGTGTCGATTTTAGA
AAGTCCATCAATGGCCTCGCGGCGATTATCGAAAGTGACACCGATTTACCCTTGGGAAGC
GGCGCACTATTCCTGTTTACCAATAAACAGCGCGACAAAATCAAAGTGTTGTACTGGGAT
AAAACAGGCTTTGCACTTTGGTATAAACGCCTTGAAAAAGCCAAGTATAAATGGCCGTCA
AAAGAGAAAAATGACGTGTTTACCCTGACTCAATGCGAGCTTGATAGACTGCTTTCTGGC
TTCACGATTATCGGCCATAAACCCGTTCAAATAAACGATTTTACAATGACTTAA
>taxon121723_00389
ATGCCCCAGTCTATTAATGAGATAGCTCTAATCAACCAAGACGAAATCAATAAAACGGTA
TGGAGTGCCTGTGACACCTTCCGTGGTACGGTCGACCCATCAATCTACAAAGACTTCGTG
CTTACTATGCTGTTCTTGAAGTACATCTCTGATGTGCGCCAAGACAAAGTCGAAGAGCTA
ACAGCGCAGTTTGGTGACAATCAAGCCATGATTGAAGCCATGCTGGCGAGCCAATCATTC
AAAATTCCAACAGGCTCAACATTTTGGGATCTGTATGAGCACCGTTTTGAAGCAGGTAAT
GGCTCTCGTATCGACCAAGCCTTACATGCGATTGAAGAAGAAAACGGCACCAAGCTAAAA
GGCGTGTTCCAAGACATTAGTTTCAACACCGATAAACTGGGTGATGAAAAGCAAAAGAAC
GACATTCTGCGTCACCTACTAGAAGACTTTGGTAAACCAACCCTAAATCTACGCCCTAGC
CGTGTCGGTTCATTAGATGTTATCGGTAATGCGTATGAGTTTTTAATCAAACACTTTGCG
GCAAGCAGTGGTAAATCGGCAGGTGAATTCTATACCCCGCCAGAGGTATCGGATCTGCTT
TCTATCATCCTAGAGCCACAACAAGGCGATGAGATCTGTGATCCAGCTTGTGGTTCAGGC
TCGCTATTGATGAAATGTGGTAAGCAAATTCAAAAGAACTTTGGCGGCTCTAAGCAATAC
GCCTTGTTTGGTCAAGAAGCGATTGGCTCAACGTGGTCACTGGCTAAAATGAACATGTTT
CTGCATGGCGAAGATAACCACCGCATTGAATGGGGCGACACCATACGTAACCCTAAGCTG
CAAGATGCCAACGGTGGCTTACTGCACTTTGACGTAGTAACCGCAAACCCACCATTCTCA
TTAGATAAGTGGGGCCATGAAGACGCAGAAAGCGATCACTTTGGTCGTTTCCGCCGTGGT
ATACCACCAAAAACCAAAGGCGACTACGCTTTCATCTCGCACATGATTGAAACCCTAAAA
CCAGAGACGGGTCGTATGGGCGTGGTTGTGCCTCATGGTGTGTTATTTCGCGCATCTTCT
GAAGGTAAAATACGTAAACAACTAATTGATGAAAACCTATTAGATACCGTGATTGGCTTA
CCTGAAAAACTATTCTTTGGTACAGGCATTCCAGCCGCTATTCTGTTGTTCAAAAAGCAC
AAAACAGACAACAAGGTACTGTTTATTGATGCCTCGCGTGAGTTCAAATCGGGCAAAAAC
CAGAACGCATTAACGAGCGATAACATTCAAAAGATTGTTGATACCTACAAAGCCCGTAAA
AACGTGGATAAGTACGCTTACCTAGCGACATTAGAAGAGATTGCCGAGAACGACTACAAC
CTGAACATTCCTCGCTACGTGGATACGTTTGAAGAAGAAGCGGAAATCGATTTGATGGCA
GTACGCAGTGAGCGTTTGGCGCTAAAAACTGAATTAGCCGATCTAGATGCAGAAATGGCA
GGCTACCTAGAGGAGCTAGGTTATGGTGCCTAA
>taxon121723_00454
ATGACCACAAACCCAAAACCAACTTATCAACGAATTTTGCTTAAGCTAAGTGGTGAAGCA
CTACAAGGCGAAGAAGGTTTCGGCATTGATGCACAAGTTCTTGACCGTATGGCTCAAGAA
ATCAAAGAACTCGTTGAACTGGGTGTTCAAGTAGGCCTAGTTATTGGTGGTGGTAACTTA
TTCCGTGGTGCTGGCCTTGCAGAAGCAGGTATGAACCGAGTTGTGGGCGACCACATGGGT
ATGCTAGCAACTGTAATGAATGGCTTAGCAATGCGTGATTCTTTGCATCGTGCCTATGTG
AACGCTCGAGTGATGTCTGCTATTCCTCTCAATGGTGTTTGTGATAATTACAACTGGGCT
GATGCAATTAGCCAGTTACGCCAGGGCCGTGTAGTGATTTTCTCTGCAGGTACTGGTAAC
CCATTCTTCACAACAGATTCTGCGGCATGTCTGCGCGGTATCGAAATTGAAGCTGATGTT
GTGTTAAAAGCGACCAAAGTGGACGGTGTTTACACAGACGATCCAGTTAAGAACCCAGAT
GCAGTACTTTGTGATAAACTAAGTTACCAAGATGTGCTTGAAAAAGAACTAAAGGTAATG
GACTTAGCTGCCTTTACACTTGCTCGTGACCATAATATGCCAATTCGTGTCTTTAACATG
AATAAGCCAGGCGCACTTCGTCGCGTCGTGATGGGTGAGCAAGAAGGGACGCTAATCACT
AACGCTTAA
>taxon121723_00465
ATGACAAATCGTACAAGACGACTATTCAGCGCAGAATTCAAGCTCGAGGCTTCACAGTTA
GTGATTGATCAAAATTACTCAGTGGCAGAAGCCGCCCAAGCCATGAATGTGGGTAAATCC
ACGATGGATAAATGGGTTCGTCAGCTTAAACAAGAACGACAAGGCAAAACGCCAAAAGCT
TCGCCTATGACCCCTGAGCAAATAGAAATTCGGGAATTAAAAAAGAAGTTAGCTCGTCTT
GAAGAGCATAATGAAATATTAAAAAAAGCCACGGCTCTGTTGATGTCGGACTCACTGAAC
AATTCTTGA
>taxon121723_00498
ATGACAAATCGTACAAGACGACTATTCAGCGCAGAATTCAAGCTCGAGGCTTCACAGTTA
GTGATTGATCAAAATTACTCAGTGGCAGAAGCCGCCCAAGCCATGAATGTGGGTAAATCC
ACGATGGATAAATGGGTTCGTCAGCTTAAACAAGAACGACAAGGCAAAACGCCAAAAGCT
TCGCCTATGACCCCTGAGCAAATAGAAATTCGGGAATTAAAAAAGAAGTTAGCTCGTCTT
GAAGAGCATAATGAAATATTAAAAAAAGCCACGGCTCTGTTGATGTCGGACTCACTGAAC
AATTCTTGA
>taxon121723_00517
ATGAGTACTTGGTCAACAAATCTAACGTTTTCCCCCCTTGCTTTATCATCGCAAGATCCT
CTTCCAGCTTTAGCATTAAGTAAGCTTGATGACTGGGGAATGGTCACGTTAATTGGTGCC
GACAGTAAAGCCTATTTACAAGGTCAGTTAACGTGTGATCTTGTATCACTAGAAGCGAGT
AAATCAACATTAGCAGCACATTGTGATGCAAAAGGTAAAATGCGTACTGTAATCCGTATT
TTCCATATCGACAATGGCTATGGTTATCTTCAACGCCAAACTGTCATGGCAACCCAGATC
CCTGAGCTAAAAAAATACGCTGTTTTCTCTAAAACCGACATCAATCAATCAACTGACGTA
ATCTTTGGTCTTAGTGGTGAACAAGCTCAAAGCGCGATTGATAACTACTTTACAGGTAGT
GATGATGTCCGTCATAACGACACAGCAACCGCTGTAAAAGTAGATAACTTACGTTGGTTT
ATTATCACGCCAATGGAGCATGCTGAAGCTGTCGCTCAACACTTTGCTGCTAACGCGACC
CTAACCGACACTGCGTTGTGGAACTTATACGATATTAAAGCTGTACTCCCCCGTGTTGAA
GCAGCAACTGAACTTGAGTTTATTCCACAAGCGATGAACCTTCAGGCCGTTAACGGGATT
AGCTTTAAGAAAGGGTGTTATACCGGTCAAGAAACGGTTGCCCGTGCAAAATACCGTGGT
ATCAACAAACGCGCGATGTACATCGTGAGCGGTGAATCCACACAATGCCCACAGGCAGGT
GATGCACTTGAACGTAGCGTCGGTGAAAACTGGCGTAAAGGTGGTACGGTTATCACTGGC
TACCAATTTAATGATCAACAAGCGTTAGCCTTAGTAGTATTACCAAACGATCTCGATGAC
GATGCACAATTTCGATTTGCATCACAACCAGATGCTATCTGGGAAAAAAATCCATTACCT
TACGCTTTAGACGATGACGCATAA
>taxon121723_00647
ATGAAACATATGCTAAGTGCACCAGATATTTATCTGTATCGTGAGAGTGTCGATTTTAGA
AAGTCCATCAATGGCCTCGCGGCGATTATCGAAAGTGACACCGATTTACCCTTGGGAAGC
GGCGCACTATTCCTGTTTACCAATAAACAGCGCGACAAAATCAAAGTGTTGTACTGGGAT
AAAACAGGCTTTGCACTTTGGTATAAACGCCTTGAAAAAGCCAAGTATAAATGGCCGTCA
AAAGAGAAAAATGACGTGTTTACCCTGACTCAATGCGAGCTTGATAGACTGCTTTCTGGC
TTCACGATTATCGGCCATAAACCCGTTCAAATAAACGATTTTACAATGACTTAA
>taxon121723_00878
ATGACAAATCGTACAAGACGACTATTCAGCGCAGAATTCAAGCTCGAGGCTTCACAGTTA
GTGATTGATCAAAATTACTCAGTGGCAGAAGCCGCCCAAGCCATGAATGTGGGTAAATCC
ACGATGGATAAATGGGTTCGTCAGCTTAAACAAGAACGACAAGGCAAAACGCCAAAAGCT
TCGCCTATGACCCCTGAGCAAATAGAAATTCGGGAATTAAAAAAGAAGTTAGCTCGTCTT
GAAGAGCATAATGAAATATTAAAAAAAGCCACGGCTCTGTTGATGTCGGACTCACTGAAC
AATTCTTGA
>taxon121723_00896
ATGATCAAGAAACTCAAGCAGAGCTATAGCGTAAAAACATTATGCGAAGTCTTCAATGTT
CATCGAAGTAGTTATAACTATTGGCTAAAGCGTCCAACAGCGATTAGGGCGGAAACAGTC
AAACTTCGCAGCTTAGTTAGTGAGGCCCACGCAGCAAGCAACGCCTCTGCGGGAGCGAGG
ACTATTGCAGATATAGTCACAAATCAGGGTTTAAAACTGAGCCGATACCGAGCAACAAAA
CTCATGAGAGAGCTTGGTTTAGTCAGTTGCCAACAGCCAAAGCATCGATACAGAAAGGCT
TCTCAAGAACATGTTGAGGTTCCAAATCACTTGGGCCGACAGTTTGCTGTTACCGCCCCA
AATGAAGTTTGGGTTGGTGATGTTACGTATATTTGGACAGGAAATCGCTGGATGTATTTA
GCCGTTGTTATTGATCTTTTTGCCCGCAAAGTGATTGGTTGGTCGATGTCTTTATCACCT
GATTCCAGTCTGACAGGCAAAGCTCTTTCAATGGCTTATGAGTCGCGTGGTAAGCCGAAA
GGCGTCATGTTCCACAGCGATCAAGGTAGCCACTATACAAGTCGAAAGTACCGTCAATTA
CTGTGGCGTTTTAAGATAAAACAGAGTTTATCTCGCCGAGGAAATTGCTGGGATAATGCA
CCAATGGAGCGTTTCTTTAGAAGCTTAAAGACCGAATGGGTGCCAACAGTGGGTTATCGT
AGTTTTGCTGAAGCTCAACAAGAGATCATCCGCTACATTATCGGGTATTACTGTCAACTC
AGGCCGCATCAATATAATGGCGGCCTAACTCCCAACGAATCAGAACGATTATATTGGGAA
AACTCTAAAACCGTGGCCAATTTTAGTTGA
>taxon121723_00897
ATGACAAATCGTACAAGACGACTATTCAGCGCAGAATTCAAGCTCGAGGCTTCACAGTTA
GTGATTGATCAAAATTACTCAGTGGCAGAAGCCGCCCAAGCCATGAATGTGGGTAAATCC
ACGATGGATAAATGGGTTCGTCAGCTTAAACAAGAACGACAAGGCAAAACGCCAAAAGCT
TCGCCTATGACCCCTGAGCAAATAGAAATTCGGGAATTAAAAAAGAAGTTAGCTCGTCTT
GAAGAGCATAATGAAATATTAAAAAAAGCCACGGCTCTGTTGATGTCGGACTCACTGAAC
AATTCTTGA
>taxon121723_00920
ATGACAAATCGTACAAGACGACTATTCAGCGCAGAATTCAAGCTCGAGGCTTCACAGTTA
GTGATTGATCAAAATTACTCAGTGGCAGAAGCCGCCCAAGCCATGAATGTGGGTAAATCC
ACGATGGATAAATGGGTTCGTCAGCTTAAACAAGAACGACAAGGCAAAACGCCAAAAGCT
TCGCCTATGACCCCTGAGCAAATAGAAATTCGGGAATTAAAAAAGAAGTTAGCTCGTCTT
GAAGAGCATAATGAAATATTAAAAAAAGCCACGGCTCTGTTGATGTCGGACTCACTGAAC
AATTCTTGA
>taxon121723_00926
ATGAAACATATGCTAAGTGCACCAGATATTTATCTGTATCGTGAGAGTGTCGATTTTAGA
AAGTCCATCAATGGCCTCGCGGCGATTATCGAAAGTGACACCGATTTACCCTTGGGAAGC
GGCGCACTATTCCTGTTTACCAATAAACAGCGCGACAAAATCAAAGTGTTGTACTGGGAT
AAAACAGGCTTTGCACTTTGGTATAAACGCCTTGAAAAAGCCAAGTATAAATGGCCGTCA
AAAGAGAAAAATGACGTGTTTACCCTGACTCAATGCGAGCTTGATAGACTGCTTTCTGGC
TTCACGATTATCGGCCATAAACCCGTTCAAATAAACGATTTTACAATGACTTAA
>taxon121723_00934
ATGACAAATCGTACAAGACGACTATTCAGCGCAGAATTCAAGCTCGAGGCTTCACAGTTA
GTGATTGATCAAAATTACTCAGTGGCAGAAGCCGCCCAAGCCATGAATGTGGGTAAATCC
ACGATGGATAAATGGGTTCGTCAGCTTAAACAAGAACGACAAGGCAAAACGCCAAAAGCT
TCGCCTATGACCCCTGAGCAAATAGAAATTCGGGAATTAAAAAAGAAGTTAGCTCGTCTT
GAAGAGCATAATGAAATATTAAAAAAAGCCACGGCTCTGTTGATGTCGGACTCACTGAAC
AATTCTTGA
>taxon121723_01344
ATGACAAATCGTACAAGACGACTATTCAGCGCAGAATTCAAGCTCGAGGCTTCACAGTTA
GTGATTGATCAAAATTACTCAGTGGCAGAAGCCGCCCAAGCCATGAATGTGGGTAAATCC
ACGATGGATAAATGGGTTCGTCAGCTTAAACAAGAACGACAAGGCAAAACGCCAAAAGCT
TCGCCTATGACCCCTGAGCAAATAGAAATTCGGGAATTAAAAAAGAAGTTAGCTCGTCTT
GAAGAGCATAATGAAATATTAAAAAAAGCCACGGCTCTGTTGATGTCGGACTCACTGAAC
AATTCTTGA
>taxon121723_01809
ATGACAAATCGTACAAGACGACTATTCAGCGCAGAATTCAAGCTCGAGGCTTCACAGTTA
GTGATTGATCAAAATTACTCAGTGGCAGAAGCCGCCCAAGCCATGAATGTGGGTAAATCC
ACGATGGATAAATGGGTTCGTCAGCTTAAACAAGAACGACAAGGCAAAACGCCAAAAGCT
TCGCCTATGACCCCTGAGCAAATAGAAATTCGGGAATTAAAAAAGAAGTTAGCTCGTCTT
GAAGAGCATAATGAAATATTAAAAAAAGCCACGGCTCTGTTGATGTCGGACTCACTGAAC
AATTCTTGA
>taxon121723_01922
ATGAAACATATGCTAAGTGCACCAGATATTTATCTGTATCGTGAGAGTGTCGATTTTAGA
AAGTCCATCAATGGCCTCGCGGCGATTATCGAAAGTGACACCGATTTACCCTTGGGAAGC
GGCGCACTATTCCTGTTTACCAATAAACAGCGCGACAAAATCAAAGTGTTGTACTGGGAT
AAAACAGGCTTTGCACTTTGGTATAAACGCCTTGAAAAAGCCAAGTATAAATGGCCGTCA
AAAGAGAAAAATGACGTGTTTACCCTGACTCAATGCGAGCTTGATAGACTGCTTTCTGGC
TTCACGATTATCGGCCATAAACCCGTTCAAATAAACGATTTTACAATGACTTAA
>taxon121723_02259
ATGAAACATATGCTAAGTGCACCAGATATTTATCTGTATCGTGAGAGTGTCGATTTTAGA
AAGTCCATCAATGGCCTCGCGGCGATTATCGAAAGTGACACCGATTTACCCTTGGGAAGC
GGCGCACTATTCCTGTTTACCAATAAACAGCGCGACAAAATCAAAGTGTTGTACTGGGAT
AAAACAGGCTTTGCACTTTGGTATAAACGCCTTGAAAAAGCCAAGTATAAATGGCCGTCA
AAAGAGAAAAATGACGTGTTTACCCTGACTCAATGCGAGCTTGATAGACTGCTTTCTGGC
TTCACGATTATCGGCCATAAACCCGTTCAAATAAACGATTTTACAATGACTTAA
>taxon121723_02315
ATGAAACATATGCTAAGTGCACCAGATATTTATCTGTATCGTGAGAGTGTCGATTTTAGA
AAGTCCATCAATGGCCTCGCGGCGATTATCGAAAGTGACACCGATTTACCCTTGGGAAGC
GGCGCACTATTCCTGTTTACCAATAAACAGCGCGACAAAATCAAAGTGTTGTACTGGGAT
AAAACAGGCTTTGCACTTTGGTATAAACGCCTTGAAAAAGCCAAGTATAAATGGCCGTCA
AAAGAGAAAAATGACGTGTTTACCCTGACTCAATGCGAGCTTGATAGACTGCTTTCTGGC
TTCACGATTATCGGCCATAAACCCGTTCAAATAAACGATTTTACAATGACTTAA
>taxon121723_02397
ATGAATATTCAATTAAAACAAATCGAAAGAGATGATTTTGAAAGTCTATTTTCTATTGTG
AAACAAGGGCTTTATACGCATATTGATGACGTTTTTGGTTGGTGTGATGAGTTTCAGAAC
AATCGTTTAAAAAATGACTATGGGCCGCATTGGTTTTATTGGATTTATCTCAATAAGATA
CAAGTTGGGATGTTATGCTTCAAGCCTTACGAGAACGCACTTCATGTACATTTACTGATT
GTGTTTCCAGAATACCAAAACCAAAAATTGGGTGAAAGGGTAATGAATATGATTCACGAG
ATAGCGAGAGAGCAAGGGCGTAGTCACGAAACCTTATCAAGCTTTACGAGAAATGTGTCA
GCAGTAAGGTTTTACAAATCTCTTGGCTATAAAGTGACTGAAAGCGATGAAAACTTCCTT
TCATTATCCCTTCAAGTTTCTTAA
>taxon121723_02399
ATGAAACATATGCTAAGTGCACCAGATATTTATCTGTATCGTGAGAGTGTCGATTTTAGA
AAGTCCATCAATGGCCTCGCGGCGATTATCGAAAGTGACACCGATTTACCCTTGGGAAGC
GGCGCACTATTCCTGTTTACCAATAAACAGCGCGACAAAATCAAAGTGTTGTACTGGGAT
AAAACAGGCTTTGCACTTTGGTATAAACGCCTTGAAAAAGCCAAGTATAAATGGCCGTCA
AAAGAGAAAAATGACGTGTTTACCCTGACTCAATGCGAGCTTGATAGACTGCTTTCTGGC
TTCACGATTATCGGCCATAAACCCGTTCAAATAAACGATTTTACAATGACTTAA
>taxon121723_02542
ATGAAACATATGCTAAGTGCACCAGATATTTATCTGTATCGTGAGAGTGTCGATTTTAGA
AAGTCCATCAATGGCCTCGCGGCGATTATCGAAAGTGACACCGATTTACCCTTGGGAAGC
GGCGCACTATTCCTGTTTACCAATAAACAGCGCGACAAAATCAAAGTGTTGTACTGGGAT
AAAACAGGCTTTGCACTTTGGTATAAACGCCTTGAAAAAGCCAAGTATAAATGGCCGTCA
AAAGAGAAAAATGACGTGTTTACCCTGACTCAATGCGAGCTTGATAGACTGCTTTCTGGC
TTCACGATTATCGGCCATAAACCCGTTCAAATAAACGATTTTACAATGACTTAA
>taxon121723_02729
ATGACAAATCGTACAAGACGACTATTCAGCGCAGAATTCAAGCTCGAGGCTTCACAGTTA
GTGATTGATCAAAATTACTCAGTGGCAGAAGCCGCCCAAGCCATGAATGTGGGTAAATCC
ACGATGGATAAATGGGTTCGTCAGCTTAAACAAGAACGACAAGGCAAAACGCCAAAAGCT
TCGCCTATGACCCCTGAGCAAATAGAAATTCGGGAATTAAAAAAGAAGTTAGCTCGTCTT
GAAGAGCATAATGAAATATTAAAAAAAGCCACGGCTCTGTTGATGTCGGACTCACTGAAC
AATTCTTGA
>taxon121723_02802
ATGACAAATCGTACAAGACGACTATTCAGCGCAGAATTCAAGCTCGAGGCTTCACAGTTA
GTGATTGATCAAAATTACTCAGTGGCAGAAGCCGCCCAAGCCATGAATGTGGGTAAATCC
ACGATGGATAAATGGGTTCGTCAGCTTAAACAAGAACGACAAGGCAAAACGCCAAAAGCT
TCGCCTATGACCCCTGAGCAAATAGAAATTCGGGAATTAAAAAAGAAGTTAGCTCGTCTT
GAAGAGCATAATGAAATATTAAAAAAAGCCACGGCTCTGTTGATGTCGGACTCACTGAAC
AATTCTTGA
>taxon121723_02817
ATGAAACATATGCTAAGTGCACCAGATATTTATCTGTATCGTGAGAGTGTCGATTTTAGA
AAGTCCATCAATGGCCTCGCGGCGATTATCGAAAGTGACACCGATTTACCCTTGGGAAGC
GGCGCACTATTCCTGTTTACCAATAAACAGCGCGACAAAATCAAAGTGTTGTACTGGGAT
AAAACAGGCTTTGCACTTTGGTATAAACGCCTTGAAAAAGCCAAGTATAAATGGCCGTCA
AAAGAGAAAAATGACGTGTTTACCCTGACTCAATGCGAGCTTGATAGACTGCTTTCTGGC
TTCACGATTATCGGCCATAAACCCGTTCAAATAAACGATTTTACAATGACTTAA
>taxon121723_02865
ATGACAAATCGTACAAGACGACTATTCAGCGCAGAATTCAAGCTCGAGGCTTCACAGTTA
GTGATTGATCAAAATTACTCAGTGGCAGAAGCCGCCCAAGCCATGAATGTGGGTAAATCC
ACGATGGATAAATGGGTTCGTCAGCTTAAACAAGAACGACAAGGCAAAACGCCAAAAGCT
TCGCCTATGACCCCTGAGCAAATAGAAATTCGGGAATTAAAAAAGAAGTTAGCTCGTCTT
GAAGAGCATAATGAAATATTAAAAAAAGCCACGGCTCTGTTGATGTCGGACTCACTGAAC
AATTCTTGA
>taxon121723_02870
ATGAACAGCACTCTTTTTCTTACAGGCTTCGGCGTGTACGTATGTTTTTTAATTTGGTTA
GGCTGGTTTGTTTCGCGTAATCAAAAATCTGGTGAAGATTTTTTATTAGGAGGTCGTGGA
TTACCACTTTTCTTAGTACTTGGTACAACGGTTGCGACGATGGTCGGGACGGGTTCCAGT
ATGGGAGCGGTTGGCTTTGGCTACGCAAATGGTTGGGCAGGAGCTTTGTATGGAATTGGC
GGTGCTTTTGGCATCCTATTGCTTGCGTTGTGGTTTGCTCCTGTTCGTAAGTTGAACTTC
ATGACTATGAGTGAGGAGCTAGCGTATTACGTAGGTGCTAACCGAATTGTAAAAAACGTG
GTTGGCCTACTTATATTTATCGCGTCAATAGGATGGTTAGGTGCTCACATCCTCGGAGGT
GGTATGTACCTAGCGTGGATTGCTGATATCGACCTTAACCTTGCGAAGATTATTATAGCA
GCGGCATTCACTATCTACGTGGTAATCGGTGGCTACACTGCTGTTGTATGGACCGACACC
ATTCAAGCGATCATTCTTTTTGCTGGTTTCATCTTAATGGCGGTTATGTCTGTAAACTAC
ATCGGTGGCATGGATAACCTTTACGCTGCGATGGAACCTGCAGCTACGAGCTTTTTAGCA
ATTGATAAGCTGGGTATTCTGCCTGCTGTTTCTCTAGCTGTCGTTATCGGTGTTGGTGTG
CTTGCGACGCCTTCATTCCGTCAACGTATCTACTCTGGTAAAGATGTTTCAACTATTCGT
CGCTCGTTTGTCGCTTCTGGTGTGTTGTACCTTTTCTTCTCAATTATCCCTGCTGTCATT
GGTATGGCGGCACTCGCTATCAATCCAACGCTGGATAACCCGAACTTCTCGTTCCCTTAC
ATTGCAGTATCAGTACTGCCTGTTGGTGTGGGCATGATTGTTCTTATCGCTGGCCTATCT
GCAACCATGTCGAGTGCAAGCTCAGATGCTATTGCGGGTGTGTCAATCCTACTGCGTGAC
GTATACGTGATGTTCACGGGTCGTGTACCAAATAAAGAATCAATGATGAACTACTCGCGT
TTAGCTTTAGTTGTGGTGATTGGTTTTGCACTACTGTTCGCATTAACGTCAAACGATATC
ATTGGTTACATCACTAAGATGATCTCAACAGTAATGTCAGGCATGTTTGTGTGCGGTATG
TTGGGTAAATTTTGGAAACGCTATAACTGGCAAGGTGCGCTTGCAACGCTATTGGGTGCT
TCTGTGGTTTCATTCGTGGTAATGCTAAATGCAGATTACACAGCATTTTGGGGCAACCCG
GTTATCCCTTCATGCTTGTTTGCTCTTGTAGCGGGTGTAGCAGTGAGTTTAGTGACTCCT
GCTAACCAAGTAACACCAGAAATGGCAAAAACGATCCTTGATGAAGAGCGTGCTCTAATG
GAAATGGATATTTCTAAGGCTGGTGGACTTGGAGAAGCCTCATCTCAACGTCCAGTAAGT
CAGACAAGCTAA
>taxon121723_02871
ATGGCTATAAAACGTTACGGTGTTGAGGGCGGTACAGGTACAGGTGGACAACATTTACCA
TTTGCACGTGCGACTGAAGCTGGGGGATTCCTATACGTATCTGGACAGACACCGATGACC
GATGGTGAAGTGGTTGAGGGGGGGATTGTTGACCAGTCTCGCCTAGCGTTCAAAAACTGT
ATCGATATCATGACTGAAGCAGGCTATAGCCTAGAAAACGTAGTACATGTAAAGGTTGTG
CTAACTGATTCACGTTACTTCCAATCTTTTAATAAGGTATTCCAAGAATTCTTTGGTGCT
AACCCACCGGCACGTATCTGCATGGTTTGTGACCTAGTAGTAGATGTGAAAGTTGAAGTC
GATGTGACTTGCTATCGTGCTGATCGCGTATGGTAA
>taxon121723_02874
ATGATTAGCCCCACCAATAAAGGATTAAAACTCTTGAGTTTAGAAGTAGATATCATTTCA
CAGATAACGGAACGATTTCCCGTTCTTCGTGATGCAGAGAAAAAAGTCGCCAAACTGATC
ATGGATGACATTAATTTTGCAACTAAAGTCAGCATTACAGAGTTAGCAGAAAACGCGCAT
GTAAGTGAAGCCACCATTACCCGTTTTGCTAAAGCGATCGGCTGTAATAACGTACGTGAT
ATGAAGATCAAGCTCGCTCAAACCCTAGCGGTCGGTCAGCGTTTTATTCTCGAGCCAGTA
AATCAAACTGGCTATCAAGGTATCTACGAATCAATCAAGCAGAGTCTTGACATCAATCGA
GCTCTCTTCAAAGAACAAGATGTTGAAACCGCTGTGGGCTGGTTGCATAACGCTAGACAG
ATTATTGCTATCGGTATGGGTGGCGGCTCAACTATTGCCTCTCAAGAGCTACAACATAGA
CTGTTTCGTTTGGGGTACCCAGTGGTATCGTACAATGATGGTTTAATGTCACGCATGGTT
GCTGCGACAGCAGATGCCAATGATGTAATGGTGATGATTTCTGCAACCGGCTTTACACCA
TTAATCACTGATACAGCCATGTTAGCCAAACAATACGGTCTTAAGATCATCGCGATAACG
CCACAAGACACACCACTGGCAAAAATTGCGGATATCTTGCTACCGATCAAACATATGGAA
ACCGACTTCATCTACAAGCCATCTGCATCTCGCTACGCTATGCTGGCATTGGTCGATGTG
CTTTCGATGGGCATGGCGGTCAATCACAAGAACCGTTCACGCGATAAGCTGCGCCGTTTA
AAAGTAGCGTTAGATGCCTACCGAGGTGGAGGTGACCGACAGCCACTAGGTGATTAA
>taxon121723_02895
GTGAATAATTCTACGAAAAAACACCCAGTTGAAACGGCATTATTTGCTTCAAAAGCACCA
CTGGAATGGGCCATCGTCAACAATGGCACGTTATACACGGCGCAAATCCCAATCGATAGT
ACTGGTGCAGTAGTTGCAGGCGGTATTGAAGCACAAACATACCAAACCTTTAACAATCTC
ATACACACCCTTGAGTGCGCGGGCGAGTCGCTTGATTCTGTCCTACAAGTACTTATCTAC
GTGACGGAACGCGAGTACCTAAAAACGGTAAACCAAGTGTATGCAGAATACTTTGAAGCG
CCTTATCCAAATCGCGCAGCCATGGTTGTCGCAGGTCTTGCCCGTGAAGAAATGCTGGTG
GAATTTGTGGTTTATGCCTCAGCAAACCAGCCTGAGTAA
>taxon121723_02901
ATGATCGTTTCTCACAATGAGCTGGTTTCTGCGGTGAACAAAGCCTTTCTTGGCATGCGT
CGTCACTGTGGTGAGGCGGATGTGATTGCTAATATGGTGGCGGATCTGCAAATGGTTGGT
TTACATGGTGTACGTCACTTCAACAACGCCAGTTTGTTCCTTAATCTAGATTTGGATTGC
GCAGTGACCTTCGTTGTCAATACAGACTCGTCCATTGAAGTTGACTTGCACAATGGCAGT
GTTGCATGTCATATACCTGCGGTGTTGGACTTTGCGTTAGAAAAGATGGTGAAGAGTAAG
TCTGTCACCATTACGCTAAAACAATGCCACAACCGTTGGTTAGCATTTAGTGAGTTAGCT
CGACTGTCTTCCAAGGGGATAGCCTGTCGTACACAATGGGTGAATGGTACCAGTCCGAAA
CGTACCTTGTATGTGTTAAACCGAGGTCACATTTCACCGGAAGTCTACTTCTCCGATGTC
ATAGAAGGGTATGATACCGATTACCATAACATGATCATAGAAATCTCTACCAACGACTTT
AACCTTGACGCGAGTTCACAAGGCTACGCTATTCATATCGAAAGTGAAGAACTAAACCGT
GCACAAAAAGTATCATGGGAAGAGGGCATTTTTGTTGAGGATGCAGAGTGGGAAACCTTA
AAACAAACCGCCACAGTGTTCCTTGTCGAGAATAGTGAACGTTCTATCCAAGGTGCTGGT
GAATTTGCTTGA
>taxon121723_02902
ATGAAACATATGCTAAGTGCACCAGATATTTATCTGTATCGTGAGAGTGTCGATTTTAGA
AAGTCCATCAATGGCCTCGCGGCGATTATCGAAAGTGACACCGATTTACCCTTGGGAAGC
GGCGCACTATTCCTGTTTACCAATAAACAGCGCGACAAAATCAAAGTGTTGTACTGGGAT
AAAACAGGCTTTGCACTTTGGTATAAACGCCTTGAAAAAGCCAAGTATAAATGGCCGTCA
AAAGAGAAAAATGACGTGTTTACCCTGACTCAATGCGAGCTTGATAGACTGCTTTCTGGC
TTCACGATTATCGGCCATAAACCCGTTCAAATAAACGATTTTACAATGACTTAA
>taxon121723_02919
ATGACAAATCGTACAAGACGACTATTCAGCGCAGAATTCAAGCTCGAGGCTTCACAGTTA
GTGATTGATCAAAATTACTCAGTGGCAGAAGCCGCCCAAGCCATGAATGTGGGTAAATCC
ACGATGGATAAATGGGTTCGTCAGCTTAAACAAGAACGACAAGGCAAAACGCCAAAAGCT
TCGCCTATGACCCCTGAGCAAATAGAAATTCGGGAATTAAAAAAGAAGTTAGCTCGTCTT
GAAGAGCATAATGAAATATTAAAAAAAGCCACGGCTCTGTTGATGTCGGACTCACTGAAC
AATTCTTGA
>taxon121723_03077
ATGTGGTTGCATAAAAACGGAGAAAATCAATTGGTAGAATTTAAAACAATCGGCTTGTTC
TTTGTTACGGCGATTGCGGAAATACTTGGCTGTTACTTACCCTATCTCTGGTTAAAAGAG
GACAAGTCGGTTTGGCTTTTAGTTCCGGCTGCATTCTTCTTAGCGTTATTCGCATGGCTG
CTATCTCTTCACCCAACAGCAGCGGGTAGAGTTTATGCGGCGTATGGTGGAGTCTATATT
TTTGTAGCCATCTTATGGCTTTGGGTAGTAGATGGTATTCGTCCTAGTTTATGGGATGTA
CTAGGCGTGTCAGTAGCACTGTTGGGTATGGCAATCATAATGTTCGCGCCCAGAACCACA
TAA
>taxon121723_03099
ATGACAAATCGTACAAGACGACTATTCAGCGCAGAATTCAAGCTCGAGGCTTCACAGTTA
GTGATTGATCAAAATTACTCAGTGGCAGAAGCCGCCCAAGCCATGAATGTGGGTAAATCC
ACGATGGATAAATGGGTTCGTCAGCTTAAACAAGAACGACAAGGCAAAACGCCAAAAGCT
TCGCCTATGACCCCTGAGCAAATAGAAATTCGGGAATTAAAAAAGAAGTTAGCTCGTCTT
GAAGAGCATAATGAAATATTAAAAAAAGCCACGGCTCTGTTGATGTCGGACTCACTGAAC
AATTCTTGA
>taxon121723_03257
ATGAAACATATGCTAAGTGCACCAGATATTTATCTGTATCGTGAGAGTGTCGATTTTAGA
AAGTCCATCAATGGCCTCGCGGCGATTATCGAAAGTGACACCGATTTACCCTTGGGAAGC
GGCGCACTATTCCTGTTTACCAATAAACAGCGCGACAAAATCAAAGTGTTGTACTGGGAT
AAAACAGGCTTTGCACTTTGGTATAAACGCCTTGAAAAAGCCAAGTATAAATGGCCGTCA
AAAGAGAAAAATGACGTGTTTACCCTGACTCAATGCGAGCTTGATAGACTGCTTTCTGGC
TTCACGATTATCGGCCATAAACCCGTTCAAATAAACGATTTTACAATGACTTAA
>taxon121723_03301
ATGACAAATCGTACAAGACGACTATTCAGCGCAGAATTCAAGCTCGAGGCTTCACAGTTA
GTGATTGATCAAAATTACTCAGTGGCAGAAGCCGCCCAAGCCATGAATGTGGGTAAATCC
ACGATGGATAAATGGGTTCGTCAGCTTAAACAAGAACGACAAGGCAAAACGCCAAAAGCT
TCGCCTATGACCCCTGAGCAAATAGAAATTCGGGAATTAAAAAAGAAGTTAGCTCGTCTT
GAAGAGCATAATGAAATATTAAAAAAAGCCACGGCTCTGTTGATGTCGGACTCACTGAAC
AATTCTTGA
>taxon121723_03361
ATGACAAATCGTACAAGACGACTATTCAGCGCAGAATTCAAGCTCGAGGCTTCACAGTTA
GTGATTGATCAAAATTACTCAGTGGCAGAAGCCGCCCAAGCCATGAATGTGGGTAAATCC
ACGATGGATAAATGGGTTCGTCAGCTTAAACAAGAACGACAAGGCAAAACGCCAAAAGCT
TCGCCTATGACCCCTGAGCAAATAGAAATTCGGGAATTAAAAAAGAAGTTAGCTCGTCTT
GAAGAGCATAATGAAATATTAAAAAAAGCCACGGCTCTGTTGATGTCGGACTCACTGAAC
AATTCTTGA
>taxon121723_03400
ATGACAAATCGTACAAGACGACTATTCAGCGCAGAATTCAAGCTCGAGGCTTCACAGTTA
GTGATTGATCAAAATTACTCAGTGGCAGAAGCCGCCCAAGCCATGAATGTGGGTAAATCC
ACGATGGATAAATGGGTTCGTCAGCTTAAACAAGAACGACAAGGCAAAACGCCAAAAGCT
TCGCCTATGACCCCTGAGCAAATAGAAATTCGGGAATTAAAAAAGAAGTTAGCTCGTCTT
GAAGAGCATAATGAAATATTAAAAAAAGCCACGGCTCTGTTGATGTCGGACTCACTGAAC
AATTCTTGA
>taxon121723_03432
ATGACAAATCGTACAAGACGACTATTCAGCGCAGAATTCAAGCTCGAGGCTTCACAGTTA
GTGATTGATCAAAATTACTCAGTGGCAGAAGCCGCCCAAGCCATGAATGTGGGTAAATCC
ACGATGGATAAATGGGTTCGTCAGCTTAAACAAGAACGACAAGGCAAAACGCCAAAAGCT
TCGCCTATGACCCCTGAGCAAATAGAAATTCGGGAATTAAAAAAGAAGTTAGCTCGTCTT
GAAGAGCATAATGAAATATTAAAAAAAGCCACGGCTCTGTTGATGTCGGACTCACTGAAC
AATTCTTGA
>taxon121723_03522
ATGACAAATCGTACAAGACGACTATTCAGCGCAGAATTCAAGCTCGAGGCTTCACAGTTA
GTGATTGATCAAAATTACTCAGTGGCAGAAGCCGCCCAAGCCATGAATGTGGGTAAATCC
ACGATGGATAAATGGGTTCGTCAGCTTAAACAAGAACGACAAGGCAAAACGCCAAAAGCT
TCGCCTATGACCCCTGAGCAAATAGAAATTCGGGAATTAAAAAAGAAGTTAGCTCGTCTT
GAAGAGCATAATGAAATATTAAAAAAAGCCACGGCTCTGTTGATGTCGGACTCACTGAAC
AATTCTTGA
>taxon121723_03536
ATGACAAATCGTACAAGACGACTATTCAGCGCAGAATTCAAGCTCGAGGCTTCACAGTTA
GTGATTGATCAAAATTACTCAGTGGCAGAAGCCGCCCAAGCCATGAATGTGGGTAAATCC
ACGATGGATAAATGGGTTCGTCAGCTTAAACAAGAACGACAAGGCAAAACGCCAAAAGCT
TCGCCTATGACCCCTGAGCAAATAGAAATTCGGGAATTAAAAAAGAAGTTAGCTCGTCTT
GAAGAGCATAATGAAATATTAAAAAAAGCCACGGCTCTGTTGATGTCGGACTCACTGAAC
AATTCTTGA
>taxon121723_03585
ATGACAAATCGTACAAGACGACTATTCAGCGCAGAATTCAAGCTCGAGGCTTCACAGTTA
GTGATTGATCAAAATTACTCAGTGGCAGAAGCCGCCCAAGCCATGAATGTGGGTAAATCC
ACGATGGATAAATGGGTTCGTCAGCTTAAACAAGAACGACAAGGCAAAACGCCAAAAGCT
TCGCCTATGACCCCTGAGCAAATAGAAATTCGGGAATTAAAAAAGAAGTTAGCTCGTCTT
GAAGAGCATAATGAAATATTAAAAAAAGCCACGGCTCTGTTGATGTCGGACTCACTGAAC
AATTCTTGA
>taxon121723_03603
ATGACAAATCGTACAAGACGACTATTCAGCGCAGAATTCAAGCTCGAGGCTTCACAGTTA
GTGATTGATCAAAATTACTCAGTGGCAGAAGCCGCCCAAGCCATGAATGTGGGTAAATCC
ACGATGGATAAATGGGTTCGTCAGCTTAAACAAGAACGACAAGGCAAAACGCCAAAAGCT
TCGCCTATGACCCCTGAGCAAATAGAAATTCGGGAATTAAAAAAGAAGTTAGCTCGTCTT
GAAGAGCATAATGAAATATTAAAAAAAGCCACGGCTCTGTTGATGTCGGACTCACTGAAC
AATTCTTGA
>taxon121723_03689
ATGACAAATCGTACAAGACGACTATTCAGCGCAGAATTCAAGCTCGAGGCTTCACAGTTA
GTGATTGATCAAAATTACTCAGTGGCAGAAGCCGCCCAAGCCATGAATGTGGGTAAATCC
ACGATGGATAAATGGGTTCGTCAGCTTAAACAAGAACGACAAGGCAAAACGCCAAAAGCT
TCGCCTATGACCCCTGAGCAAATAGAAATTCGGGAATTAAAAAAGAAGTTAGCTCGTCTT
GAAGAGCATAATGAAATATTAAAAAAAGCCACGGCTCTGTTGATGTCGGACTCACTGAAC
AATTCTTGA
>taxon121723_03702
ATGACAAATCGTACAAGACGACTATTCAGCGCAGAATTCAAGCTCGAGGCTTCACAGTTA
GTGATTGATCAAAATTACTCAGTGGCAGAAGCCGCCCAAGCCATGAATGTGGGTAAATCC
ACGATGGATAAATGGGTTCGTCAGCTTAAACAAGAACGACAAGGCAAAACGCCAAAAGCT
TCGCCTATGACCCCTGAGCAAATAGAAATTCGGGAATTAAAAAAGAAGTTAGCTCGTCTT
GAAGAGCATAATGAAATATTAAAAAAAGCCACGGCTCTGTTGATGTCGGACTCACTGAAC
AATTCTTGA
>taxon121723_03737
ATGACAAATCGTACAAGACGACTATTCAGCGCAGAATTCAAGCTCGAGGCTTCACAGTTA
GTGATTGATCAAAATTACTCAGTGGCAGAAGCCGCCCAAGCCATGAATGTGGGTAAATCC
ACGATGGATAAATGGGTTCGTCAGCTTAAACAAGAACGACAAGGCAAAACGCCAAAAGCT
TCGCCTATGACCCCTGAGCAAATAGAAATTCGGGAATTAAAAAAGAAGTTAGCTCGTCTT
GAAGAGCATAATGAAATATTAAAAAAAGCCACGGCTCTGTTGATGTCGGACTCACTGAAC
AATTCTTGA
>taxon121723_03960
ATGACAAATCGTACAAGACGACTATTCAGCGCAGAATTCAAGCTCGAGGCTTCACAGTTA
GTGATTGATCAAAATTACTCAGTGGCAGAAGCCGCCCAAGCCATGAATGTGGGTAAATCC
ACGATGGATAAATGGGTTCGTCAGCTTAAACAAGAACGACAAGGCAAAACGCCAAAAGCT
TCGCCTATGACCCCTGAGCAAATAGAAATTCGGGAATTAAAAAAGAAGTTAGCTCGTCTT
GAAGAGCATAATGAAATATTAAAAAAAGCCACGGCTCTGTTGATGTCGGACTCACTGAAC
AATTCTTGA
>taxon121723_04043
ATGAAACATATGCTAAGTGCACCAGATATTTATCTGTATCGTGAGAGTGTCGATTTTAGA
AAGTCCATCAATGGCCTCGCGGCGATTATCGAAAGTGACACCGATTTACCCTTGGGAAGC
GGCGCACTATTCCTGTTTACCAATAAACAGCGCGACAAAATCAAAGTGTTGTACTGGGAT
AAAACAGGCTTTGCACTTTGGTATAAACGCCTTGAAAAAGCCAAGTATAAATGGCCGTCA
AAAGAGAAAAATGACGTGTTTACCCTGACTCAATGCGAGCTTGATAGACTGCTTTCTGGC
TTCACGATTATCGGCCATAAACCCGTTCAAATAAACGATTTTACAATGACTTAA
>taxon121723_04061
ATGAAACATATGCTAAGTGCACCAGATATTTATCTGTATCGTGAGAGTGTCGATTTTAGA
AAGTCCATCAATGGCCTCGCGGCGATTATCGAAAGTGACACCGATTTACCCTTGGGAAGC
GGCGCACTATTCCTGTTTACCAATAAACAGCGCGACAAAATCAAAGTGTTGTACTGGGAT
AAAACAGGCTTTGCACTTTGGTATAAACGCCTTGAAAAAGCCAAGTATAAATGGCCGTCA
AAAGAGAAAAATGACGTGTTTACCCTGACTCAATGCGAGCTTGATAGACTGCTTTCTGGC
TTCACGATTATCGGCCATAAACCCGTTCAAATAAACGATTTTACAATGACTTAA
>taxon121723_04079
TTGAGCAACTCAAACTGGCTTCGACCGCCAGTCGCAAAACGCTCGGAGGCGTTAAAGCCC
TACGATGAATCTCAAGGTGACCTCTTCAACGAAGCGGAATGTGAAGCCGCTAAGGAAGAA
GAGGTTGAGGTTACGACGACCACCACAACCACAACGAAGAAACGCGGTAAGCGTAAGCCT
CTTCCAAAGACCTTACCTCGTGAAGTTATCGAACTTGATTTAGACGACCATGAAAAGCAG
TGTGCATGCTGCAATCATGACCTGCATAAAATCGGTGAAGACAGCAGTGAAAAGCTGGAG
TTTTCGCCAGCCGTACTCAAAGTGCTGGAATATGTTCGCCCTAAATATGCTTGCCGCCAG
TGCGAGCAAACTGAAGACAGCAATCACATCGTTCAAAAGCCAGCACCGCAAAGCATTATC
CCGAAGAGCTTTGCCACAGAAAGCTTGCTTGCCAACATCATTCTTGGCAAATACCAGTAC
GCGATGCCACTTTACCGCCAAGAGTCGCTGTTTACCCAGTCGGGAATCGAGCTATCACGA
ACCACTATGGCCAGATGGGTTATCCAAGTTAGTGAGAAGTTCAAACCACTCTATGCCGCT
CTAAAAGAGCACCTACTTCAACAAGTGGTGGTCCAGGCGGATGAAACGCCACTCAATGTT
CTCAAGGAAGAAAAACAGTGTTACATGTGGCTCTACTGCTCGGGCGCAGACTCGCCAGAA
GCCGCACTCCCCAATGTGAAGAATATTGCCTTGTACGACTATCAAAACAGTCGCGCGAGG
GCATGCCCTGTTGCCTTCTTGGGGGATTACAGTGGTTATCTACAAACCGATGGCTATGGT
GCCTATGATGGTCTTTATCACGTCACCAATGTTGGCTGCATGGCACATGCACGGCGAAAG
TTCATGGAGGCTAAGAAGCTTCAAGGTAAAGGTAAGTCAGGCAAAGCAGATAAAGCGCTG
GCCAAAATCCAGAAGCTCTATGGGATAGAATCGCGCTTAAAAGGTGCGACTGTCGAAACA
CGAAAAGCAGAACGTCAACTGCATAGCAAACCGATACTGGACGAGTTGTACGAGTGGATG
ACATCTCAACAAGTGATAGCGTCTAGCCCGCTGGGTAAAGCGATAAAATACACGCTCGGC
CAATGGCCGAAGGTGATCCGCTATATCGATGACGGTCACTTATCGATAGACAATAACCGC
GCTGAACGCGCAATTAAACCGCTGGTCATTGGCAGAAAGAACTGGTTGTTCTCGAACACG
CCAAATGGTGCTGATGCGAGTGCGATGCTTTACAGCATCGTCGAGACTGCGAAAGCCAAC
GGCCTTATCCTCTACGACTACATGGTCAAGTGCATGAAAGAGCTCGCGAAAGCTGAGCCC
GATATCGATGCACTCCTACCTTGGAACCTCAAACACTAA
>taxon121723_04134
ATGAAACATATGCTAAGTGCACCAGATATTTATCTGTATCGTGAGAGTGTCGATTTTAGA
AAGTCCATCAATGGCCTCGCGGCGATTATCGAAAGTGACACCGATTTACCCTTGGGAAGC
GGCGCACTATTCCTGTTTACCAATAAACAGCGCGACAAAATCAAAGTGTTGTACTGGGAT
AAAACAGGCTTTGCACTTTGGTATAAACGCCTTGAAAAAGCCAAGTATAAATGGCCGTCA
AAAGAGAAAAATGACGTGTTTACCCTGACTCAATGCGAGCTTGATAGACTGCTTTCTGGC
TTCACGATTATCGGCCATAAACCCGTTCAAATAAACGATTTTACAATGACTTAA
>taxon121723_04166
ATGAAACATATGCTAAGTGCACCAGATATTTATCTGTATCGTGAGAGTGTCGATTTTAGA
AAGTCCATCAATGGCCTCGCGGCGATTATCGAAAGTGACACCGATTTACCCTTGGGAAGC
GGCGCACTATTCCTGTTTACCAATAAACAGCGCGACAAAATCAAAGTGTTGTACTGGGAT
AAAACAGGCTTTGCACTTTGGTATAAACGCCTTGAAAAAGCCAAGTATAAATGGCCGTCA
AAAGAGAAAAATGACGTGTTTACCCTGACTCAATGCGAGCTTGATAGACTGCTTTCTGGC
TTCACGATTATCGGCCATAAACCCGTTCAAATAAACGATTTTACAATGACTTAA
>taxon121723_04256
ATGACAAATCGTACAAGACGACTATTCAGCGCAGAATTCAAGCTCGAGGCTTCACAGTTA
GTGATTGATCAAAATTACTCAGTGGCAGAAGCCGCCCAAGCCATGAATGTGGGTAAATCC
ACGATGGATAAATGGGTTCGTCAGCTTAAACAAGAACGACAAGGCAAAACGCCAAAAGCT
TCGCCTATGACCCCTGAGCAAATAGAAATTCGGGAATTAAAAAAGAAGTTAGCTCGTCTT
GAAGAGCATAATGAAATATTAAAAAAAGCCACGGCTCTGTTGATGTCGGACTCACTGAAC
AATTCTTGA
>taxon121723_04260
ATGACAAATCGTACAAGACGACTATTCAGCGCAGAATTCAAGCTCGAGGCTTCACAGTTA
GTGATTGATCAAAATTACTCAGTGGCAGAAGCCGCCCAAGCCATGAATGTGGGTAAATCC
ACGATGGATAAATGGGTTCGTCAGCTTAAACAAGAACGACAAGGCAAAACGCCAAAAGCT
TCGCCTATGACCCCTGAGCAAATAGAAATTCGGGAATTAAAAAAGAAGTTAGCTCGTCTT
GAAGAGCATAATGAAATATTAAAAAAAGCCACGGCTCTGTTGATGTCGGACTCACTGAAC
AATTCTTGA
>taxon121723_04302
ATGAAGTCTAGACAATGTCCAAAATGTCGAAAAAATGTTTCATGTTTCTGGTTTTTCTTT
AGTTCTCATTGGATGAAGTATCGTTGTATCGAATGTGGTTCCTTGTTGAAATGGAGTATA
AGGCGGGCTTATCTAGGAGCTATATCCGGTGGTTTAGCTGGCCCATTTGTCACATCTACA
CAAGCTTTCATTCCATCTACACTTCTTAGGCTCTTTATTGCCATAATTTTCGTAATAGTT
TTAGCTATTTCTGTGAATAAGCAGATCGAGTACATTGACGAAACTGAGTTATAA
>taxon121723_04313
ATGACAAATCGTACAAGACGACTATTCAGCGCAGAATTCAAGCTCGAGGCTTCACAGTTA
GTGATTGATCAAAATTACTCAGTGGCAGAAGCCGCCCAAGCCATGAATGTGGGTAAATCC
ACGATGGATAAATGGGTTCGTCAGCTTAAACAAGAACGACAAGGCAAAACGCCAAAAGCT
TCGCCTATGACCCCTGAGCAAATAGAAATTCGGGAATTAAAAAAGAAGTTAGCTCGTCTT
GAAGAGCATAATGAAATATTAAAAAAAGCCACGGCTCTGTTGATGTCGGACTCACTGAAC
AATTCTTGA
>taxon121723_04316
ATGTCTATCAGTTCAGTTATCAAATCCATTCAAGACATCATGCGCAAAGATGCGGGTGTT
GACGGCGATGCACAGCGCCTTGGTCAAATGTCTTGGTTACTATTTCTTAAAGTATTTGAT
GCTCAAGAAGAAGAGTTAGAACTAGAACTGGACGACTACAAATCACCAATCCCCGAACAA
TATCTATGGCGTAATTGGGCGCAAGATGGCGAAGGCATTACCGGTGAAGCACTGCTTGAG
TTCGTAAACGATGACTTGTTCTACAAACTGAAAAACCTAACCGCACCGGTTGACCTCAAC
CCCCGTGGCTTTGTTGTTAAAGAAGCATTTAGCGATGCGTTCAACTACATGAAAAACGGT
ACGTTGCTGCGCCAAGTGATCAACAAGCTTAACGAAATTGACTTTACTGACTCCTCAGAG
CGCCACCTGTTTGGTGATATCTACGAGCAAATTTTAAAAGACCTGCAAAGCGCAGGTAAC
TCGGGTGAGTTCTATACGCCTCGTGCTGTTACACGTTTCATCATAAACCGCTTAGACCCT
AAGCTAGGCGAAGCGATTATGGACCCAGCAACGGGTACAGGCGGCTTCCTAGCGTGTTCG
TTTGACCACGTAAAAGACAACTACGTGAAAACAGCAGCGGATCACCAAACACTGCAAAAG
CAGATACACGGAGTCGAAAAGAAACAGCTGCCACACCTACTGTGTATCACCAACATGATG
CTGCACGGCATTGAAGTGCCAGTGCAAATTAAACACGGCAATACGCTGAATAAGCCACTT
TCAAGCTGGGACAGTAACATTAATGTGATTGCGACCAATCCTCCGTTTGGTGGCACAGAA
GAAGACGGCATTGAAAAGAACTTCCCAGCTGAAATGCAAACTCGTGAAACGGCGGACTTG
TTCTTACAGCTGATCATAGAAGTGTTAGACGAAGGCTCAGAAACGCAAAATGGCGGCCGC
GCAGGGGTAGTACTGCCAGACGGTACATTGTTTGGTGAAGGCGTTAAAACCAAAATCAAA
AAAATGCTGACTGAAGAGTGTAACCTGCACACCATTGTACGTTTACCTAATGGCGTGTTT
AACCCATACACAGGCATCAAAACTAACATTCTGTTCTTCACCAAAGGTAAGCCAACCAAA
GATGTATGGTTCTACGAGCACCCATACCCTGAAGGCGTGAAGAACTACAGCAAAACCAAA
CCAATGAAGTTCGAAGAGTTCCAACAAGAGATTGATTGGTGGGGCAATGAAGAAGACGGT
TTTGCTAGTCGTGTAGAGAACAACCACGCTTGGAAAGTGCCAATCGCCGACATCATTGAG
CGCAACTTCAACCTAGATATTAAAAACCCGTATCAAGGTGAAGTGATAAGCCACGACCCA
CAAGAGTTACTGGCGAGCTACCAACAGCAGCAGCAAGAGATCTCTCTGCTTCGTAATCAA
CTTAAAGGTATTCTAGGTGAAGCCCTGAATTCGTCTGTGGGTGGTGCTGAATAA
>taxon121723_04318
ATGGAGTACGCTGGCCTGCTAGAAGTACCGTTCGTTTTTGCCTCGAATGGTGATGGTTTT
ATTTTTAGAGACCTTACCAACCCAACTCAACTAGAAACGGAAATTCGTTTAGAGGATTTC
CCGCCCCCTCAGCAGTTGTGGGAAAAATATTGTGCTTGGAAAGGGTATAAAGAAGAACAT
CTGCCAATTATCACTCAAGATTACTATGATGATGGCAGCGGTAAATCACCGCGTTACTAC
CAGCTTCAAGCTATCAACAAAACAGTAGAGGCCGTTGCTGCTGGCCAAAACAGAGCCTTA
CTAGTCATGGCGACGGGTACAGGTAAAACCTACACCGCATTTCAAATTATCTGGCGACTT
TGGAAAGCCAAAGCCAAGAAACGAATTCTGTTCCTAGCGGATAGAAATATTCTTGTCGAT
CAAACTAAGACTAATGATTTTCAACCGTTTGGCACGGCGATGACAAAGATTACAGGCCGC
AAAGTCGATCCTGCCTTTGAAGTGCATCTAGCCCTTTATCAAGCGCTTACTGGGCCAGAA
GAAGAACAAAAAGCCTACAAGCAAGTAGACCCTAATTTCTTTGACTTAATCATCATTGAC
GAGTGCCACCGTGGTAGTGCTTCAGAAGACAGTGCTTGGCGTGAAATTCTTGAATACTTT
AGCAGTGCGATTCAAGTCGGTTTAACGGCAACACCAAAAGAAACCGATGAAGTTTCTAAC
ATCGAGTACTTTGGCGCCCCAATTTATACCTACTCTCTTAAAGAAGGTATTGAGGATGGC
TTCTTAGCTCCTTATAAGGTGGTTCGTGTCGACATTGATGTGGATGTCCAAGGTTGGCGA
CCAACCAAAGGGCAAACTGACAAAAATGGCGAAGTTATTGAAGATCGAATCTACAACCAA
AAAGATTTTGATCGCACTATGGTTATTGATGAACGTACCGAGCTTGTCGCGCAAACCATT
ACTAACTATCTGAAACGTACCGACCCAATGGCCAAAACCATCGTGTTCTGTAACGACATC
GATCATGCAGATCGTATGCGCCGTGCGTTAGTAAACCTGAACCCAGAACAGGTTAAGAAG
AACGATAAATACGTAATGAAAATTACGGGCGATGACGATATTGGCAAAGATCAGCTAGAC
AATTTCATCAATCCTAAGAAAAAGTACCCTGTTATTGCCACGACCTCAGAGCTAATGACG
ACGGGAGTTGATGCGAAAACCTGTAAGCTAGTGGTGCTTGATCAAGGTATTCAATCTATG
ACCAAGTTTAAGCAAATCATTGGTCGTGGTACTCGTATTGATGATCGCTATGGCAAGCTT
TGGTTCACTATCTTGGATTTCAAAAAAGCGACAGAACTATTTGCTGATGAACGCTTCGAC
GGAACACCAGAACGCGTGAAGGTCACTACCCCAGAGCAGTTCGAAGATGAAGAAAATTTA
GATGACATCATCGACGGCGTTGATGATGTTGTTGATGCTGGTAACCCATTCGGTGATGAA
GATATTGACCCTGATTCAATTCAAGATCCAGAGGCTACCAATGGCGAAGGTTCAGGAAGC
TCCCCTGAAAGTACAGGCAGTGCAGACGATTGGGATGATGAGAATCGAGTTCGCAAATTC
CATGTGAATGGAGTTCCAGTTAAAGCGCTCGCTGAACGTGTCCAATATTACGATTCAGAT
GGTAAGCTTGTGACCGAGTCATTTAAAGACTACACCCGAAAAACCATGGTGAAACAGTTC
TCTTCTTTAGATGACTTCACCAAACGTTGGAACGAATCTGATCGAAAGCAAGCCATTATC
GATGAGCTAGCCGAAGCCGGTATTCTATGGGAAGCCCTAGAAGACGAAGTGGGTAAAGAC
ATGGACCCATTCGATATGATTTGTCATGTTGTTTACGATCAACCCGCTTTAACTCGTAAA
GAGCGTGCCGATAACGTGAAGAAGCGTAACTACTTCACTAAATATGGTGATACGGCGCAG
CAGGTACTTAACAACCTCCTTGATAAGTATGCCGATGAAGGTGTGCAAGAAATTGAAAAC
ATCCACGTTCTTAAAGTGAAACCTTTCGATGAAATGGGCAGACCGTTAGAAATCATTAAG
AAAGGCTTTGGTGGCAAACCTCAATACCTTGAGGCGGTACACGATTTAGAAATGGCTATT
TACGAATCAGCGTAA
>taxon121723_04319
ATGACAAATCGTACAAGACGACTATTCAGCGCAGAATTCAAGCTCGAGGCTTCACAGTTA
GTGATTGATCAAAATTACTCAGTGGCAGAAGCCGCCCAAGCCATGAATGTGGGTAAATCC
ACGATGGATAAATGGGTTCGTCAGCTTAAACAAGAACGACAAGGCAAAACGCCAAAAGCT
TCGCCTATGACCCCTGAGCAAATAGAAATTCGGGAATTAAAAAAGAAGTTAGCTCGTCTT
GAAGAGCATAATGAAATATTAAAAAAAGCCACGGCTCTGTTGATGTCGGACTCACTGAAC
AATTCTTGA
>taxon121723_04327
ATGAAGAAATTGGTCGAATACATAAACAGGGGGCTGGCTGCCTTTACAGTCTCTCTCTCG
AGCTTCCTCGTCATTTGCGTAGTCTGGCAAGTGTTATCACGTTATGTGATTGGCAAACCA
AGTACCGTTACCGACGAACTTGCTCGTTATCTCTTTATGTGGGTGGCGTTAATTGGCGCG
GCATACACTACTGGTCTTAAACGTCACCTTGCTATCGACTTGCTCACAATGAAGCTGCAA
GGCAAACGCAAACTCATCAATGAAATCATTATTCAAATCGCTATTGCCATCTTCTCTTAT
GTAGTGTTAGTCCATGGCGGTACCCAACTCGCACTAAAAACATTGGCAACGGGCCAGTTG
ACACCCGCGCTTGGCTTAGAAATGGGCTACATCTATTTTTGCCTACCAATCAGTGGCGCG
CTAATGATCTTCTACTCTGCGGTATTTGCTTTCGACCGTGTAAAACAATTGACGTCTGGT
GAAGCCCTACTCACCGACACACAACTTGATTAA
>taxon121723_04329
ATGGAATATAGTGATAATATCATCATGATGCCTTTTGAACCGAAAAGACCGTATCAAGAG
ATCGGTTTAGCCCTTAGACAAGAACTTATCAATGGCCGTTACGTGGTCGGAGATAGACTG
CCGCCTGAACGTGACATCGCAGAACGTCTCGACGTTAGTCGCACAGTTGTGCGTGAAGCG
ATCATCATGCTGGAGCTGGAAAACCTTGTCGAAGTGAAGAAAGGTTCTGGGGTGTATGTC
ATCAATATTCCATCTCAACCGAACTCCCGTGAGAACGTGATCAGCGATGATGCTGGTCCG
TTTGAAATGCTCCAAGCTCGCCAGTTGCTTGAAAGTAACATTGCTGAATTTGCAGCAATG
CAAGTAACGCCAGGCGACATCGTGAAAATGCGCGCTGCCCTTCAGTTAGAACGAGAAGAA
CTAGCCAGTGGCACCGCAGATTGTAACGGTGATGAGAAGTTTCATATTTGCATTGCAGAG
GCAACTCAAAACTCTGTTCTGGTAGATATGTTGAAGCAAACTTGGGAGCGACGCGAGAGC
AGCCCGATGTGGAGTAAACTTCATTCTCACATTGCTGGTCAAGAGTACCGTGAAGAGTGG
CTAGACGATCACGCCAAAATCCTCGCCGCATTACAGCGTAAAGATCCTATTGCTGCAAAA
AATGCCATGTGGCAACACTTTGAAAACGTTAAACAGCGTCTGTTGGAGCTGTCTGACATC
GATGACCCAAATTTTGATGGTTACTTATTCAGTTCTAACCCTGTTGTTCTGCAGGGCACT
GAAAACAGTTAA
>taxon121723_04332
ATGACAAATCGTACAAGACGACTATTCAGCGCAGAATTCAAGCTCGAGGCTTCACAGTTA
GTGATTGATCAAAATTACTCAGTGGCAGAAGCCGCCCAAGCCATGAATGTGGGTAAATCC
ACGATGGATAAATGGGTTCGTCAGCTTAAACAAGAACGACAAGGCAAAACGCCAAAAGCT
TCGCCTATGACCCCTGAGCAAATAGAAATTCGGGAATTAAAAAAGAAGTTAGCTCGTCTT
GAAGAGCATAATGAAATATTAAAAAAAGCCACGGCTCTGTTGATGTCGGACTCACTGAAC
AATTCTTGA
>taxon122586_00133
ATGACTGTAATCGGGGATGCTCAGTTCGTCAAAGCGGCAAAACAGGTTGAAATCGATGCG
GGTGATGAGGCTGTGCTCGAGTTCGGGATCGGAGAGGCTGTGCCATTGTCCGAGCAGGAC
GGCTTTGAACATGGACAACAGGGGATAGGCGGGACGGCCGCGGTGGTCTCTAAGGTAACG
GGTTCTTTGACGATTCAGGTACTGTTCGATCGGCTGCCAATCAATTACCCGGTCCAACTT
CAATAG
>taxon122586_00232
ATGCAGGAATGGTTCCAAAACCTCTTTGCCGCAACGCTCGGTCTGGGCGATTTGGGTATT
ACTGTAGGCTTGGTGGTATCCGTCATCGTCAAAATTGTGATTATCCTGATTCCGCTGATT
CTGACCGTCGCCTACCTGACTTATTTCGAACGTAAAGTCATCGGCTTCATGCAGCTTCGC
GTCGGTCCGAACGTAACCGGCCCGTGGGGTCTGATTCAGCCGTTTGCCGACGTGTTCAAA
CTCTTGTTTAAAGAAGTAACCCGTCCGAAGCTGTCAAACAAAGCCCTGTTCTATATCGGC
CCGATTATGTCGCTTGCCCCGTCTTTCGCGGCGTGGGCAGTGATTCCGTTCAATGAAGAA
TGGGTGCTGACCAACATCAATATCGGTCTTTTGTACATCCTGATGATTACCTCGCTGTCG
GTTTACGGCGTGATCATCGCGGGCTGGGCTTCCAACTCCAAATATTCGTTCTTGGGCGCA
ATGCGTGCTTCCGCGCAAAGCATTTCCTACGAAATCGCCATGAGTGCCGCGCTGGTGTGC
GTCGTGATGGTGTCGGGCAGCATGAACTTCTCCGACATCGTTGCCGCGCAGGCAAAAGGC
ATCGCAGGCGGTTCGGTATTCTCTTGGAACTGGCTGCCGCTCTTCCCCATCTTCATCGTC
TATCTGATTTCCGCCGTTGCCGAAACCAACCGCGCACCGTTTGACGTGGCAGAGGGCGAG
TCTGAAATCGTTGCCGGTCACCACGTCGAATATTCCGGCTTCGCATTCGCGCTGTTCTTC
CTTGCCGAATACATTTTCATGATTCTGATTGCCGCGCTGACATCGTTGATGTTCCTCGGC
GGCTGGCTGTCTCCCTTCCCGCAAAGCTGGGGCATTGTCGGTACGCCTTCCGCATTTTGG
ATGTTCGCGAAAATGGCGGCGGTTCTGTACTGGTATCTGTGGATACGCGCCACCTTCCCA
CGCTACCGTTACGACCAAATCATGCGCTTGGGCTGGAAAGTGCTGATTCCGATCGGCTTC
GCCTACATCGTGATTTTGGGCGTGTGGATGATTTCACCGCTGAATTTGTGGAAATAA
>taxon122586_00239
ATGAACGATATGACTTTATATTTGATAATTGCCCTTGTTCCGTTGGCAGGCTCGCTGATT
GCGGGTTTGTTCGGCAACAAAATCGGACGTGCCGGTGCGCATACGGTTACGATACTCGGC
GTGGCGGTGTCCGCCGTGCTGTCGGCTTATGTGCTGTGGGGCTTTATTGACGGCAGCCGC
GCCAAGTTTGACGAGAATGTCTATACCTGGCTGACAATGGGCGGCTTGGATTTCTCCGTC
GGCTTCTTGGTCGATACGATGACGGCGATGATGATGGTCGTGGTAACGGGCGTGTCGTTG
ATGGTGCATATCTATACCATCGGCTATATGCACGATGAAAAAGTCGGCTACCAACGCTTC
TTCAGCTATATTTCTTTGTTTACATTCAGTATGTTGATGCTGATTATGAGCAACAACTTC
ATTCAGCTCTTCTTCGGTTGGGAAGCGGTGGGCTTGGTGTCGTATCTCTTGATCGGTTTC
TATTTCAAACGCCCGAGCGCGACATTTGCCAACCTGAAAGCCTTTTTGATCAACCGTGTC
GGCGACTTCGGCTTTTTGCTCGGTATCGGCTTGGTGCTTGCCTATTTCGGCGGCAGCTTG
CGCTATCAAGATGTATTCGCTTATCTGCCCAACGTGCAAAATGCCACTATCCAACTGTTC
CCCGGTGTGGAATGGTCTTTGATTACTGTAACCTGTTTGCTCCTGTTTGTCGGTGCGATG
GGTAAATCGGCACAATTCCCGCTGCACGTCTGGCTGCCTGATTCGATGGAAGGCCCGACC
CCGATTTCTGCATTGATTCACGCCGCAACCATGGTTACCGCCGGTTTGTTTATGGTGTCG
CGTATGTCGCCGATTTATGAAATGAGCAGCACCGCGCTGTCGGTCATTATGGTGATCGGC
GCGATTACCGCCCTGTTTATGGGCTTTTTGGGCGTGATTCAAAACGACATCAAACGTGTA
GTTGCGTATTCCACCCTGTCGCAATTGGGCTACATGACCGTGGCTCTGGGCGCGTCTGCC
TATTCCGTGGCGATGTTCCATGTGATGACCCACGCCTTCTTTAAAGCCCTGTTGTTCTTG
GCGGCAGGCAGCGCGATTATCGGTATGCACCACGACCAAGACATGCGCCATATGGGCAAT
CTGAAAAAATATATGCCGGTTACTTGGCTGACCATGCTGATCGGTAACTTGTCGCTGATT
GGTACGCCGTTCTTCTCCGGCTTCTACTCCAAAGATTCGATTATCGAAGCGGCGAAATAC
AGCACACTGCCGGGCAGCGGCTTTGCCTATTTTGCCGTCCTCGCCAGCGTGTTTGTTACC
GCGTTTTACGCGTTCCGCCAATACTTTATGGTGTTCCACGGCGAAGAGAAATGGCGCAGC
CTGCCCGAACACCATTCAGACGGCCACGGCGAAGAACATCACGGTTTGGGTAAAAACGAC
AATCCGCACGAAAGCCCGTTGGTGGTTACCCTGCCTTTGATTTTGCTTGCCGTTCCGTCC
GTCATCATCGGCTACATCGCCATCGAACCCATGCTCTACGGCGATTTCTTCAAAGACGTG
ATTTTCGTCAACGCCGACGCGCATCCGACTATACACATCATGAAGGAAGAGTTCCACGGC
GCATTGGCAATGGTGTCCCACAGCCTGCATTCGCCCGTACTCTACCTTGCTATCGCAGGC
GTGTTGAGCGCATGGCTTTTGTACGTCAAACTGCCGCACCTGCCAGCGAAAATTGCACAG
ACGTTCCGTCCGATTTACGTTTTGTTTGAAAACAAATACTACCTCGACGCCCTGTATTTC
AACGTTTTCGCCAAAGGCACACGCGCATTGGGCACTTTCTTCTGGAAAGTCGGCGATACC
GCCATTATTGACAACGGTATTGTCAACGGCTCTGCCAAACTGGTCGGCGCGATTGCCGCG
CAAGTGCGTAAAGCCCAAACCGGCTTTATCTACACCTACGCCGCCGCTATGGTGTTCGGC
GTATTGGTCTTGCTCGGCATGACCTTCTGGGGATTGTTCCGATAA
>taxon122586_00368
ATGCCGTCTGAAAAAACCCTCTTTCCCCTGCCCGACACCCTGTTGCGCCCCATAGTAGAA
CAAGCCTTGAGCGAAGACTTGGGCAGGCGCGGCGATATTACGTCCGCCGCCGTCATCGCC
CCCGACAAAACCGCCAAACTCTTCCTTGTCAGCCGCGAAGACGGCGTTATCGCCGGCATG
GACTTGGCGCGTCTCGCCTTTCAGACGATGGATCCGTCCGTCCGCTTCCAAGCCGAAATC
CGAGACGGGCAAGCCGTCCGCGCAGGTCAGACGCTTGCCGCCGTCGAAGGCAACGCCCGC
GCGCTGCTCGCCGCCGAACGCACCGCGCTCAACTACCTCACGCACTTAAGCGGCATCGCC
ACCGCCACCGCGCGTGCCGTTGCCGAAGTCGCCGAATACGGTACAGACATCGTGTGCAGC
CGCAAAACCATCCCCCTGCTGCGTGTCCTGCAAAAATACGCCGTCAGGGCAGGCGGCGGT
GTGAACCACCGCATGGGTTTGGACGACGCCGTGCTCATCAAAGACAACCACCTCGCCTAT
TGCGGCAGCATCGCCCAAGCCGTGCAGCAGGCAAAACAGGCTGTCGGAGCATTGACCTGC
GTGGAAATCGAAGTGGATACGTTGGCACAACTGGACGAAGCCATCGCAGCGGGCGCGGAA
CGGATTTTGCTGGATAACATGGACGACGAAACCCTGAAAGAAGCGGCAAACCGCTGCCAC
ACGCAAACCGCCCACCCCCACACCATCTATTGCGAAGCATCGGGCGGCATCGGCTTCGAC
CGCCTGAAGCGCGTGGCGCAAACCGGAGTGGACGGCATCGCCCTCGGCTATCTGACCCAC
AGCAGCCGTTCGTTGGACATAGGTTTGGATTTCGTGGCGTGA
>taxon122586_00781
ATGATGACCGAAATGCAACAACGCGCCCAACTGCACCGCCAAATTTGGAAAATTGCCGAC
GAAGTACGCGGCGCGGTGGATGGCTGGGACTTTAAACAATACGTTCTCGGCACACTTTTC
TACCGCTTTATCAGCGAAAACTTCACCGACTATATGCAGGCAGGCGACAGCAGTATTGAT
TACGCCGCTATGCCGGACAGCATCATCACGCCCGAAATCAAAGACGATGCCGTCAAAGTT
AAAGGCTATTTCATCTACCCCGGCCAGCTTTTTTGCAATATTGCCGCCGAAGCCCATCAA
AACGAAGAGCTCAACACCAAGCTGAAAGAAATTTTTACCGCGATTGAAAGCTCCGCCTCC
GGCTATCCGTCCGAACAGGACATCAAAGGCCTGTTTGACGACTTCGACACCACCAGCAGC
CGGCTCGGCAGCACTGTTGCCGACAAGAACAAACGCCTTGCCGCCGTCCTCAAAGGCGTG
GCGGAACTCGATTTCGGCAATTTTGAAAACCACCACATCGACCTTTTCGGCGATGCCTAC
GAATACCTGATTTCCAACTACGCTGCCAACGCAGGCAAATCCGGCGGCGAATTTTTCACC
CCGCAAAGCGTATCCAAGCTGATTGCGCGGCTGGCGGTGCACGGACAGGAGAAAGTCAAC
AAAATCTACGACCCAGCTTGCGGCTCGGGCAGTCTGCTCTTGCAGGCGAAAAAACAGTTT
GACGAGCACATCATCGAAGAAGGCTTCTTCGGGCAGGAAATCAACCACACCACCTACAAC
CTCGCCCGCATGAACATGTTCCTGCACAACGTCAATTACAACCAATTCCACATCGAATTG
GGCGACACACTGACCAACCCAAAGCTCAAAGACAGCAAACCCTTTGATGCCATCGTTTCC
AATCCGCCTTATTCCATCAACTGGATAGGCAGCGACGACCCCACCTTAATCAACGACGAC
CGCTTTGCCCCCGCAGGCGTACTTGCCCCGAAATCCAAAGCCGATTTTGCCTTCATCCTG
CACGCACTGAACTACCTTTCCGGCAGAGGCCGCGCCGCCATCGTCTCATTCCCCGGCATT
TTCTATCGCGGCGGCGCAGAACAGAAAATCCGCCAATATCTGGTGGAGGGCAACTACGTG
GAAACCGTGATTGCCCTTGCGCCCAATCTCTTTTACGGCACCGGCATCGCCGTCAATATC
CTGGTTTTGTCCAAACACAAAGACAATACCGACATCCAATTCATCGACGCAAGCGGCTTC
TTTAAAAAAGAAACCAACAACAACGTCTTAATCGAAGAACACATTGCTGAAATCGTCAAA
CTCTTCGCCGATAAAGCCGATGTGCCGCATATCGCCCAAAACGCTGCCCAGCAAACCGTC
AAAGACAACGGCTACAACCTCGCCGTCAGCAGCTATGTCGAAGCCGAAGACACACGCGAA
ATTATCGACATCAAACAGCTCAACGCCGAAATCGGCGAAACCGTCGCCAAAATCGAACGG
CTGCGGCGTGAAATTGACGAAGTGATTGCAGAGATTGAAGCATGA
>taxon122586_00885
ATGAGTCAAAATGCCTCGGTGGGCATTGTAATGCCCCAAAAAATTCCGTTTGAGATGCCG
CTGGTTTTGGAAAACGGTAAAACTTTGCCGCGTTTCGATCTGATGATTGAAACCTACGGC
GAGCTGAATGCTGAAAAAAACAATGCGGTTTTAATCTGCCACGCGCTGTCGGGCAACCAT
CATGTTGCGGGCAGGCATTCGGCGGAAGATAAATATACGGGCTGGTGGGACAATATGGTC
GGACCTGGCAAACCGATTGATACGGAACGTTTTTTCGTGGTCGGTTTGAATAATCTGGGC
GGCTGCGACGGCAGCAGCGGGCCTTTGTCGATTAATCCTGAAACGGGCAGGGAATACGGC
GCGGATTTTCCGGTGGTTACGGTGAAGGACTGGGTAAAATCCCAAGCCGCGCTTGCCGAC
TATCTCGGTATCGAACAATGGGCGGCGATTGTCGGTGGCAGCTTGGGCGGTATGCAGGCC
TTGCAGTGGACGATTTCCTATCCCGAGCGCGTGCGCCATGCTTTAGTGATTGCGTCTGCG
CCGAAACTGTCCACGCAAAATATCGCGTTTAACGATGTGGCGCGTCAGGCAATTTTGACC
GACCCTGATTTCAATGAAGGACATTACCGCAGCCACAATACCGTTCCTGCACGGGGCTTG
CGGATTGCCCGCATGATGGGACACATCACTTATCTTGCCGAAGACGGTTTAGGCAAAAAA
TTCGGACGCGATTTGCGTTCCAACGGTTATCAATACGGCTTTGGTGTTGAATTTGAAGTG
GAATCCTATCTTCGCTATCAGGGCGACAAATTCGTCGGACGGTTCGACGCCAACACTTAC
CTGCTCATGACCAAGGCTTTGGACTATTTCGATCCGGCGGCAGATTTCGGCGACAGCCTG
ACCCGCGCCCTGCAAAATGTGAAAGCGAAATTCTTTGTCGCCAGCTTCAGCACCGACTGG
CGTTTCGCACCCGAACGTTCGCACGAACTGGTCAAGGCACTGATTGCCGCCCAAAAATCC
GTGCAGTATATCGAAGTCAAATCCGCACACGGGCACGATGCCTTTTTAATGGAAGACGAA
GCCTATATGCGTGCGGTCGCCGCCTATATGAACAACGTTTATAAGGAATGTCAGCAATGA
>taxon122586_01299
ATGACCTGGGAAACCGTAATCGGCTTGGAAATCCACGTCCAATTGAACACCAAATCCAAA
ATCTTCAGCGGCGCATCGACCGCATTCGGCGCAGAACCCAACGCGCACGCCAGCGTAGTG
GAATGCGCGCTGCCGGGCGTTTTGCCTGTGATGAACCGTGAAGTCGTTGAAAAAGCCATC
AAATTGGGTTTGGCTTTAGATGCGAAAATCAATCAGAAAAACGTGTTCGACCGCAAAAAC
TACTTCTATCCCGACTTACCAAAAGGTTATCAAATCAGCCAGTTGGACTTACCGATTGTC
GAACACGGCAAATTGGAAATCGTAGTCGGCGACGATGTGAAAACCATCAACGTAACCCGT
GCGCACATGGAAGAAGACGCAGGCAAGTCCGTGCATGAAGGCTTGAACGGCGCAACCGGT
ATCGACCTGAACCGCGCCGGCACGCCGCTGTTGGAAGTGGTATCCGAACCTGAAATGCGT
TCCGCCGCCGAAGCCGTTGCCTACGCCAAGGCCTTGCACAGCTTGGTAACCTGGCTGGAC
ATTTGCGACGGCAATATGGCGGAAGGCTCGTTCCGCGTCGATGCCAACGTATCCGTGCGC
CCGAAAGGTCAAGAAGAGTTCGGCACGCGCCGCGAGATTAAAAACCTCAATTCCTTCCGT
TTCTTGGAGCAGGCGATTAATTACGAAGCGGAAGCGCAAATCGAGATTTTGGAAGACGGC
GGCAAAGTACAGCAGGCAACCATGCTGTTTGATCCCGAAAAAGGCGAAACCCGCGTAATG
CGCCTGAAAGAAGATGCGCACGACTACCGCTACTTCCCCGACCCTGATTTGCTGCCCGTT
ATCATTTCAGACGCCCAAATGCAAAAAGCCAAAGCAGAAATGCCCGAGCTGCCGAAAGAA
ATGGCAGCGCGTTTCGTGGCGGATTACGGCGTGTCCGAATACGACGCGCGCCTGCTGACC
GCAAGCCGTGCGCAGGCTGCCTATTTTGAAGAAGCCGCCAAAGAAAGCGGACAAGGCAAG
CTGACTGCCAACTGGATGAACGGCGAACTTGCCGCCGCGCTGAACAAAGAAGGCATGGAA
CTTGCCGACAGCCCGATTACCGCCCCGCGCCTCGCCGCGCTGGTTGGCAAAATCGCCGAC
GGCACATTAAGCAGCAAGTTAGCGAAAAAAGCCTTTGAAGCCATGTGGGCAGAACCCGAA
GCCACCATTGCCGAAATCATTGAAAAACACGGTTTGCAACAGATGACCGACACCGGCGAG
ATTGAAGCCATGGTGGACGAAGTGCTGGCAAACAACGCCAAAGCCGTGGAACAGTTTAAA
TCCGGCAACGAAAAAGCCCTGAATGCGATTGTGGGACAAGTGATGAAGGCCAGCAAAGGC
AAAGCCAACCCCGCGCAGGTTCAAGAGCTGATTAAAGCCAAACTGGCTTAA
>taxon122586_01686
ATGAATAAAAATGAACGTGACTTTTTCTATATATCAAATTCTGATTTAGATAAATTGTCA
GAATCTTATCCTGATAGGCCTCTTTCTTATGTGTTTTATTGTTATTTGAAAGAAACTGGT
CTATTGAAAAATTTCTCAATGGATAAATGTCATAATTTTTTTAATAGAATTAATTTTAAT
GAATCTTGCTTTGAAATTAAATTCAAGGATGATTCATTTTTCATTATTGGCAATGGAAAA
ATTGATGTTTCGGATTCTAATAATTTCTTTTCTGTTTCTTTTGAGTGCTAA
>taxon122586_01754
ATGATAGACCTGCACTGCCATTCCACCGTTTCCGACGGTATGCTCTCCCCCGCCGAAGTC
GTGCGCCTCGCGCATCAAAACGGCTGCACGCTGCTGGCGTTGACCGACCACGACCACACC
GGCGGCATCGCCGAAGCGCGCGCCGAAGCCGACAAGCTCGGTTTGCGCCTGATTAACGGT
GTGGAAATCTCCGTAACGTGGCGCGGGCGCACCATACACGTTGTCGGTTTGGATTTCGAC
GAGCAGGACGAAAACCTGCAAAACCTGTTGGCGCAAGTGCGGAAAGGCCGTCTGAAACGT
CTTGAAGCCATCGCCGCCAAGCTCGAAAAGAAAGGCATCGGCGGCGCATACGACGGCGCG
CTGGCACTGGCGGCAAACAAAGAAATGGTCAGCCGCACCCACGTCGCCGAGTTCCTCATC
CAAGCGGGACACGTCAAAAACAAGCAGCAGGCGTTCACCAAATACTTGGGCGACGGCAAA
TCCTGCGCCGTCCGCCACGAATGGGCGACGCTGGAAGACTGCGTCTCCGCCGTCAACGGA
GCGGGCGGCATGGCAGTCATCGCCCACCCCATGCGCTACGATTTGTCCGCCACCGCCAAG
CGCAATTTGTTTGAAGAATTTAAAAACCTCGGCGGCGCAGGCATCGAAGTCCACAGCGGA
AACTGCTGCAAAAACGACCGCCTCAACTACGCGCTTTTGGCAGAACGCTTCGGTATGCTC
GCCAGCGCGGGCAGCGACTTCCACCGCTTAAACGACTTCAGCGGCGGCATCCTCGGCGCG
TGTCCCGAGCTGCCGGAAAACTGCAAACCGGTTTGGGAACATTTTTCCCGATATTGA
>taxon122586_01864
ATGATTATTTTGGACAAGGTTTCCAAGCATTACCAAACGCGCGACAAGACCCGTTTTGCC
GCCGTCGAGCCGACCAGCCTCGAAATCCGCGACGGCGAAATCTTCGGGCTGATGGGTTAT
TCGGGTGCAGGCAAATCCACCCTGTTGCGCCTGATTAACCTGTTGGAACGCCCCGACAGC
GGCAAGGTCAACGTCTGCGGACAAGAGCTGACCGCGCTCGATGCCGCCGCATTGCGTCAG
GCTCGGCAGAATATCGGCATGGTGTTTCAGCAGTTTAATCTTTTGAGCAACCGCACCGTT
GCCGACAATGTTGCCTTTCCTTTGGAAATCGCCGGATGGCCGTCTGAAAAAATCAAAGCG
CGCGTTAAAGAATGCCTTGAAATCGTCGGCTTGACCGAACGCGCCGGCCACTATCCCGCC
CAGCTTTCCGGCGGGCAGAAACAACGTGTCGGCATCGCCCGCGCACTCGCGCCCAAACCC
CAAGTCATCCTCGCAGACGAACCCACTTCCGCCCTCGACCCCGCCACCACGCGCAGCGTC
TTGGAATGTTTGGAAGACATCAACAAACGCTTCAACGTAACCATCGTCATCGTAACCCAC
GAAATGAGCGTCATCCGCCGCCTGTGCGACCGCGCCGCCCTCTTGGATAAAGGCAAAGTC
GTCGAAATCGTCGAAGTACGCGGCAACCAAATCCACGCCCAATCCGACATCGGGCGCGAA
CTGATTCGGGAGGACTGA
>taxon122586_02065
ATGTTGCCACAACGTGCTGCCGTTGCTTTTGTCTTGGCGAAGGTAGCGGTAAATGGTGCT
GTGGTGGAGCGTGATCTGGTGGTGTTTGCACAGGTAGGCGCATACTTGTTCGGGACTGAG
TTTGCGGCGGATAAGGGTGTCGATGTGCTGAATCAGCTGCGAATCGAGCTTATAGGGTTG
TCGCTTACGCTGTTTGATAGTCTGGCTTTGCCGCTGGGCTTTTTCGGCGCTGTATTGCTG
CCCTTGGGTGCGGTGCCGTCTGATTTCGCGGCTGATGGTGCTTTTGTGGCGGTTCAGCTG
TTTGGCGATTTCGGTGACGGTGCAGTGGCGGGACAGGTATTGGATGTGGTATCGTTCGCC
CTGGGTCAGTTGCGTGTAGCTCATGGCAATCTTTCTTGCAGGAAAGGTCGTATGCTACCG
CATACTGGCCTTTTTCTGTTAGGGAAAGTTGCACTTCAAATGCGAATCCGCCGCTGTGTT
GGTTACGGGACGGAGCCGGGAATGTAA
>taxon122587_00002
ATGAACGACATGACTTTATATCTCATCATCGCCCTCGTGCCTTTGGCAGGCTCGCTGATT
GCGGGTTTATTCGGCAACAAAATCGGACGTGCCGGCGCGCATACGGTTACGATACTCGGT
GTGGCGGTGTCCGCCGTGCTGTCGGCTTATGTGCTGTGGGGATTCCTCAATGGCAGCCGT
GCCAAGTTTGACGAGAACGTCTATACCTGGCTGACGATGGGCGGTTTGGATTTCTCCGTC
GGCTTCTTGGTCGATACGATGACGGCGATGATGATGGTCGTGGTAACGGGCGTATCGTTG
ATGGTGCATATCTACACCATCGGCTATATGCACGATGAAAAAGTCGGCTACCAACGCTTC
TTCAGCTATATTTCTTTGTTTACTTTCAGCATGTTGATGCTGATTATGAGCAACAACTTC
ATCCAGCTCTTCTTCGGTTGGGAAGCTGTGGGTTTGGTGTCGTATCTCTTGATCGGTTTC
TATTTCAAACGCCCGAGCGCGACATTTGCCAACCTGAAAGCCTTTTTGATCAACCGTGTC
GGCGACTTCGGCTTTTTGCTCGGTATCGGCTTGGTGCTTGCCTATTTCGGCGGCAGCCTG
CGTTATCAGGACGTATTCGCCTATCTGCCCAACGTGCAAAATGCCACCATCCAGCTTTTC
CCCGGTGTGGAATGGTCGTTGATTACTGTAACCTGTTTGCTCTTGTTTGTCGGTGCAATG
GGTAAATCGGCACAATTCCCGCTGCACGTCTGGCTGCCCGATTCGATGGAAGGCCCGACC
CCGATTTCTGCATTGATTCACGCCGCAACCATGGTTACCGCCGGTTTGTTCATGGTATCG
CGTATGTCGCCGATTTATGAGATGAGTAGCACTGCGCTGTCTGTCATCATGGTGATTGGT
GCGATTACCGCCCTGTTTATGGGTTTCTTGGGCGTGATTCAAAACGACATCAAACGTGTG
GTTGCGTATTCCACCCTGTCGCAACTGGGCTATATGACCGTGGCTCTGGGCGCGTCTGCC
TATTCCGTGGCGATGTTCCATGTGATGACCCACGCTTTCTTTAAAGCCTTGCTGTTCTTG
GCGGCGGGCAGCGCGATTATCGGTATGCACCACGACCAAGATATGCGCCACATGGGTAAC
CTGAAAAAATACATGCCGATTACTTGGCTGACTATGCTGATCGGCAATTTGTCGCTGATC
GGTACGCCGTTCTTCTCCGGCTTCTACTCCAAAGATTCGATTATCGAAGCGGCGAAATAC
AGCACCCTGCCGGGCAGCGGCTTTGCCTATTTCGCCGTCCTCGCCAGCGTGTTTGTTACC
GCGTTTTACGCGTTCCGCCAATACTTTATGGTGTTCCACGGCGAAGAGAAATGGCGCAGC
CTGCCCGAACACCATTCAGACGGCCACGGCGAAGAACATCACGGTTTGGGTAAAAACGAC
AATCCGCACGAAAGCCCGTTGGTGGTTACCCTGCCTTTGATTTTGCTTGCCGTTCCGTCC
GTCATCATCGGCTACATCGCCATCGAACCCATGCTTTACGGCGATTTCTTCAAAGACGTG
ATTTTTGTTAATGCCGATGCGCATCCGACCATGCACATTATGAAAGAAGAGTTCCACGGC
GCATTGGCGATGGTGTCGCACAGCCTGCATTCGCCCGTTCTCTATCTCGCTATCGCAGGC
GTATTGAGCGCATGGCTCCTATACGTCAAACTGCCGCACCTGCCTGCGAAAATCGCGCAG
GCGTTCCGTCCGGTTTACGTTTTGTTTGAAAACAAATACTACCTTGATGCCCTGTATTTC
AACGTTTTCGCCAAAGGCACACGCGCATTGGGTACCTTCTTCTGGAAAGTCGGCGATACC
GCCATTATCGACAACGGTATTGTCAACGGCTCTGCCAGACTGGTCGGCGCGGTTGCCGCG
CAAGTGCGTAAAGTCCAAACAGGCTTTATCTACACCTACGCTGCCGCTATGGTGTTCGGC
GTATTGGTCTTGCTCGGTATGACCTTCTGGGGATTGTTCAGATAA
>taxon122587_00158
ATGAGAAAAAGTCGTCTAAGCCAGTATAAACAAAATAAACTCATTGAGCTATTTGTCGCA
GGTGTAACTGCAAGAACGGCAGCAGAGTTAGTAGGCGTTAATAAAAATACCGCAGCCTAT
TATTTTCATCGTTTACGATTACTTATTTATCAAAACAGTCCGCATTTGGAAATGTTTGAT
GGCGAAGTAGAAGCAGATGAAAGTTATTTTGGCGGACAACGCAAAGGCAAACGCGGTGGC
GGTGCTGCCGGTAAAGTCGCCGTATTCGGTCTTTTGAAGCGAAATGGTAAGGTTTATACG
GTTACAGTACCGAATACTCAAACCGCTACTTTATTTCCTATTATCCGTGAACAAGTGAAA
CCTGACAGCATTGTTTATACGGATTGTTATCGTAGCTATGATGTATTAGATGTGAGCGAA
TTTAGCCATTTTAGCTTCGCTGAAACTTCGTTTTCGTATCAATCACAGCACACATTTTGC
CGAACGACAAAACCATATTAA
>taxon122587_00327
ATGCTCGCGCCTGCGGCGGAAGCGGTCGAAGCCACGCCTGAAGTGGTCAGGCTGGGCAGG
CAGAGCATCCCGCTTTGGCGCGGCATCCGATGCCATCTGAAAACGCCTGCCATGATGCAG
GAAAACGGCAGCCTGATTGTGTGGCACGGGCAGGACAAACCTTTATCCAACGAGTTCGTC
CGCCATCTCAAACGCGGCGGCGTAGCGGATGACGAAATCGTCCGTTGGCGCGCCGACGAC
ATCGCCGAACGCGAACCGCAACTCGGCGGACGTTTTTCAGACGGCATCTACCTGCCGACC
GAAGGCCAGCTCGACGGGCGGCAAATATTGTCTGCACTTGCCGACGCTTTGGACGAACTG
AACGTCCCCTGCCATTGGGAACACGAATGTGCCCCCGAAGACTTGCAAGCCCAATACGAC
TGGCTGATCGACTGCCGCGGCTACGGCGCAAAAACCGCGTGGAACCAATCCCCCGAGCAC
ACCAGCACCCTGCGCGGCATACGCGGCGAAGTGGCGCGGGTTTACACACCCGAAATCACG
CTCAACCGCCCCGTGCGCCTGCTACACCCGCGCTATCCGCTCTACATCGCCCCGAAAGAA
AACCACGTCTTCGTCATCGGCGCGACCCAAATCGAAAGCGAAAGCCAAGCACCTGCCAGC
GTGCGTTCCGGGCTGGAACTCTTATCCGCACTCTATGCCGTCCACCCCGCCTTCGGCGAA
GCCGACATCCTCGAAATCGCCACCGGCCTGCGCCCCACGCTCAATCACCACAACCCCGAA
ATCCGTTACAACCGCGCCCGACGCCTGATTGAAATCAACGGCCTTTTCCGCCACGGTTTC
ATGATCTCCCCCGCCGTAACCGCCGCCGCCGTCAGATTGGCAGTGGCACTGTTTGACGGA
AAAGACGCGCCCGAACGCGATGAAGAAAGCGGTTTGGCGTATATCCGAAGACAAGATTAA
>taxon122587_00453
ATGATTATTTTGGACAAGGTTTCCAAGCATTACCAAACGCGCGACAAGACCCGTTTTGCC
GCCGTCGAGCCGACCAGCCTCGAAATCCGCGACGGCGAAATCTTCGGGCTGATGGGTTAT
TCGGGTGCAGGCAAATCCACCCTGTTGCGACTGATTAACCTGTTGGAACGTCCCGACACG
GGCAAGGTCAACGTCTGTGGACAAGAGCTGACCGCGCTTGATGCCGCCGCATTGCGTCAG
GCGCGGCAGAATATCGGCATGGTGTTTCAGCAGTTTAATCTTTTGAGCAACCGCACCGTT
GCCGACAATGTTGCCTTTCCTTTGGAAATCGCCGGATGGCCGTCTGAAAAAATCAAAGCG
CGCGTTGCCGAATGCCTCGAAATCGTCGGACTGACCGAACGCGCCGGCCACTATCCCGCC
CAGCTTTCCGGCGGACAAAAACAGCGTGTCGGCATCGCCCGCGCGCTCGCGCCCAAACCC
CAAGTCATCCTCGCCGACGAACCCACTTCCGCCCTCGATCCCGCCACCACGCGCAGCGTC
TTGGAATGTTTGGAAGACATCAACAAACGATTCAACGTAACCATCGTCATCGTAACCCAC
GAAATGAGCGTCATCCGCCGCCTGTGCGACCGCGCCGCCCTCTTGGATAAAGGCAAAGTC
GTCGAAATCGTCGAAGTACGCGGCAACCAAATCCACGCCCGATCCGACATCGGGCGCGAA
CTCATCAGAGAGGACTGA
>taxon122587_00924
ATGCTGCTCGACCTCAACCGCTTTTCCTTTTCCGTCTTCCTGAAAGAAGTCCGCCTGCTG
ACCGCTCTTGCCCTGCCCATGCTGTTGGCGCAGGTCGCGCAGGTGGGCATCGGTTTTGTC
GATACCGTGATGGCGGGCGGTGCGGGCAAGGAAGACTTGGCGGCGGTGGCTTTGGGCAGC
AGCGCGTTTGCCACGGTTTATATTACCTTTATGGGCATTATGGCGGCGCTGAACCCGATG
ATTGCCCAGCTTTACGGCGCGGGTAAAACCGACGAAGTGGGCGAAACGGGACGGCAGGGG
ATTTGGTTCGGGCTGTTTTTGGGCGTGTTCGGCATGGTCTTGATGTGGGCGGCGATTACG
CCGTTCCGCAACTGGCTGACCTTGAGCGATTATGTGGAAGGCACAATGGCGCAGTATATG
CTGTTCACCAGCTTGGCGATGCCGGCGGCAATGGTACACCGCGCACTGCACGCCTACGCC
TCCAGCCTGAACCGCCCGCGCCTGATTATGTTGGTCAGCTTTGCGGCGTTTGTGTTGAAC
GTGCCGCTGAACTATATTTTCGTTTACGGCAAATTCGGTATGCCCGCTTTGGGCGGCGCA
GGCTGCGGACTGGCGACGATGGCGGTGTTTTGGTTCAGCGCGCTGGCATTGTGGATTTAT
ATCGCCAAGGAAAATTTCTTCCGCCCATTCGGACTGACGGCGAAATTCGGCAAACCGGAT
TGGGCGGTGTTCAAACAGATTTGGAAAATCGGCGCACCCATCGGGCTGTCTTATTTTTTG
GAAGCCAGCGCGTTTTCGTTTATCGTGTTTTTGATTGCGCCTTTCGGCGAGGATTATGTG
GCGGCGCAGCAGGTCGGCATCAGTTTGTCGGGGATTCTCTATATGATTCCGCAAAGCGTC
GGCTCGGCGGGGACGGTGCGCATCGGCTTTTCGCTTGGGCGGCGCGAATTTTCGCGGGCG
CGTTATATTTCGGGCGTGTCACTGGTGTCAGGATGGATGCTCGCCGTGATTACCGTGCTT
TCCTTGGTATTATTCCGTTCGCCGCTGGTAAGTATGTACAACAATGATCCGGCGGTTTTA
AGCATCGCCGCCACCGTCTTACTGTTCGCCGGCTTGTTCCAACCGGCAGACTTCACCCAA
TGTATCGCCTCCTACGCCTTGCGCGGCTACAAAGTTACAAAGGTGCCGATGTTCATCCAC
GCCGCCGCCTTTTGGGGCTGCGGTCTGCTGCCGGGCTACCTGCTCGCCTACCGTTTCGAT
ATGGGCATTTACGGCTTCTGGACGGCATTGATTGCCTCGCTCACCATCGCCGCCATCGCC
TTGGTGTGGTGCTTGGAATTGTGCAGTAGGGAGATGGTCAGATCGCATAAGGCTGTCTGA
>taxon122587_01160
ATGAATACCACCTATACTCTGACTTTCGACCAAGACAGCCTCAAAGCCCTGAATCTGCTG
GTGTTCACGCTCAACCATCTGAAAGTTTTGGATATGGACATGGAAGGAATCGAAGACGGT
TTGTCTGCCGTGATTGAAACCGCCTCCGAGAAAGCCGACAAGCTGTCCGCCGCTTTCTAC
AACGCCGTGTACGAGCAGGAAGAGAAAGCAGCCTGA
>taxon122587_01410
ATGACCTGGGAAACCGTAATCGGCTTGGAAATCCACGTCCAATTGAACACCAAATCCAAA
ATCTTCAGCGGCGCATCGACCGCATTCGGCGCAGAACCCAACGCGCACGCCGGCGTGGTG
GAATGTGCTTTGCCGGGCGTACTGCCGGTAATGAACCGAGAAGTCGTTGAAAAAGCCATC
AAATTGGGTTTGGCTTTGGATGCGAAAATCAACCGGAAAAACGTGTTCGACCGTAAAAAC
TACTTCTATCCCGACTTACCAAAAGGCTATCAAATCAGCCAGTTGGACTTACCGATTGTC
GAACACGGCAAATTGGAAATCGTAGTCGGCGACGATGTGAAAACCATCAACGTAACCCGC
GCCCATATGGAAGAAGACGCGGGCAAGTCCGTACATGAAGGCTTGAACGGCGCGACCGGT
ATCGATTTGAACCGCGCCGGCACGCCTTTATTGGAAGTCGTATCCGAACCCGAAATGCGC
TCCGCCGCCGAAGCCGTTGCCTACGCCAAAGCCTTGCACAGCTTGGTAACCTGGCTGAAC
ATTTGCGACGGCAATATGGCGGAAGGTTCGTTCCGCGTCGATGCCAACGTATCCGTTCGC
CCGAAAGGTCAAGCGGAATTCGGCACGCGCCGCGAGATTAAAAACCTCAATTCCTTCCGT
TTCTTGGAGCAGGCGATTAATTACGAAGCAGAAGCGCAAATCGAGATTTTGGAAGACGGC
GGCAAAGTACAGCAGGCAACGATGCTGTTTGATCCCGAAAAAGGCGAAACCCGCGTAATG
CGCCTGAAAGAAGACGCGCACGACTACCGCTACTTCCCTGACCCCGATTTGCTGCCCGTC
ATCATTTCAGACGACCGGTTGCAAAAAGCAAAAGCAGAAATGCCCGAGCTGCCAAAAGAA
ATGGCGGCGCGTTTCGTGGCGGATTATGGCGTGAGCGACTACGACGCGCGCCTGCTCACT
GCCAGCCGCGTGCAGGCTGCCTATTTTGAAGAAGCCGCTAAAGAGAGCGGACAAGGCAAG
CTGACTGCCAACTGGATGAACGGCGAACTTGCCGCCACGCTGAACAAAGAAGGCATGGAA
CTTGCCGACAGCCCGATTACCGCCCCACGCCTCGCCGCTCTGGTAGGCAAAATCGCCGAC
GGCACATTAAGCAGCAAATTGGCGAAAAAAGCCTTTGAAGCCATGTGGGCTGAACCCGAA
GCCTCCATTGCCGAAATCATTGAAAAACACGGTTTGCAACAGATGACCGATACCGGCGCG
ATTGAAGCGATGGTAGACGAAGTGCTGGCAAACAATGCAAAAGCCGTGGAACAGTTCAAA
TCCGGCAACGAAAAAGCCCTGAATGCGATTGTGGGGCAAGTGATGAAGGCCAGCAAAGGC
AAAGCCAATCCCGCGCAGGTTCAAGAGCTGATTAAAGCCAAACTTGCCTGA
>taxon122587_01743
ATGAAGAAAATGTTCGTGCTGTTCTGTATGCTGTTCTCCTGCGCCTTCTCCCTTGCGGCG
GTAAACATCAATGCGGCTTCGCAGCAGGAGCTGGAGGCGCTGCCGGGCATAGGCCCTGCG
AAGGCGAAGGCCATTGCGGAATACCGTGCGCAAAACGGTGCGTTCAAGTCTGTAGACGAT
TTGACCAAGGTAAAGGGCATCGGCCCTGCGGTGCTGGCGAAGCTGAAGGATCAGGCTTCT
GTCGGTGCGCCCGCACCAAAAGGCCCGGCAAAACCGGCTCTGCCCGCAGCTAAAAAATAG
>taxon122587_01938
GTGAAGATTAAACCATTACAATTTTCTAACAATAGTCGCAGATTTTACGTAGACAAAATT
TGTGTTACCGAACAAGATGTGAACATTTTGGCATCCGACCGAAATTATGAATTAAATATT
GAAATATTTATTGACAATATAATTCATTTTCAAATAACAGATGAATCTTATAAAGTAAAA
TTTTCAGAATATTTATTTGAAAATAAAGAAAAAAATGATTGGGATAGAAATCCTGCTATA
AATTATTTTTTCGAGATAATAGATGACAGTTATATGGACTGGTTGAAAGAAGAAAGTTTT
GGTTTTTTTGAAAAGAAATATTATAAGGCTTACATTTTCTTTTTTAGCGATTCTGTAATA
GAAGTTATCAGCTCGACAGAACCTGTATTTTATTCAAAATAA
>taxon122587_02000
ATGAAGAAAATGTTCGTGCTGTTCTGTATGCTGTTCTCCTGCGCCTTCTCCCTTGCGGCG
GTAAACATCAATGCGGCTTCGCAGCAGGAGCTGGAGGCGCTGCCGGGCATAGGCCCTGCG
AAGGCGAAGGCCATTGCGGAATACCGTGCGCAAAACGGTGCGTTCAAGTCTGTAGACGAT
TTGACCAAGGTAAAGGGCATCGGCCCTGCGGTGCTGGCGAAGCTGAAGGATCAGGCTTCT
GTCGGTGCGCCCGCACCAAAAGGCCCGGCAAAACCGGCTCTGCCCGCAGCTAAAAAATAG
>taxon1303_01319
ATGACAACTCTTATTAAACATAAACGTGTAGAATTTTCAGAACTTTTTTATGACCTAGTT
TTTGTTTTTGCAATTTCAAAAGTAACTACTTTAATTGACCATCTTCATAACGGTATTTTG
ACTTGGAATTCTTTCCTTGATTTTTTCATTGCTACTTTGTTTCTCATCGATTCCTGGATG
ATTCAAACCGATTATACCAATCGCTATGGAAAGAACTCTTTATTTAACATAGTAATCATG
TTTATCAAAATGGGAATTTTACTCTTTATAGCCAATATGATTGGACCTGATTGGCAACAA
TATTTTCATTATCTCTGTTGGGCTATTGGTACATTAACCCTTACCTTATTTTTTCAATAT
TTGGTTGAATTTTTTAGAAAATCAACCGATGATGCTAATCGGGAAAGTATCAAAGGTTTT
CTATGGATAACAGGTCTAGGAAGTTTAGGATTCTATCTAGCAGCTCTTCTTCCTATTTAC
CTTAGAGTCTATATCTTATTTGCTAGTATTCTGCTAACATTTATTATGCCAAGTATCTTG
CTTAATAAAGATAAGCATTACCAGGTAAATCTCCCCCATTTAATCGAGCGCATCTCCCTT
CTTGTCATTATTATGTTTGGAGAGATGATTATGGGGCTAGCTAACTTCTTTACGATCGAG
AATTTCTCGATTTATTCCCTTCTTTATTTCATGATCATGCTTTCTCTGTTCTTCTTTTAT
TTCGGTCAATTCGACCATGCCATTGATGAAACATCTAATCAAAAGGGGATATTTCTAATT
TACAGTCACTATCCTATTTTCATTGGACTAATTATGTTGACTGTTTCGATGAGTTTTCTC
CTTAATCCTGAAGCCAATCATCTCTTTGTGACCAGCTTCTTTTATATCGGACTTGGCCTC
TTCCAAGCAGCTGTCCTAGCAAATGGCCCCTATAACAAACACTATCTTCGCTTTTCGAAA
CGTTTCTACTTCATCCAGGCTGCACTCTATCTGACCGCCTTAACTCTCTCTTTAATTTGT
GCTTCTAATCCTATGATAGTAGTGACTATTGCAACCATTTTGACCCTAGCTATAGAAATT
CATTTTGCTTATTTTTATATTAAACAGACTAAAAAGTTTTCAACAGTTGACTGGCATTTG
TTTTAA
>taxon1377_00158
ATGGAAACTACCAAAGAGCAACATTCACAGGAAAAAGAGAAACATAACCACGACCATGAT
CACAATCACGGGAAGATGCCTATTATTCTATACTTTATTGGTTTGGCATTGGCAATTGTT
GCATTGTTCTTAAGTGGAGAATATCAATTAATTAAAAACATCATGTTCTCACTCGCCACA
ATTAGTGCGGGCTATCATGTCATTGTTCTGGAAGGTCTTGGAGAGACAATTGAGAATACA
AAAGCAAATAATAAGTTTACGCCTAATTCTCATATTTTAATGGGATTAGCGGCTATAGGA
GCTTCAGCGATAGGGAATTTTTGGGAAGGAACGTTGTTGATTCTCATTTTTTCAGGCGCA
CATTTCCTGGAAGATTACGCTGAAGGAAGAAGTAAACGAGAAATCACGAAATTACTCGAA
ATGAATCCAACGACTGCTCGGTTAATTTTGCCTGATGGGAATACAAAGATTGTTGATGTC
AGTGAATTAAAAGTGGGAGATCAACTTCAAGTATTGAATGGCGATCAAGTCCCCATTGAT
GGCGTCATTTTGTCAGGCTCTACGTCCATTGATGAGTCGTCTATTAATGGAGAAAGTATC
CCAAAAGAGAAGTCCAAAGGAGACTACGTTTTCGGAAGTACAATCAATGGAACAGGTACT
TTCACAATGGAAGTCACTAAAGAAAATAAAGATACAGTATTTTCAAAAATTTTACAGTTA
GTAAACCAGAACCAAGACAACCAAACAAAAGCTGCGAGTATAATCCAAAAATTTGAACCG
AAATACGTTACAGTTGTTTTAATTGCCATTCCGTTATTCATGTTATTGGCTCCTTTTCTC
CTAGACTGGACATGGTCACAAAGTATCTATAGAGGATTGGTCCTTTTAGTGGCAGCTTCA
CCCTGTGCTTTAGCAGCAGCTACTGTATCGGTAACTTTATCGACGACTTCTAACTTGGCC
AAAAAAGGCGTCCTTTCAAAAGGTAGTTCTTACCTGTCTCAATTAGCCGATACTCAAGCC
ATTGCATTTGATAAGACCGGAACTTTGACCAAAGGAAAACCTGAAGTAACCAATTATTAT
TTTGCTGATTCCGTGAACGAAGAAAATATGATTGATATCGTGGTAGCTCTTGAAAAAGAA
TCCAATCACCCCTTAGCAGATGCCATTCTAAGAAAGTTTGAACAAAAAAATCAACTGACT
ATTGAAGTAGAAAATCAGATTGGTAAAGGGTTGACAGGAGATTACAACGGCAAAAATTAT
CGGATCGGAAAACCAACTTCATTTGACGAGGTTGCAAATGAATATATTCGTTTAAATAAT
GAGTGGGCATCAGAAGGTAAGACAGTCGTATATGTAGCAGAAGATGAGAATGTCATTGGA
CTTATAGCTCTCATGGACGTTCCAAGTGAACATGCAAAAGAAACTATTAAATACTTTAAA
GAACAAGGCATACACACCACTCTAATCACTGGCGACTCAGAAATGACAGGAAAAGCAGTT
GCTGAACAATTAGGAATAGATGAAGTAATCGCGAATGTCATGCCAGAAGATAAATCTCGA
ATTATAGACGAGCAAAAAGAGAAATACGGCGTAACAGCAATGGTGGGTGATGGTGTAAAT
GATGCCCCAGCCCTTGTGAATGCAAATGTAGGGATTGCCATGGGAGACGGAACCGATGTA
GCAGTAGAGGTGTCTGATTTAGTTTTAATGCAGAATGACTTATCTAAATTGGTTAAAGCT
CATGGAATTTCTTCTAAAATGAATCGTGTCATATGGCAAAACATCCTTTTTTCAATGGCA
GTCGTAGCCTTTTTAGTTGTAGTGAGTTTATTAGGTCTAACAGATATAGCAATCAGTGTC
ACTATTCATGAAGGAAGTACGTTGGTCGTTATTCTGAATGGACTTCGTTTATTAAAATCT
AATTAA
>taxon1377_00159
ATGGATACATCAACATCTTCGCCAATCAATAAAGAGAAGATTCAATCAATGAGCAAATTA
TTCAAAGTGATTAGTGACCCTACACGCTTGTCGATTCTCTTTCTCTTACAGAAAAAAGAA
CTCAGTGTTGGAAACATTGTGCTTGCATTGGATATGGAACAGTCCGCGATTTCACACCAA
CTAAAAATATTGAAAGATTCACGTTTAGTGAAAGCAAGAAGAGAAGGGAAAAGCATGGTT
TACAGTCTTGATGATCTTCATGTTTTCAGTATTCTCGAACAAGTCTTAACTCATATCAAT
GAACAAGAACAATAA
>taxon1377_00590
ATGACTAGCTTACACAAAAACCAGGTAAAATTCAATTCAAATTTGACTATTTCACATACA
GGTGGTCGCTTATCGAGTGATTCGGGTTTGGTCTTAGTTAAAGAGGTGATGAATACCTTC
GACTTTTCACACGTAGCTAAACAGTGGCTCCATATTAAAGACAAACGTGTTTACTTCACA
CATGATAACTTAGCGATATTAGAACAACTCATTATGCAGTTAATTGCTGGGTACTCGGCA
GACTCATCAGCTAATCTATTAAGACAGGATCCAGTCTTTCAAGCTGTACTCGGTAAAAAA
GAGTTGGCCTCACAATCGTCAATCTCTCGGTTTTTAGATCGTTTCACCGAGGAGAACATG
GATCAACTCCAAGCATTAAATCAGTCGCTGATTGATAAAGCGCGTTTGATTCGCAATGAC
ACCGAGTTAATCATTGATGTCGATTCCACACATTCGGATACCTTTGGACGCCAAGAACAA
ACAGATTATAATGCCCATTATCAAACCTACGGCTATCACCCATTAGTTGCATTTGACGGA
TTGACCGGAGATTTCCTAAAAGCTGAACTGCGTTCAGGCAATCAGTACACGTCTAAAGGG
GTAAAAGCCTTTATCGACCCGCTGTTACACCACTACAAGAGCACGTTACCTCATACCGAG
ATATTGGTTCGGGGTGACAGCGGCTTCGCCACACCAGAGGTGTATGAATCTTGTGAAGCA
ACTGAAAGCCAGTACGTTATCCGATTAAAGAGCAATCGGAGGTTAAGTCAGTTAGCTGAA
CACTCTGTTCTTTATGGGGATAATAAAAAATGGGAAGACCGAGAAATACAGTATTTTTCA
CTCCCTTATCAAGCACAATCCTGGTCAAAACCCCGTCGCGTTTGTATTCGATCAATCCGT
GAAGCAGGAGAGCTTCTTTTTCACCACGCATTCATTGTGACGAATCTATCCGATAATGTC
TCGCCTGAAGTCATATTCTCTCTTTACGGCAAGCGTGGAACAATGGAAAATTTCATCAAA
GAAGCGAAATCAGGCTTTTATTTTGACAAAACAGATAGTCCGCGTTTCCTGGAAAATCAT
GTCAGAATGATGATCAGTGTCCTGGCTTACAACCTCGTCAATTTTTTAAAGACCATTGGA
TTTGAACAAGTCAATCGGGGGATGACGATTCATTCTATACGATTGACATTGCTTAAAGTT
GCCGGAAAACTCGTTAAAACAGGTAGACAAGTCTATCTCAAACTGTCGAGTTATCATGTG
TATCAAACTGAATTTTATAAGGTTTTTGAACGCCTACGGCGATCTAGGCAATGGATTTAG
>taxon1377_01462
ATGACCCAAGTACATTTTACACTGAACAACGAAGAGGTTCAAAGTATTATTGAACATTCG
GTAAAAGATGAAGTTTCTAAAAATATTTTGACCACTGTTTTCAACCAATTGATGGAAAAT
CAACGAACAGAATATATTCAAGCCGATGACTATGAACGTTCAGAAAGTCGTCAGAGTCAA
AGAAATGGCTATTATGAGCGAGACTTTACGACTCGTGTGGGCACACTCGAGTTAAAAGTG
CCTAGAACACGTGATGGTGAATTTTCACCGACGGTGTTTGAGCGTTATCAGCGAAATGAA
AAGGCACTGCTCGCTTCAATGCTTGAGATGTATGTTTCAGGCGTTTCGACACGTAAAGTT
TCAAAGATTGTTGAAGAGCTATGTGGAAAATCGGTATCGAAATCTTTTGTTTCTAGCCTG
ACTGAGCAGTTAGACCCGATGGTCAACGAATGGCAGAACCGTTCACTCTCAGGTACGAGT
TATCCTTATCTGATGACTGATGTTCTCTACATAAAAGTCCGTGAGGACCATCGAGTGCTT
TCTAAAAGCTGCCATATTGCGATCGGGATAACAGAAGGTGGTGATCGTGAAATCATTGGC
TTCATGATCCAAAATGAAGAAAGTGATGACACATGGTCCATCTTCTTTGAATACTTAAAA
GAACGCGGTCTACAGGGGACAGAACTCATCATTTCTGATGCCCATAAAGGCCTAGTGTCT
GCAATTCGTAAGTCATTTACCAACGCGAGTTGGCAGAGATGCCAGGTCCATTTTTTAAGA
AACATCTTCAGTTCCATTCCAAAAAAGAATTCAAAACCGTTTAGAGAAGCAGTAAAAGCG
ATCTTTAAGTTTACGGATATTGAACTCGCTCGAACAGCTAAGAATGCCTTAGTCGGTGAA
TATATCGACCAGTCTAAATATACAAAAGCTTGCGAAACATTGGATAATGGCTTCGAAGAT
GCCTTTCAATACACGGTTATCGGAAATGGTCACAATCGGCTAAAAAGCACCAACCTTCTT
GAACGACTGAACCAGGAAGTCCGCAGAAGAGAAAAGATTATTCGGATTTTTCCCAACCGA
ACGTCTGCCAATCGATTAATTGGAGCTGTCCTTATAGACCTTCATGACGAATGGCTCAGT
TCTACAAGAAAATATATTAAGTTTGATCAATGA
>taxon1377_01726
ATGAGCAATAACAAAAAACATTCGTCACATAGTCATCATAATCACGGCGACATGGATCAC
TCAAAACACGACCATAATGAAATGGAACATCACGGGGGGCATCACGATCATCATGCTGGT
CATGACCACAGTGGGCATGGCGCAATGGGAGGGCATGCCCACCACCATCACGGTAGCTTT
AAGGAGATTTTCTTGAAGTCACTCCCATTAGGAATTGCAATCTTACTCATTACTCCTATG
ATGGATATTCAGTTGCCTTTCCAAATTATCTTTCCTTATGCAGACGTTGTAGCAGCTGTA
TTGGCAACAATTCTATACATTTATGGCGGAAAACCATTCTACATGGGTGCGAAAGATGAG
TTTAATTCAAAAGCTCCAGGCATGATGTCCTTGATTACTTTGGGAATAACGGTTTCTTAT
GCCTATAGTGTTTACGCAGTGGCCGCTCGATATGTAACTGGAGAACATGTCATGGACTTC
TTCTTTGAGTTTACAACGTTAATTTTAATCATGTTATTAGGACACTGGATTGAAATGAAG
GCATTGGGTGAAGCAGGGGACGCGCAAAAAGCATTGGCTGAGTTGGTGCCGAAAGATGCT
CATGTTGTTTTAGAAGACGATTCGATTGAGACTCGTCCTGTGTCTGACCTTCAGGTTGGA
GATGTTATCCGTGTTCAAGCAGGAGAAAATGTTCCAGCTGATGGTATCATTATTCGCGGA
GAATCCCGTGTAAACGAGGCCCTCTTAACAGGTGAATCTAAGCCAATCGAAAAGAATGTT
AAAGATCAAGTCATTGGTGGATCAACAAATGGTAGTGGTATCCTATATGTAGAAGTAACA
GAAACAGGGGATAAGTCCTTTATCTCACAAGTACAAACATTAATTAGCCAAGCACAAAGC
CAACCATCTCGAGCAGAGAATGTGGCTCACAAAGTAGCTAGCTGGTTGTTCTACGTTGCC
GTTGTAGTATCTTTAATCGCTCTAATAGTCTGGATGATCATTGCGGACCTACCCACAGCC
GTTATCTTTACTGTGACTACGTTAGTTATTGCCTGCCCACATGCTTTGGGTCTTGCTATT
CCCTTGGTAGTATCACGTAGTACTAGTTTGGGTGCAAGCCGAGGATTACTGGTTAAAAAT
AGAGAAGCTTTGGAAGCAACTACTAAAGCGGATGTTATGGTATTGGATAAAACAGGTACT
TTAACAACTGGTGAATTTAAAGTGTTGGACGTCACTGTTTTGAGTGATAAATATTCTGAA
GAAGAAATTACAGGCTTGTTGGCGGGTATAGAGGCGGGCTCCAGTCACCCGATTGCCCAA
TCGATTGTGAACCACGCTGAAGCGAAAGGCATTAAGTCAGTTTCCTTTGACTCCATTGAA
ATCGTTTCGGGAGCAGGAATAGAAGGGGAGGCGAACGGCCACCACTATCAATTAATCAGC
CAAAAGGCATACGGAAAAGCATTGCGTATGGATACTCCGAAAGGCGCTACTTTAAGTATC
CTTGTAGAAAATAATGAAGCAATCGGCGCTGTCGCATTGGGAGATGAACTGAAAGAAACC
AGCAGAAACTTGATCGAGGCACTGAAAAATTACGGAATTGAACCACTCATGGCTACTGGT
GATAACGAGGAAGCTGCACAAGGAGTTGCAGAAATTCTAGGGATTCAATATAGAGCCAAT
CAATCTCCAGAAGATAAATATAATTTAGTAGAATCAATGAAAAATCAAGGTAAAATAGTC
ATCATGGTGGGAGACGGCGTTAATGACGCTCCGTCTCTAGCGATGGCAGATGTGGGTATA
GCAATTGGTGCCGGCACACAAGTAGCTTTGGATTCTGCGGATGTTATCCTTACTCAGTCT
GATCCAGGGGATATTGAATCCTTTATCGAGTTAGCAAACAAGACAACAAGTAAAATGAAA
CAAAATCTGGTATGGGGAGCAGGGTATAACTTTATCGCAATCCCAATAGCTGCAGGAATA
CTAGCACCAATTGGCATTACCTTGAGTCCGGCCTTCGGCGCCGTCCTCATGTCCTTATCG
ACCGTTATTGTTGCCATCAATGCTATGACATTGAAATTAGAGCCGAAATAA
>taxon1377_01750
ATGGATACATCAACAACTTCGCCAATCAATAAAGAGAAGATCCAATCAATAAGCAAAGTA
TTCAAAGTGATTAGTGACCCTACACGCTTGTCAATTCTCTTTCTTTTACAGAAAGAAGAG
CTCAGTGTTGGAAACATTGTGCTTGCATTGGATAAGGAACAGTCCGCGATTTCACACCAA
CTAAAAATATTGAAAGATTCACGTTTAGTGAAGGCAAGAAGAGAAGGGAAAAGCATGGTT
TACAGTCTTGATGATCTTCATGTTTTCAGTATTCTCGAACAAGTCTTAACTCATATCAAT
GAACAAGAACAATAA
>taxon1377_01769
ATGGATCGCATCGCTGGAAAAGCGCACACGAAGCACTATCAAAAAGGGGCGTTTCTGTTT
CGCTCGCAAGAAAAAGATGGTGCCTTGTATATTGTAAATCGCGGAAAAGTCCGTATCTAT
CGCTTGTCTGATTCTGGTAAAGAGCAACTAGTGCGTATTTTGAATCCAGGTGACTTTACG
GGAGAATGGACGTTGTTCAATCCTGATGTTGTGCACGAGGAATACGCAGAAGCTACTCGA
GATACGTCTGTCTGCATGATTCAACAACATGATGTACAAGCGTTTCTAAAAGAGTATCCT
GCAATTTCGTTAAAACTGCTAGGAGAGATGTCGCAGCGGTTAGAAAAATCCGCACGTCAA
ACTGCACAAGTAGCCGTGGAGAGTGTCATTACCCGTTTAGTTTTGTTTTTGGCAGAAAAT
GTGGAACCTGAAATGGGTAACTCTCCCACCATCACCCTGCCGATGGCAAAAAAGGATATT
GCTTCCTATTTAGGAACGACACCTGAGACTATCAGTCGCAAATTTGGAGAATTGGAGAAC
GAGGGATTGATTCAACAACTGTCTGGGAAAAGAATCAAGATTCAGGATTTAGATGATTTA
TTGCTTTACAGCGAATAA
>taxon137722_02491
ATGACCGAGGTTGTCATCGCCGGTGCCGCCCGTACGCCCATCGGCAGCTTCAACGGCGCC
CTCAGCGCCGTTCCCGCCCATGTTCTGGGTGAGGTCGCCATCCGCGAGGCGCTGGCCCGC
GCGAAGACCGATGCGGCGGAAGTGAACGAAGTCATCTTTGGCCAGATCCTGACCGCCGGC
CAGGGGCAGAACCCGGCCCGCCAGGCCGCCGTGAACGCCGGCATTCCGGTGGAGGCCACC
GCCATCGGCGTCAACCAGCTCTGCGGGTCCGGCCTGCGCACCGTGGCGCTCGGCTATCAG
GCGATCAAGAACGGCGACGCCGACATCCTGGTCGTCGGCGGCCAGGAAAGCATGAGCATG
GCGCCGCACGTCATGCATCTGCGCAACGGCACCAAGATGGGCTCGGCCGAGCTGCTCGAC
ACCATGCTGCGCGACGGCCTGACCGACGCCTTTCATGGCTACCACATGGGCACGACCGCC
GAGAATGTCGCCCAGAAGTGGCAGCTGACCCGCCAGGAGCAGGACGCCTTCGCCGCCGCA
AGCCAGCAGAAGGCCGAGGCCGCCCAGAAGGCCGGCCGCTTCAAGGACGAGATCGTCCCG
GTCACCATCAAGGGCCGCAAGGGTGACGTCGTCGTGTCGGAAGACGAGTACCCGAAGCAC
GGCACCACCGCGGAATCGCTGGCCAAGCTGCGCCCGGCCTTCTCGAAGGACGGCACGGTG
ACCGCCGGCAACGCCTCGGGCATCAATGACGGCGCCGCCGCCCTGGTGCTGATGACGGCG
GAGAACGCGGCCAAGCGCGGCGTCACCCCGCTGGCCCGCATCGTCTCCTGGGCGACGGCC
GGCGTCGATCCGGCGATCATGGGCACCGGCCCGATCCCGGCCTCGCGCAAGGCGCTGGAG
AAGGCCGGCTGGACCGTCGACGATCTCGACCTGATCGAGGCGAACGAGGCGTTCGCCGCC
CAGGCGCTGGCCGTCAACAAGGATCTGGGCTGGGACACCGGCAAGGTCAACGTCAATGGC
GGCGCCATCGCGCTCGGCCATCCGGTCGGCGCCTCGGGTGCCCGCGTGCTGACCACCCTG
CTGTTCGAAATGCAGAAGCGCGACGCCAAGAAGGGCCTCGCCACCCTGTGCATCGGCGGC
GGCATGGGCATCGCCCTCTGCGTCCAGCGCGACTGA
>taxon137722_03185
ATGTCGCTCACCCTTCAACAGGAGGCCGGACCGGTGCCCAGCGGTCCGCTCGACTTTCCG
GACAGCCCGCTGTCCCGTTCGGCGCGCCAGCCGCTGATGCTCGGCCTGTTCCTGAACCTT
CAGGACATTCGCCTTTCCAATCTGCCGACCAGCTCGACCTGGACATACGACTACAACAAG
GCGCTGGTGCAGAGGGCCGACGCGCTCGGCTTCGACATCGCCTTCAGCCGCACCCAATGG
CTGCCCAAGGGCGGCTATGACGGCGAGGCGTCGCTCGACAGCTTCGTGGCGCTCGGCGCC
ATGGCCGCTACCACCCGCAACATCCTGCTGATCTCGACCCTGCATGTGCTGTACGGCCCC
TGGCACCCGCTGCACATCGCCAAGATCGGCGCCACCTTCGACCACATCGCCAAGGGGCGC
TGGGGCATCAACATCGTCACCGGCCACCGCGCCGTCGAGCACGAGATGTTCGGCTGGAAC
CGGATCGAGCACGACCGCCGCTACGACATGGCGGCGGAACTGTTCGAGACGCTACACCGG
CTGTGGACCGACACCGAAAATTATTCCGCCGAGGCGGCGCTCGGATCCTGGAAGATCGTC
AACGGCTACATCACACCGAAGCCGGCCTACGGGCGGCCGATCCTGGTGACCGCCACCGGC
TCGCCGGCCGGCATCGACTTCGCCGCCCGCCATTCCGATCTGGTCTTCATCACCTCGCCC
GGCGGGTCGCACATCGACAGCGCGCTGGAGACGCTGCCCGCCCACATCGCCGAGATCAAG
GCTCGCGCCCGTGCCCGCGGCCGCACCGTCAAGACGATCATCAACCCGATGATCATCAGC
CGCGACAGCGAGGCGGAGACCCAGTCCTACCTGTCCGCCATCCTCGACAACAAGCCGCCG
CCGACCGCGACCAGCTTCGGCCACTGCGGCTACGACAGCGACGCCCACGCCTGGCGGGGG
CGCAATGACCCCAACCACAAGCAGGGCCTGAACCTGGGTGGCAACATCGAGATCGTCGGC
ACGCCGGCGCAGGTGGTGGACCAGCTCGCCGGCCTGAAGAAGGCCGGGATCGACGGGGTG
CAGATCAATTTCTACGACTTCGCCCACGACCTCGACCATTTCGCCGAACGGATCCTGCCG
CTCCTGCAAAGCGCCGGCCTTCGGCTGTAG
>taxon137722_03882
ATGACCATCACCTTCGACTCCCTGCAAGCTTTTCTTCACCGCGAAGCGCGCCTGCTCGAC
GAGAAGCAGTGGGACGAGTGGCTCGGCCTCTACGCCGCCGACGCCGTGTTCTGGATGCCG
GCCTGGGACGATGACGGCGCCCTGACCACCGATCCGCAGCGGGAAATCTCGCTGATCTAC
TACGGCAACCGCGGCGGTCTGGAGGATCGCGTCTTCCGCATCAAGACCGAACGGTCGAGC
GCCACCAGCCTGCCGGAGCCGCGCACCTCCCACAACATCAGCAACCTCGAAGTGCTGGAG
CAAGCCGGCGGCCTGTGCAAGCTCCGCTTCAACTGGTTCACGCTGAGCTTCCGCTACAAG
ACGACCGACAGCTATTTCGGCACGTCCTTCTACACGCTGGATGTTTCGGGCGAGACGCCG
CTGATCAAGGAAAAGACGGTGGTTCTGAAGAACGACTACATCCACCACGTCATTGACATC
TATCACATCTGA
>taxon137722_03977
ATGGCCGCCACCAAAGCCACGATCTGCCTCTGGTACGACAAGGATGCCGAGGCCGCCGCG
CGATTCTATGCCGCGACCTTTCCCGACAGCGCGGTGACCGCCGTCCACCGCGCCCCCGCC
GATTATCCGTCGGGCAAGGCGGGCGACGTGCTGACGGTGGAGTTCACCGTCGCCGGCCTG
CCCTGCCTCGGCCTGAACGGCGGCCCGGCCTTCCGCCACAGCGAGGCCGTCTCGATCCAG
ATCGCCACCGACGACCAGGAGGAGACCGACCGCTATTGGACCGCCATCACCGGCAACGGC
GGCCAGGAGAGCGCCTGCGGCTGGTGCAAGGACCGCTGGGGGATTTCCTGGCAGATCACG
CCGCGCGTGCTGACGGATGCGCTGGCGGCGGGCGGCGAGGAAGCGAAGCGGGCGTTCCAG
GCGATGATGGGGATGACGAAGATCGACGTGGCGGCGATTGAGGCGGCACGGCGGGGGTGA
>taxon137722_04280
ATGAAGACGGAGATCACGCGGCTGCTCGGCATCGAGTATCCGATCATTCAGGGCGGCATG
CAGTGGGTCGGGCGGGCGGAACTGGCGGCTGCGGTCTCCAATGCCGGTGGACTTGGCATC
CTGACGGCTCTCACCCAGCCGACGCCTGAAGAGCTGGCATCGGAAATCGCCCGGTGCCGC
GCCATGACCGACAAGCCGTTCGGCGTCAACCTGACGATTCTGCCCGCCGTCACGCCGCCG
CCCTACGAGCGCTATCTCGATGTCATCATCGAGAGCGGCGTGACCATCGTCGAGACCGCC
GGCAACAGTCCGAAAGCGTTCGTGGAGCGCATGAAGGCCGCGGGTGTCCGCATACTGCAC
AAATGCACCACCGTGCGTCACGCCCTCAGCGCCGAACGCAACGGCGTGGACGTCATCAGC
ATCGACGGTTTCGAATGCGCCGGCCATCCGGGCGAGGACGACATTCCCGGTCTGGTGCTG
ATTCCCGCCGCGGTCAGGGCGCTGAGGATCCCGGTGGTGGCGTCGGGTGGGATCGGCGAC
GGGCGCGGCATGGCCGCGGCGCTGGCATTGGGGGCGCAGGGCGTCAATATGGGCACCCGC
TTCCTGTGCACGAGGGAGGCGCCGGTTCACGAGGCCATCAAGCAGGCGCTGGTCCAGGCG
TCGGAGCGCGACACCAGACTGATCTTCCGGACCCTGAAGAACACCGCCCGGGTTTTCCGC
AATGCGGTGTCAGAGGAGGTGGTGGCGATGGAAGGGCGACCCGGTGGCTGCCTTTTCGAG
GATATCCGCCCCCTGGTTGCCGGCGCGCGTGGCCGTGCCGCCCTGGAGGCCGGCGATGTG
CATGGCGGCGTGGTGACGGCCGGCATGGTGGTTGGTCTGATCGACGACATTCCCACCTGC
GCGGACCTGATCGCGCGGATGGTGGCTGATTGCCGGGAGCATCTCCGCTTGGCCCTGGCC
CTGACCGAGACCTGA
>taxon137722_04669
ATGACGCAGCAGCAAGCCGCCGCCCGGACGGGCACCGCCGAGGATGTGGTCACCGTCGAA
CTCGACAATGGCGTCGCCTGGGTCACGCTGAACCGGCCGGACAAGCGCAACGCGATGAAC
CCGGCGCTGAACGCCCGCATGCACGGCGTGCTCGACGATCTGGAGGTCGATGACCGCTGC
CAGGTGCTGGTGCTGACCGGCGCCGGCGAGTCCTTCTCGGCTGGCATGGACCTGAAGGAG
TATTTCCGCGAGACCGAGGCCAAGGGCCACATGGCGACCCGCCGCGCCCAGCGCGACTCC
TATGGCTGGTGGCGCCGCCTGCGCTGGTTCGAGAAGCCGTCGATCGCCATGGTCAACGGC
TGGTGCTTCGGCGGCGCCTTCTCGCCGCTGTTCGCCTGCGATCTGGCGGTCGCCGCCGAC
GAGGCGCAGTTCGGCCTGTCGGAGATCAACTGGGGCATCATCCCCGGCGGCAACGTCACC
AAGGTGGTCGCCGACCTGATGAGCCAGCGCGAGGCGATGTATTACATCCTGACCGGCGAG
ACCTTCGACGGCCGCAAGGCGGCGGAGATGAAGCTGGTCAATTTCTCGGTTCCGCACGCC
GAACTGCGGGCCAAGGTCCGTGCCATCGCCGACAATCTGCTGGAGAAGAACCCGCAGACC
CTGAAGGCGGCCAAGGACGCCTTCAAGCGCGTGGTCGAGATGCCGTTCGACGCCGCCGAG
GATTATCTGGTGGTCCGCCAGGAATCGCTGAACTATCTCGACAAGTCGGAAGGCCGCAAG
CAGGGCATCAAGCAGTTCATCGACGACAAGACCTACCGTCCGGGGCTCGGCGCCTACAAG
CGCTGA
>taxon137722_04721
ATGGCGCAACACGACGCAATCACCCCGGCCGGCCGACAAGCCCTGTATGAGCGGCACCGT
TATTCGGCGGCGATCCGGTCCGGGGATCTGCTGTTCGTATCGGGGCAGGTCGGCAGCCGT
GCCGACGGCTCGCCCGAGCCGGACTTTGAACGGCAGGTGCGGCAGGCCTTCGACAATCTC
GCCACTGTGCTTGCCGCAGCCGGCTGCGGCTTGGGCGACATCGTCGACGTCACCACCTTC
CACACCGACCCGGCGAACCAGATCGAGACCGTCATGGCGGTGCGCGAAACGCTGATCGGC
GATCCGCCCTATCCGAACTGGACGGCGGTCGGGGTGACCTGGCTCGCCGGGTTCGATTTC
GAGATCAAGGTCATCGCCCGCATTCCCGCCGCCGCGTGA
>taxon137722_04865
ATGGATTGGCAATTCTTCACCGAGGTGCTGGTCGGCGGCCTGTTGTCGGGGGTGATGTAC
TCCCTGGTCGCCATCGGCTTCGTCCTGATCTACAAGACCAGCGGCGTGCTGAACTTCGCC
CAGGGCGCGCTGCTGCTGTTCGCCGCCCTGACCTTCGTCAGCCTGGCGGAGCGCGGGCTG
CCCTTCTGGGCCGCGATCCTGCTGACGCTGGCGGCGATGACGCTCATCGGAGCGCTGATC
GAGCGCACCGTGCTGCGCCCCTTGGTCAACCAGCCGCCGATCACCCTGTTCATGGCGACG
CTCGGCGTCTCCTACGTCATCGAGGGTGCCGCGCAATTGCTGTGGGGCACCCAGGTGCAC
GGGCTGGATCTCGGCATCGACGATCTGCCGCTGGAGATTGGCGGCGTGCTGATCAGCAGC
TTCGACCTGTTCGCCGCGGCGGTGGCCGGGGCGATGGTGGCGGCGCTGACCCTGTTCTTC
CGCTACACCCGCATCGGGCTCGGCTTCCGCGCCGTCGCCGACGACCAGCTCGCCGCGCTC
GCGGTCGGGTTGAGCCTCGATCGCATCTGGACCGCGGTATGGACCGCCGCCGGGGTGGTG
GCGCTGGTCGCCGGCCTGCTGTGGGGAGCCCGGCTGGGCGTGCAGTTCTCGCTGTCGCTG
GTGGTGCTGAAGGCGCTGCCGGTCCTTGTCCTGGGCGGCTTCGATTCCATCGCCGGCGCC
ATCGTCGGCGGCCTGATCGTCGGCGCGGTGGAGAAGCTGGCGGAGGTCTATCTCGGCCCA
TTCGTCGGCGGCGGCATCGAAGGCTGGATCGCCTATGTCGCCGCCCTCGGCTTCCTGCTG
ATCCGCCCGTCCGGTCTGTTCGGCGCCAAGCTGGTGGAAAGGGTCTGA
>taxon137722_04867
ATGTCGCGTCCGAACACCCGCCTCTTGCCCTTGAAGGCCGCCCTGCTCGGCGCGCTGATC
GGCACCGCCGCCCTGCTGCCCGGCGCGGCGCAAGCCGACGAGCAGTATTTCCCGCTGCAA
AGCTACCGCGTCGGCCCCTATGCCGCCGGCGGCACCGGCTTCTTCGGCGGCTTCATCGAC
TATCTGACCCTGGTCAACAACCGGGACGGCGGCGTCAACGGCGTCAAGCTGACCTGGGAC
GAGTGCGAGACCCAGTACGAGGTCGAGCGCGGCGTCGAATGCTACAAGCGGCAGAAGAAC
CGGCCCGGCGTCGCCGCCTGGAACCCGCTGTCGGTCGGCATCGCCTATGCCATGATCGAC
GATGTGGGCCGCGACAAGGTTCCGCTGATCACCGTCAACCATGGCCGCACCGACAGCACC
GACGGGCGCGTCTTCAAATATGTCTTCCCGCTGCTGCTGAACCCCTACAGCGAAAGCTCG
GGCATCGTGAACTACATCGGCGCGCGGGAAGGCGGGCTGGAGAAGCTGAAGGGCAAGAAG
ATCGTGGTGCTCTACCACGGCTCCCCCTACGGCAAGGAAACCATCCCGATCTACCAGCTG
CTGGCCGAGAAATACGGCTTCTCGGTCGAGCAGATCGAGGTGCCGCATCCCGGCAACGAG
CAGCAGTCGCAATGGCTGTCGATCCGCCGGACCAAGCCGGACTATGTCGTCCTGCGCGGC
TGGGGCGTGATGAATCCGGTGGCGCTGAAGACGGCGCAGAAGGTCGGCTTCCCCGCCGAC
CACATCGTCGGCAACGTCTGGTCCAATTCGGAAGAGGACGTGATCCCCGCCGGCGATGCC
GCCAAGGGCTACACCGCCATCACCACCCAGGCGTCGGGCGCCGAATATCCGGTGCTCCAG
GAGATCGTCAAGGCGGTCTACGGCGCCGGCAAGGGCAACCTCGACGACAAGAAGCGGATC
GGCAGCGTCTATCACAATCTCGGCATCGTGAACGGCATCCTGAATGTCGAGGCGGTGCGC
ATCGCCCAGGAGAAGTTCGGCAAGCGCGCCCTGACCGGCGACGAGGTGCGCTGGGGCTTC
GAGCATCTGCGGCTCGATCCCAAGCGGGTCGAGGCGCTGGGGGCCAAGGGCCTGTTCCAC
TCGATCAACGTCAGCGTCGCCAACCACGAGGGCGAGGGCCGCGTGACCTTCCAGCAATGG
GACGGCGCCAAGTGGAAGGTGGTGTCCGACTGGATCGCCCCGGACTGGGCGCTGCTGCGC
CCGATCATCGAGAAGTCGTCGCTGGCCTATGCCGCCGAACACGGCATCAAGGTCCGCGAC
CCCGCCGCCGAAGAGGCGAGCAACTGA
>taxon137722_04960
ATGTCGAAGATTAAGGTGGCTCTCGGTTTCGCTGCGACCTTCACCGCCCTCACCGCCTTG
GCCTCGGCCGCCAGCGCCCGCGACCTCACCGTCGTGTCGTGGGGCGGCGCCTATCAGGAC
GTCCAGAAGAAGGTGTATTTCGAGCCGTTCAAGGCCGCCGGCACGCCGATGAACGACGAA
TCCTGGGACGGCGGCGTCGGCGTCCTGCGCGCCAAGGTCCAGGGCGGCGCCTCCACCTGG
GACGTCGTCCAGGTCGAGAGCGAGGAGCTGGCGCTGGGCTGCGACGAGGGGCTGTACGAG
AAGCTGAACTTCTCCAAGATCGGCGGCGAGGACACCTATCTGCCGTCCACCGTCAACGCC
TGCGGCGTCGGCGCCATCGTCTATGACTTCGTGCTGGGCTACGACAAGGACAAGCTGAAG
GACGCGCCGAAGAGCTGGGCCGATTTCTTCGACACCAAGAAGTATCCGGGCAAGCGCGGC
CTGCGCCAGGGCGCCAAGACGACGCTGGAGATCGCGCTGATGGCCGACGGCGTGGCGCCG
GCCGACGTCTACAAGGTTCTGGGCACCGACGCCGGTGTCGAGCGCGCCTTCAAGAAGCTG
GACACCATCAAGAACGACATCGTCTGGTGGAAGGCTGGCGCCCAGCCGCCGCAGCTGCTG
GCTTCGGGCGAGGTGGCGATGACCTCTGTCTACAACGGCCGCATCGACGCCGCCAACAAG
AAGGAAAACAAGAATTTCGGCATGGTGTGGAACGGCGCGCTCTACACCATCGACAGCTGG
GTCATCCTGAAGGGCAGCCCGAACGTTGATGCCGCCTACAAGTTCCTGAACTTCGTCGGC
AAGCCGGAGAACCAGGCCAAGCTGTCCGAAGGCATCGCCTACGGCACGTCGAACAAGAAG
GCGCCGTCGCTGCTGCCGAAGGCGATCCTGGCCGACCTGCCGACCGCGCCGGACAACATG
AAGAGCGCGGTGGAGATCAACACCGACTTCTGGCTTGAGAATATCGACCGCCTGACCGAG
CGCTTCAACAAGTGGGCGGCGAAGTAA
>taxon137722_04968
ATGAAAGCCGTGGTCTACGAGGCGTTTTCCGCACCCCCTCGCATCATGACCGTTCCCGAC
CCGACACCGGAGCCGCATGGCGTCGTCGTCAAGGTGATGGCGACCGGGGTCTGCCGCAGC
GACTGGCATGGCTGGGTCGGTCACGACACCGACATCCAGCTTCCCCATGTGCCGGGCCAC
GAGCTGGCCGGCATCGTCGAGGCGGTCGGGAGGGACGTGACGAAATGGCGGATCGGCGAC
CGGGTGACGGTGCCGTTCGTCGGCGGCTGCGGCGCCTGTCCCGAATGCCATTCCGGCAAC
CATCAGGTGTGCGACCGGCAGTTCCAGCCCGGCTTCACCCATTGGGGCTCCTTCGCCCAA
TATGTCGGCCTGCATCAGGCGGACATCAATCTGGTGCGGCTGCCGGAGACGATGGATTTC
ACCACCGCCGCCAGCCTCGGCTGCCGCTTCGTGACCTCCTTCCGCGCCGTCGTCGATCAG
GGCAAGGCGTCGGCCGGCCAATGGGTGGCGGTGCATGGCTGCGGCGGCGTCGGCCTGTCG
GCGGTGATGATCGCCAACGCGCTGGGCGCCAACGTCGTCGCCGTCGACATCTCCGAAGAC
AAGCTCGCGCTGGCCCGCGCGCTGGGCGCCGCCGCCACGGTGAACGCGGCGGAGGTGCCG
CAGGTCGCCGAGGCGGTCATCGAGATCACGCGCGGCGGCGCCCATGTCTCGCTCGACGCG
CTGGGGCACCCGACCACCTGCTTCAACTCGATCAGCAATCTGCGCAAGCGCGGCAAGCAT
GTGCAGGTCGGGCTGATGCTGGCCGAGAACAGCACCCCGGCCATTCCGATGGACCGGGTC
ATCGCCAAGGAACTGGAAATCCTCGGCAGCCACGGCATGCAGGCCCACCGCTATGACGCG
ATGATGGAGATGATGCGCTGCGGCAAGCTGGCGCCCGAGAAGCTGATCGGCAGGACGATC
AGCCTGGAGCAGTCGATCGACGCCCTGATGGGCATGGACAGGTTCGAGGTCGCCGGCGTC
ACCGTGGTGACCGAATTCTGA
>taxon137722_05049
ATGTCCCGTCCGCCGCTTCCCCCCTTCACCGAAGAGTCCGCCATCGAAAAGGTCCGGCTC
GCCGAGGATGGCTGGAACAGCCGCGATCCGGCGAAGGTCGCCCTCGCCTATACCGAGGAC
AGCCGCTGGCGCAATCGTGCCGAGTTCGTGACCGGCCGCGCCGAGGTCCAGGCCTTCCTG
ACCCGCAAGTGGAACAAGGAGCTGGAGTACCGGCTGATCAAGGAACTCTGGGCTTTCGCG
GGAAACCGCATCGCGGTGCGCTACGCCTATGAATATCGCGACGACAGCGGCCAGTGGTAC
CGCGCCTATGGCAACGAGAATTGGGAGTTCGCCGAGGATGGGCTGATGCGCGCCCGGCAC
GCCAGCATCAACGAACACCCGATCGCCGAAGCGGACCGCAAGTTCCACTGGCCGCTCGGC
CGCCGGCCCGACGACCATCCCGGTCTCAGCCATTTCGGCTTCTGA
>taxon137722_05051
ATGAAGCTCTATCACCATCCCCTGTCGGGCCATGCGCATCGGGCGCGTCTGTTCGTCTCG
CTTCTCGGCCTGCCCCATGAACTGGTCGAGGTCGACCTGATGGCCGGCGCCCACAAGAGC
GCCGACTTCCTGAAACTCAATCCCTTCGGCCAGGTGCCGGTCCTGGACGACGAGGGCGTC
ATCGTCCCGGACTCCAACGCCATCCTCGTCTATCTCGCCAAGAAGGCGGGGCGCGGCGAC
TGGCTGCCGGAAGACCCGGCCGGCGCGGCGGCGGTGCAGCGCTGGCTCTCCGTGGCCGCC
GGGGAACTGGCCTACGGCCCGGCGGCGGCCCGGCTCGTCACCCTGTTCGGGGCGACGTTC
AACGCCGACGAGGTCATCGGCCGGGCGCATACCCTGCTGGGGCGGCTTGAAAGCCGGCTG
AGCGGACGGGACTGGCTGGTCGGCGACCATCCGACCATCGCGGATGTCGCCATCTACAGC
TACGTCGCCCGGGCGCCGGAAGGCAACGTCGACCTCTCGGGCTACCCATCCGTCAGGGGG
TTCCTCCGTCGCATCGAGGAGCTGCCGGGCTTCGTCCCCTTCGCGCGGACATCGGCCGGC
CTGACGGCCTGA
>taxon137722_05078
GTGATCCGTCTGACCAACATCGAAAAGCGCTTCGGCGACCTGACCGTGCTGAAGGGGGTG
ACGGTGACGGTGGCCGAAGGACGCGTCACCGCCCTGATCGGCCCGTCCGGCGGCGGCAAG
AGCACGCTTCTGCGCTGCATCAACCTGCTGGAGATCCCGACCTCCGGCAGCGTGCGCATC
GGCGGGGAGGAGTTGGCCTTCCACCCCGGCGGCAAGCCCGGCCGGGCGGACATCCAGCGG
CTGCGCGGCCAGACCGGGATGGTGTTCCAGAATTTTCAGCTCTTCCCCCACCGCACCGCG
GTGGAGAATGTGATGGAGGGGCTGGTGACCGTGCGGAAATGGCCGGCGGAAAAGGCGCGC
GGCCGCGCCATGGAGCTGCTGCGCAAGGTCGGCATGGCGCACAAGGCCGATGCCTGGCCG
GCGACCCTGTCGGGCGGCCAGCAGCAGCGCGTCGCCATCGCCCGCGCGCTCGCCCCGTCG
CCGCGGGTGCTGCTGTGCGACGAGCCGACCTCCGCCCTCGACCCCGAACTGTCGGGCGAG
GTGGTGGAGGTGCTGGGCACGCTGGCCGCCGAGGGCACCACCATGGTGATGGCGACCCAC
GACCTGCGCCTCGCCTCGCGCATCGCCCACGAGGTGGTGTTCCTCGACGGCGGACAGGTG
GTGGAGTCCGGCCCGTCGCAGGCGCTGTTCTCCACCCCCATCCACGAGCGCACCCGGCGC
TTCATCGCCACCCTGACCCAGCAGGGCCGGACCGGGACCTGA
>taxon137722_05111
ATGAACCGTCATCAGTCTCTGCCAAAGCCCGATCTCGCCGATGCCGCGATCGCCGCGGCC
ATTGGGCGCGAATTGAACCGCCAGAAGTACGAGATCGAGCTGATCGCCTCGGAGAACATC
GTCTCGGCGGACGTGCTGGCCGCCCAAGGCTCCATCCTCACAAACAAATACGCCGAAGGC
TATCCGGGCCGCCGCTATTACGGCGGCTGCGCGTTCGTGGACGAGATCGAGACCATCGCC
ATCGACCGCGCCAAGCAATTGTTCGGCGCCGGCTTCGTCAATGTCCAGCCGCATTCGGGC
GCCCAGGCCAATCAGGCCGTCTTCCTGGCACTGCTCCAGCCGGGTGACCGGGTGATGGGC
ATGTCGCTGGCCCATGGCGGCCACCTGACCCACGGCTCGCCGGTGACCATGTCGGGCAAA
TGGTTCGACATCGTCAGCTACGAGGTGCGCGAGAGCGACCAACTGATCGACTATGACGCC
CTGCGTGCCAAGGCGCTGGAAACCAGGCCGAAGCTGATCGTCGCCGGCGCCTCGGCCTAC
CCGCGGGTGATCGATTTCGCCGAGTTCCGCCGCATCGCCGACGAGGTCGGCGCCTATCTG
ATGGTGGACATGGCCCATTACGCCGGGCTGGTTGCCACCGGCAACTACCCGGACCCGCTG
CCGCATGCCCATGTGGTGACCACCACCACCCACAAGACCTTGCGCGGTCCTCGCGGCGGC
ATGATCCTGACCAACGACGAGGCGCTGGCCAAGAAGTTCAATTCGGCGGTGTTCCCCGGC
AACCAGGGCGGGCCGCTGATGCATGTCATCGCCGCCAAGGCGGTCGCCTTCGGCGAGGCG
CTGACTCCGGAGTTCAAGGCTTACGCCGCGCAGGTGGTGGCCAACGCCAGGGCGCTGTCC
GCCACGCTGGTCAAGGGCGGCCTGGACATCGTCTCCGGCGGCACCGACTGCCACATGGTG
CTGGTCGATCTGCGGCCGAAGGGCGTGAAGGGCCGCGATGCCGAACGTGCGCTGGAACGG
GCCGGCCTGACCTGCAACAAGAACGCCATCCCATTCGACCCGGAAAAGCCGGCGGTGACC
TCAGGCGTTCGGCTCGGCACCGCGGCGGGCACCACCCGCGGCTTCGGAGAGGCGGAGTTC
ACCCGCATCGGCGAACTGATCCTGACCGTCGTCGACGCGCTCGCCGCCGCCGGACCGGAC
GGCGATGCCGAGGTCGAGAAGCGGGTGCACGGCGAGGTTCGCGAATTGTGTGAGCGCTTC
CCGATCTACGGCTGA
>taxon137722_05114
ATGCTGCTCATCCGCTGCCCCTATTGCGAAGCCGAGCGTCCGGAGGTGGAGTTCACCTAT
GCCGGCGAGGCGCACATCGCCCGCCCGGCGGATCCCTCCGCCCTGTCCGACGACGAGTGG
CGCGACTTCCTGTTCATCCGCACCAACCCGCGCGGCCGGCATTTCGAACGCTGGCGCCAC
ATGCATGGCTGCGGCCGCTTCTTCAACGCGGTGCGCGATACCGTGACCGACAAATTCGCC
ATGACCTACAAGGCGGGGGCTCCGCGTCCAAGCGACGAGGAGATCGCGCTTGCCGCCGCC
ACCAGCGCCGGGGAGGCGCGTCCATGA
>taxon137722_05269
ATGAGCCTGTCCTTCGATCCGGACCGCCTGCCACTGCCGATCGGCCACTTCATCGGCGAC
CACCTGATCCCGGCGGCCACCGCGACGGAGGGCGGGCTGCCCATGCATCGCCCGTCCGAC
GGCCGGGCCTATGCCGACTGCCCGGTCGCCTCGGCCGATCTGGTTGACCAGGCGGTCGCC
ACCGCCCAGGTCGCCCTGAAGACCAGCAACTGGGGCAACCTGCGCCCGCGCGAGCGCACC
ATCCTGCTGCAACGCTGGGCGACGCTGATCGAGGAGGAGGCGGAAACCCTGGCGAAGGTC
GAGGCGCTGTCCTCGACGCGCCCGGTCGGCCAGCTCGTCGCCGGTGACGTCGCGGTGACG
GCCGAGCAGATCCGCTTCTTCGCCGAATTCGCCGACAAGGAGGGCGGCGACCTCGCCCCC
ACCGACGACGGCAGCCTCGGCATGGTGATGACCGAGCCCTATGGCGTCGTCGGCGCCATC
ACGCCCTGGAACTTCCCGCTGTCGATGGCGGGCTGGAAGCTCGGCCCGGCGCTGGCCGCC
GGCAACGCGGTGGTGCTGAAGCCGTCGGAGATGACGCCCTTCTCCACCGTCCTGCTGGCC
CAACTGGCGGTTAAGGCCGGGCTGCCCGCCGGGCTGATCAACATCGTGCTGGGCGACGGC
CCGACCACCGGCACGGCCATCACCCGCCATCCCGGCATCGCCAAGGTCAGCTTCACCGGA
TCGACGGCGGCCGGCTCGGCGATCATGGCCGACATCGCCCGCAGCGGCGTCAAGCCAATG
ACGCTGGAACTGGGCGGCAAGAGCCCGCAGATCGTCTTCGCCGACGCCGACCTCGACAAG
GCGGCGGCGGCCATCGCCACCAGCGTGCTCTCCAACGCCGGCCAGGCCTGCGTCGCCGGA
TCGCGCCTGCTGGTCGAAAGAGCGGTGGCCGAACCGCTGGTCGAGCGGATTCTGAACCAC
ATGCGCGCCGTCCGCCCCGGCCCGACCTGGAAGGAGGAGACGCGCTATTCCCCGATCATC
TCCGAACGGCAGCGCGCCCGCATCCATTCCATCGTGTCGGCCTCGCTCACCGGGGCGGCG
GAATGCCTGACCGGCGGCGCGCCGATGGAGGGCGAGGGCTATTTCTACGCGCCGACCCTG
ATCGCCGGGGTCGACCAGATCTCCCCCGCCGTGATGGAGGAGATCTTCGGCCCGGTGCTG
ACCGTGCAGAGCTTCGACGGCGAGGAAGAGGCGATGGCGCTGGCCGACCATCCCACCTAC
GGGCTGGCCGCCGGCCTCTACACCCGCGACCTGTCGCGCGCCCTGCGCCTGACCCGGCGG
CTCCAGGCCGGGACGGTGTGGGTCAACCGCTATGGCCGCTCGCGCGACCATATCCTGCCG
ACCGGCGGCTACAAGCGTTCCGGCATCGGCAAGGATCTGGGCCGCGAGGCCTATCTCGCC
AACCGCCGCAGCAAGAGCGTGCTGATCGGCCTTTAG
>taxon137722_05271
ATGTTCCCGGCCCCGAATCCCTACGCAGCGGAAAAAGACACCATCATGACCCATCACCTG
ACGGATTCCACCCTGTTCCGCGTCCAGGGGCTGATAGACGGACGCTGGTGCGACGGCGCC
GCCGGGCGGACCATCGACGTCCTGAATCCGGCGACCGGCCACGCCCTCGGAAGCGTTCCC
GACATGGATGGCGAGGATGCGCGCCGCGCCATCGCCGCCGCCGCCGCCGCCTTCCCCGCC
TGGAAGCGGCGCACCCATGCCGACCGCGCCGCGCTGCTGGAGCGCTGGCACGCGCTGATG
ATCGAGCATCTGGAGGATCTGGCCCGGCTGCTGACGCTGGAGCAGGGCAAGCCGCTGGAC
GAGGCGCGCGGCGAGATCCGCTATGGCGCCTCCTTCGTCAAATGGTTCGCCGAGGAAGCG
CGGCGCATCGGCGGCACGACCATCCCCTCCCCCACCCCCGACCGCCGCATCATCGTGCTG
AAGGAGCCGGTCGGCGTCTGCGGCATCATCACGCCGTGGAACTTCCCCAACGCCATGATC
ACCCGCAAGGTGGCCCCGGCGCTGGCCGCCGGCTGCACCGTGGTAATCAAGCCGTCGGAC
TTCACCCCCTATTCGGCGCTGGCGCTCGGCGTGCTGGCCGAACGGGCCGGCATTCCGGCC
GGCGTGATCAACATCCTGACCGGCCGGCCCGAGGCCATCGGCGAGGAGCTTCTGGCGAAC
GATGTTGTCCGCAAGATCTCCTTCACCGGCTCCACCCGCGTCGGATCGCTGCTGATGCGC
GGCGCCGCCGCCGGCATCAAGCGGCTGAGCCTGGAGCTTGGCGGCAACGCCCCCTTCATC
GTCTTCGACGACGCCGATCTTGATCAGGCGGTGGAGGGCGTCATCCTGTCCAAGTTCCGC
AACGGCGGCCAGACCTGCGTCTGCGCCAACCGCATCCTGGTGCAGGCGAGCGTCTACGAG
GCGTTCCGCGACCGTCTGGTCGCCCGCGTCAACGCCATGCGGGTCGGCTCCGGGCTGGAA
CCGGGCGTCGCCATCGGCCCGATGATCAACGAGGCCGCCATCACCAAGATCAAGCGCCAT
GTCGCCGACGCGGTCGCCAAGGGTGCGAGCGTCGCGTCCGCCGCCGACGCCGCGCCGGGT
CCGCAATTCGTCGCCCCGGTGGTGCTGACCGGCGCCACCACCGACATGCTGCTCGCCCAC
GAGGAAACCTTCGGCCCGGTGGCGCCGCTGTTCCGCTTCGAGACGGAGGAGGAGGCGATC
GCACTGGCCAACGCCACGCCCTTCGGTCTTGCCGCCTATTTCTACACGCGGAACCTGGCG
CGCTCCTGGCGGGTCGGCGAAGCGCTGGAGGCCGGCATGGTCGGTCTGAACACCGGCCTG
ATCTCCACCGAGGTCGCCCCGTTCGGCGGCGTCAAGCAGTCCGGCCTGGGCCGCGAAGGG
GCCCAGGTTGGCATCGAGGAGTATCTGGAAATGAAGACCTTCCACATCGGCGGGTTGGGC
TGA
>taxon137722_05281
ATGAAGCTGGACCGCATCGACATCAAGATTCTGCATCAGCTCCAGAAGAACGGCCGGATC
ACCAACGTGGAGTTGGCCGAGCTGGTGAATCTCTCGCCCAGCCCCTGCCTGATGCGGGTC
AAGAAGCTCCAGGCCGAGGGCTACATCGAAGGTTACACCGCCCAGATCAATGTCAGCAAA
CTGGGCCAGACCCTGACCGTCTTCACCGAGGTGACGCTGAAGAATCACCGCCAGGTCGAT
TTCGCCCGCTTCCTGGCCGCCGTGAAGAAGATCGAACAGTTGCTCGAATGCCATCTGGTA
TCGGGCGGCTACGACTACATGCTGAAATTCGTCACGTCCGGTATTGGCGAATATCAGGAG
ATCATGGAAAAACTGACCGACATGGACATCGGCATCGACAAGTATTTCAGCTATGTCGTG
CTGAAATCGCCGATCGTGCGGGCACACATGCCGCTGACCACGCTTTTCCCGATGTGA
>taxon137722_05507
ATGGATGAAAAGACCCTGATCGCCAAGCGCGTCGCGCTGGAACTGATGGACGGCGACCTC
GTCAATCTGGGCATCGGCCTGCCGACCCTGGTCGCCCGCTACGTCCCCGCCGGACGCCAT
GTGTTCTTCCAGTCGGAGAACGGCATCGTCGGCATGTCCGGCCCGATCACCGGGGCGGAG
AACCACGACCTGACCGATGCCGGCGGCTCGCCCATCTCGGCCCTGCCGGGGGCGGCGTCC
TTCGACAGCGCCCTGTCCTTCGGGCTGATCCGCGGCGGCCATCTGGACGTCACCGTGCTG
GGCGGCCTCCAGGTCGACCGCGAGGGGCGGCTCGCCAATTGGATGGTGCCGGGCAAGATG
GTGCCGGGCATGGGCGGGGCGATGGATCTGGTCACCGGCGCCCGCCGCGTGATCGTCGCC
ATGCAGCACAGCGCCAAGGGCGAGGCGAAGATCGTCGAGCGCTGCACCCTGCCGCTGACC
TCGGTCCGCCGGGTCGATCTGGTGGTGACCGACCTCGCCGTCATCGAGCCGACCGATGCC
GGCCTCGTCTTGAAGGAAACCGCTCCCGGTGTGACCGTGGAGCAGGTGATCGCCAACACC
GGGTGCGAGCTGATCATCGCCCCCGAACTCCGTTCCATGCCGATCGAAGGATAA
>taxon137722_05585
ATGTCCTTGATCAACAGCGAGATTAAGCCCTTCAAGGCGACCGCGTACAAGAACGGCAAG
TTCATCGACGTGACCGACGCCGACCTGAAGGGCAAGTGGTCGGTCGTGTTCTTCTACCCG
GCCGACTTCACCTTCGTCTGCCCGACGGAGCTGGAGGATCTGGCCGACAACTACGCCGAG
TTCCAGAAGCTGGGCGTCGAGATCTACAGCGTCTCGACCGACACCCACTTCTGCCACAAG
GCCTGGCACGACACCTCGCCGGCCATCGGCAAGATCGGCTACACCATGATCGGTGACCCG
ACGCTCGCCATCAGCCGCAACTTCGAGGTCCTGATCGAGGAAGTCGGCCTCGCCGACCGC
GGCACCTTCGTCGTCGATCCGGACGGCAAGATCCAGATCGTCGAGATCACCGCCGGCGGC
GTCGGCCGCGACGCCAAGGAACTGCTGCGCAAGATCAAGGCCGTCCAGTATGTCGCCGCC
CATCCGGGCGAGGTCTGCCCGGCCAAGTGGCAGGAAGGCGAGAAGACCCTCGCCCCGTCG
CTCGACCTCGTCGGCAAGATCTAA
>taxon137722_06167
ATGGGACGGGGCTTTGGAAGCGGACTGCTCGGCGTGATCATCTTCAGCGGGTCGCTGCCG
GCGACGCGGGTCGCCGTCGGCGGATTCGCCCCGCTGTTCCTGACCTCGGCCCGCGCCCTG
ATCGCCGCCCTGCTCGGCGCGGCCCTTCTGTGGGCCCTGCGCCAAAGCAGGCCGGCGCGC
GCCGATCTCCGCCCGCTCGCCATCGTGGCGCTGGGGGTGGTGGTCGGCTTTCCGCTGCTG
ACGGCGCTGGCGCTGCGTCATGTCACCTCGGCGCATTCCATGGTCTTCATCGGACTGCTG
CCGCTGTCCACCGCGATCTTCGCGGTGCTGCGCGGCGGTGAAAGGCCGAAGCCTGCCTTC
TGGCTGTTCTCCGGTCTGGGGGCGGCCTGCATCGGCGGTTTCGCGCTGTTGAACGGCGGC
GGCGGGACTCTGGCCGGCGACCTGCTGATGCTGGCGGCGATCCTGCTCTGCGGCCTCGGC
TATGCCGAGGGGGCGGCATTGTCGCGCCGGCTCGGCGGCTGGCAGGTGATCTCCTGGGCC
CTGCTGCTGGCGCTGCCGCCAATGGCCGGGGTAGCGCTGATGACGATGCCCGCCGACTGG
AGCGGCATCGACGGAACGGCCTGGATGGGGCTGGCCTATGTGTCGGTCTTCAGCATGCTG
GTCGGCTTCATCTTCTGGTATCGCGGGCTGGCCCTGGGCGGCATCGCCGGGGTCGGACAA
TTGCAACTGCTGCAACCCTTCTTCGGACTGGCGCTGGCCGGGCTGCTGCTGAACGAGCCG
GTGGCCTGGACGATGGTGGCCGCCGCCGGCATCGTCGTGCTGTGCGTCGCCGGGGCGAGG
CGCTTCGCCTGA
>taxon137722_06327
ATGCCTCAATTCTTCATCCAGCGCCCGGTCTTCGCCTGGGTCATCGCCCTGTTCATCATC
CTGTTCGGCGCGATCGCCATTCCACAGCTGCCGATCGCCCGTTACCCGTCGGTGGCGCCG
CCGGCCGTCAGCATCTCGGCGACCTACCCCGGAGCCTCGCCGCAGACGATGAACGACGGG
GTGATCAGCCTCATCGAACGCGAGCTGTCGAGCGTCAAGAACCTGCTCTATTTCGAATCG
GTGACGGACGCCTCGGGAACGGCGACGGTCACCGCCACCTTCAGGCCCGGCACCGATCCG
GACCTGGCCCAGGTCGATGTGCAGAACAAGCTCAAATCCGTCGAGCCGCGGCTGCCGCAG
ACGGTGCGCCAGAATGGCCTGACCGTGGAATCATCGACATCGGGCTTCCTGATGATCGTC
GGGCTGAAATCCGACGATGGCCGCTTCGATGAAACCGCGCTCAGCGACTACATGGCGCGC
AACATCGTCGAGGAACTGCGGCGCATCGACGGCGTCGGCCGCGTGCAGCTGTTCGGCTCC
GAGCAGGCGATGCGCGTCTGGGTCCATCCGGCCAAGCTGGTGGCCCATGGCCTGTCGATG
GGCGACCTGACGGCGGCGATCAACCAGCAGAATGTCCAGATCGCTCCCGGCAGCATCGGC
GCGGCGCCGGCGCCGTCGGAACAGGCCGTGACGGTGCCGCTCACCGTCCGGGGGCAGCTG
ACCACGCCGGAGGAGTTCGCCGGCATCGTGCTCCGTGCCACCCCCGACGGTTCGAAGGTG
ACGCTCGGCGATGTCGCGCGCGTCGAACTCGGCGCCAAGTCCTACAGCTTCATCAACCGC
GAGAACGGCAAGGCCACCACCGCCGCGTCGGTGCAGCTCACCCCCGGCGGCAACGCGGTG
AGGACCGCCGAAGGCGTGCAGGCCCGCATGGAGGAGCTGAGCCGGACCCTGCCCACCGGC
ATGAGCTATTCGATTCCCTTCAACACCGCCCCCTTCGTGAAGGTGTCGATCGAGAAGGTC
ATCCAGACGCTGGCCGAGGCGATGGTCCTGGTCTTCCTGGTAATGTACCTGTTCCTCCAG
AATGTGCGCTACACGCTGATCCCGGCCATCGTCGCGCCGATCGCGCTGCTCGGCACCTTC
GCCGTGATGCTGGCCGCGGGCTTCTCGATCAATGTGCTGACCATGTTCGGCATGGTGCTC
GCCATCGGCATCATCGTCGACGACGCCATCGTCGTGGTCGAGAATGTCGAGCGCATCATG
GCCAAGGAGGGGCTGTCCCCCAGGGACGCGACGGTCAAGGCGATGAAGGAGATCACCGGC
GCCGTGATCGGCATCACGCTGGTCCTGACCGCCGTGTTCATTCCCATGGCGTTGGCCAGC
GGTTCCGTCGGCGTGATCTACCGGCAGTTCACGCTGTCGATGGCGGTGGCGATCCTGTTC
TCCGCCTTTCTGGCGCTGACCCTGACGCCGGCGCTCTGCGCGACGCTTCTCCGGCCGGTC
GACCCGGCGCATCATGGGAAGCGCGGCTTCTTCGGCTGGTTCAATCGCGGCTTCGACCGC
CTGACGCAAGGGTATGAGCGGCGCGTCGCCGGGCTGGTGACGCGCACCGGCCGCGTGATG
CTGGTCTTCGCGGCGCTGGTCGCGGTCCTGTCGCTGGCCTTCCGGCAACTGCCGACCTCC
TTCCTGCCCGAGGAGGACCAGGGCTACTTCATGACCTCCATCCAGCTTCCCGCCGACGCC
ACGATCGACCGCACCCTCAAGATCGTCCAGACGTTCGAGGAGCACATCACCGCGCGCCCG
GCGATCGGACCCAACCTGACCATCGTGGGATTCGGCTTCTCGGGCTCCGGCACCAACGCC
GCGATGGGGTTCACCATGCTCAAGGACTGGGGCGAACGCGACGGCGCCACCCCCAGGAGC
GAGGCGGACCTCGCGCAGCGGGCGATGGCCGGCACGACGGAAGGGACGGTGATGACCCTG
TTGCCACCCGCCATCGAGGAGCTGGGCAACAGCTCCGGCTTCACGCTGCGCCTTCAGGAC
CGCGCCAACCAGGGATATGACGCCCTCAAGGCCGCCGAAGCGCGCCTGCTGGAGCTGGCG
GCGGGGAGCAGGCTCGTGACCGGCGTCTATCCCGACGGTCTGCCCGCCGGCACCAGCGTC
CGCCTGGACATCGACCGGAAGAAGGCCGAAGCGCTGGGCGTGGGCTTCACCAGCGTCAGC
GACATGCTGTCGACGGCGATGGGGTCGACCTACGTCAATGATTTTCCCAATGCCGGGCGC
ATGCAGCAGGTCATCATCCAGGCCGACGCGTCGGCGCGCATGCAAATCGACGACGTGCTC
AAACTCTATGTGCGCAACACGGCCGGTGGGATGGTGCCGCTGTCGGAAATCGTCCGTCCG
GTCTGGATCGATACGCCGCTGCAACTGGTCCGCTACCAGGGCCTGCCCGCCGTGCGCATC
TCCGGCAACGCCGCACCCGGCGTCTCCAGCGGCACCGCCATGGCCGAGATGGAGCGGCTG
GCCGCGCAGTTGCCATCCGGCTTCGTCATCGCCTGGACCGGCCAGTCGCTGCAAGAGCGG
CAATCCACCGCCCAGGGGCCGATGCTGATGGCGCTGTCGATGCTGGTGGTGTTCCTCGTG
CTCGCCGCGCTGTACGAGAGCTGGGCCATTCCGGTGTCGGTCATGCTGGTGGTGCCGCTC
GGCCTGCTCGGCGCGGTACTGGCGGTGATGCTGCGCGGCCTGCCCAACGACGTCTATTTC
AAGGTCGGCATGATCACCGTGATCGGCCTGTCGGCCAAGAACGCCATCCTGATCGTCGAG
TTCGCCAAGCAGCTGCGCGCGGAGGGCATGGGGCTGGTGGAGGCCGCCGTGGCCGCCGCC
CGCCTGCGCCTGCGCCCGATCCTGATGACCTCCCTGGCCTTCGGTCTCGGCGTGGTGCCC
CTGATGATCGCCATGGGCGCCAGTGCCGAGACCCAGCACGCCATCGGCACCGGCGTGTTC
GGCGGCATGCTCAGCGCGACCGTGCTGGCCATCGGCTTCGTTCCCGTCTTCTTCGTGTTC
GTGATGGGCTGGAAGGAACGCATTGAGATCCGGCGGATGAACCGTCGAGCCATGGCGGAG
ACGCGACCATGA
>taxon137722_06439
ATGTCCGAGACGAAGCCCCCCTTCCCCGCCAATTCCTCCGATTCAGGGCGTCGGCTGCGC
TCGCGCGCGTGGTTCGACAACCCCGCCAACCCCGACATGACGGCGCTGTATCTGGAGCGT
TACCTGAATTTCGGCCTGACGCGGGAAGAGCTTCAGTCCGGCGCCCCGATCATCGGCATC
GCCCAGACCGGATCCGACCTCAGCCCCTGCAACCGCCACCATCTGGTGCTGGCCGAACGG
CTGCGCGAGGGCATCCGCACCGCCGGCGGCATCGCCATCGAATTCCCGGTCCACCCGATC
CAGGAGACCGGCAAGCGGCCGACCGCCTCGATCGACCGCAACCTCGCCTATCTCGGCCTG
GTGGAGGTTCTGCATGGCTATCCGCTGGACGGCGTGGTGCTGACCATCGGCTGCGACAAG
ACCACCCCGGCCTGTCTGATGGCGGCGGCGACCGTCAACATCCCGGCCATCGCGCTCTCG
GTCGGCCCGATGCTGAACGGCTGGTTCCGCGGCGAGCGCACCGGCTCGGGCACCATCGTG
TGGAAGGCCCGCCAGATGATGGCGGCCGGCGAGATCGACTATCAGGGCTTCATCGAGCTG
GTGGCCTCTTCCGCCCCCTCGACCGGCTACTGCAACACCATGGGCACCGCCTCGACCATG
AATTCGCTGGCCGAGGTGCTGGGCATGCAGCTCCCCGGATCCGCCGCGATTCCCGCCCCC
TACCGCGAGCGCCAGCAGGCCGCCTATGAGACCGGCAAGCGCATCGTCGAGATGGTGCGC
CAGGACATCAAGCCGTCGGACATCCTGACCCGCGACGCCTTCCTGAACGCCATCGTCGTC
AATTCGGCCATCGGCGGCTCGACCAACGCGCCGATCCACATCAACGCCATCGCCAAGCAC
ATCGGCGTGCCGCTGACGGTGGACGACTGGCAGACCCACGGGCTGGACGTTCCGCTGCTG
GTCAATCTCCAGCCGGCGGGCGAATATCTGGGCGAGGACTTCCACCGCGCCGGCGGCGTG
CCGGCGGTGGTCGGCCAGCTGATGACCAAGGGCCTGATCCGCGAAAATGCGCCCAACGTC
AACGGCCGCACCATCGGCGAGAACTGCCGCGACACCGAGATCCTCGACACCCGCGTCATC
CATCCGATCGACGACCCGCTGAAGATCAACGCCGGCTTCGTGGTGCTGCGCGGCAACCTG
TTCAACGCCGCCATCATGAAGACCAGCGTCATTTCCGAGGAGTTCCGCGAGCGCTACCTG
TCCAACCCGAAGGATCCGGAGGCGTTCGAGGGCAAGGTCGTCGTCTTCGACGGGCCGGAG
GATTATCACCATCGCATCGACGATCCCTCGCTGGGCATCGACGCCTACACCATCCTGGTC
ATCCGCGGCGCCGGCCCGATCGGCTATCCAGGCGCTGCGGAGGTGGTGAACATGCGTCCG
CCCGCCGATCTCATCAAGCAGGGCGTTCATTCCCTGCCCTGCATCGGCGACGGGCGCCAG
TCCGGCACCTCGGGCTCGCCCTCGATCCTGAACGCCTCGCCCGAGGCGGCGGCGGGCGGC
AATCTCGGCCTGCTGCGCAGCGGCGACCGGGTGCGCATCGACCTGCGCCGCGGCAGCGCC
GACATCCTGATCTCCGAAGCGGAACTGGCTGAACGCCGCGCCGCCCTGGAGGCCGCCGGC
GGCTATGCGGCACCGGCGTCGCAGACGCCGTGGCAGGAGATCCAGCGCGGCATCGTCGAC
CAGCTCGACGAGGGCATGGTTCTGAAGCCGGCGGTCAAGTACCAGCGCGTCGCCCAGACC
ATGGGCATTCCGCGCGACAACCACTGA
>taxon150340_01024
ATGAAATGGGATAAGGGTGCTGAGGTGAAAGAGGACATTCAATGGCGCAACATTGACTTG
AACTTATTGGTGACGTTTTCCTACTTGTATCGCTATCGAAGCGTTAGCGTTGCGGCAGAG
AAAAGTTACGTTAGCCAGTCGGCGATGAGTCATAGTTTGTCTCGTTTAAGGTTGTTGTTT
GACGACCCGCTTTTTGAGCGAAAAGGGCACAAGATGGAGCCCACCGAGCACGCTCACCAC
ATCGCGCCAACCGTGCATCATTTGCTGGACTCTATCGCCAAAGACTTGCTCACTAAGTCT
GCCTTCCAACCTGAAAATTACGCGGGTATATGTCGCATTGGGTTAACGGATTATGCCGAG
TTTATTTTTGCTCCTCGGCTTTATGACGAAATACGCCAGCGCGCACCAGAGGCCCAGATC
AGTTTTATTAACGTCAATCGCAGCAACTACGTGGCATTAACTGAGCACGAAAAGCTCGAT
GTCATTATTGGCAGCATGCCAGTGTTGGATGACAACTTTGAGAGCTTGTACTTGTACACG
GAAAAGCACGTGTGCATGTGTGATAAACAGGTATTGAAAGGGGAAACACAGCTGTCTCTG
GAAGCGTTCGCTAACATAGAGCAAGCTCTGGTAAGTCCCGATGGGAGCTTGAAGACACAA
GTAGACCAAAAGCTCGCAGAACATGGCTTAAGCCGTAAAGTCACCGTGGCGTCGCGCAAC
TTTCTCACCATTCGGCATTTATTGAAAAAGCGCGATCTCATTGCCATCGTGCCAGAAAAA
ATGGCGTTGGCGGAGGGCTTTTCGGACGATCTCATTACTGTTAATCCGCCGATCGCCGTT
GCGGATTTTGATATTGCCATGCTGTGGCATTCCAGCCGAAACAATGAAGACAAAGGCATT
TGGCTACGCGAATTAGTTTCTTCGACCATTACCTCTCACATATAA
>taxon150340_01026
ATGATCGTGTTAGACAGCTTAGAGCAATTCAAACAGGTATATCGCAACGGTCGTAAATGG
AACCGCTGTGTGGAAGCCATTGGCAACATCGGCAACATCAAAGATGGCGTGATGCACTCG
ATTGGCGATTCACTGGTTTACATGGTTGAAGATGGCATCGCGAAACAAACCGAAACGTTC
ATCGGTAACCGTCGTTACTTCGATGTGCATTACTACCTCGAAGGCCGAGAAACCGTTGAG
TTCGCGGATAAAACCACGTTAACCCTAGAACAAGCTTATCGTGATGAAACTGACCGCGAA
TTTTTTTCTGGTCAGGGTGAAACACGTGAGCTTTGCGAAGGCCAAGTGGCGATTTTTGAA
AACAGTGAAGCGTACCGCTTCCACGGAGACAACCGCGTAAGAAAAGTGGTGCTCAAAGTG
ACCATCGAAGATGGCTACTTCCTAAATAAATAA
>taxon150340_01031
ATGTCTGAACTTATCCAAAATGTGAAAGCGTCATTTGAGCAAGTGTTGGGCTACGCACCT
AGCCATATTATCCAAGCGCCTGGTCGTGTGAACTTGATTGGTGAGCACACCGATTACAAC
GATGGTTTTGTCCTACCGTGTGCCATTAACTACCAAACGGTCGTGGCGGCGGCAAAGCGT
GAAGACAATATCGTGCGTGTGGTGTCGGTCGATTACGGTAACGTAGTGGACGAATTCGAT
ATCATACAAGCCATTACTTTCCAGCAAGATAAAATGTGGGCGAACTACATTCGCGGCGTG
GTGAAGTGTCTTCTGGCGCGTGGCTACCAGTTTACTGGGGCGGATATTTCAGTCAGCGGC
AACGTACCTCAAGGCGCGGGTTTGAGCTCATCGGCGGCATTGGAAGTGGTGATCGGTCAA
ACGTTTAAAGTGCTGTTTAACCTTGAAATCAGCCAAGCCGAAATCGCCTTAAACGGTCAG
CAAGCAGAGAACGAATTCGTCGGTTGCAACTGCGGCATCATGGATCAAATGATTTCAGCG
GAAGGGCGTGAAAATCATGCGATGCTATTAGATTGCCGTAGTCTTGAAACAGAAGCGGTC
TCTATGCCAGAAGACATGGCAGTCGTGATCATCAACTCGAATAAAAAACGTGGTTTGGTC
GACAGCGAATACAACACTCGTCGTCAGCAATGTGAAGAAGCAGCGCGCATTTTCGGTGTG
AAAGCGCTGCGCGATGTGACGATTGAGCAGTTCAACGAGAAAGTCGCTGAGCTGGATGAA
ATGGTGGCAAAACGTGCCCGTCATGTCATCACAGAAAACGATCGTACTGTGGAAGCGGCG
CAAGCGCTGCGAGCACACGACATGAAGCGTATGGGCGAGCTGATGGCCGAGTCTCATGCC
TCGATGCGCGATGATTTCGAAATCACGGTAAAAGAAATCGATACGCTGATGGAGATAGTC
AAAGAGGTGATCGGCGATCAAGGCGGCGTGCGCATGACCGGCGGTGGCTTTGGTGGTTGC
ATCGTGGCACTTGTACCGCCAGCACTGGTTGATGACGTGAAAGCGGCAGTTGAAGCGAAG
TACCAAGCGGCTACGGGCTTAAAAGAGTCGATTTATGTTTGCCAAGCCAAAAATGGTGCG
GGTTTGGTTGAAGTGCTGTAA
>taxon150340_01560
ATGATTCATCACATAGATCATATTGTTCTCACAGTCTCCGACATAGAAAAATCAGTGGAC
TTTTATAAACGGGTTTTGTGCATGGAAGAGGTGACTTTTGCCAATGGCCGTAAGGCTGTA
ACGTTCGGAAATCAAAAGATTAACTTTCAGTTTCTTGGCCAAGAACCGCGAAATGTAGCT
AATGTTGGTTCAGGTGATGTTTGCTTAATTTCAGATTGGCCGTTGACATCAGTGGTAAAC
CATTTAGTCAAAGAAAATGTCAAAATCATAGAGGGTCCAGTCGAAAAATCAGGAGCTGTC
GGTGCAATCCAATCGGTCTATTTTTTGGATCTTGATAAAAACTTAATAGAAGTCAGCGTG
TATCAATAG
>taxon150340_01616
ATGAAAGTAGAACTAGTTACATCACTTAAGCGTCAAGCAACTAAGATCCTCGCTGATCTC
CACGACACTAAAGAACCGGTATTAATTACTGAGCATGGTAAGCCATCAGCGTATCTAGTT
GATGTTGATGATTACGAGTTTATGCAAAATCGTTTGGTTATTCTGGAGGGTATTGCACGG
GGAGAGCGTGCACTAGCTGACGGTAAAGCGGTAAGTCATGATGAAGCCAAGGACAAAATG
TCAAAATGGCTGAAATAA
>taxon153948_00378
ATGCGTATTCTGCATACTATGCTTCGCGTTGGAAATCTCGAAAAATCACTTGCGTTTTAT
ACGCAAGTTTTAGGGATGAAGGTATTACGCCGCAAAGACTACCCGGATGGCAAATTTACC
CTCGCTTTTGTAGGTTACCAGGATGAAGCTAGCGGTACCGTATTGGAACTGACGCATAAT
TGGGATACCTCTTCGTACAATTTAGGAGAAGGTTTTGGCCACATCGCCATTGAAGTTGAC
GATGCTTATCAAGCCTGTGAAAGTACCAGGAAAATGGGTGGCAAAGTTACGCGTGAAGCG
GGGCCAATGAAACATGGAACAACAATCATTGCATTTATTGAAGATCCCGATGGCTACAAA
ATAGAATTTATTCAGAAAAAGCACCCTGATCAATAA
>taxon153948_00395
ATGAAAACAAGCGCTGCAATAGCCTGGAAAGCCGGTCAGCCATTAACGATCGAACAGGTC
GATCTGGCAGGCCCGAAATCCGGTGAAGTATTGGTAGAAATCAAAGCCACCGGCATTTGC
CATACCGATTATTACACGTTATCCGGCGCTGATCCCGAAGGTCTGTTCCCGACCATCCTG
GGTCATGAAGGCGCCGGGGTGGTGGTGGATATCGGCCCCGACGTCAAGTCGCTGCGTAAG
GGCGATCATGTTATTCCACTGTACACCCCGGAATGCCGCGAATGTAAATTTTGCCTGTCG
AAAAAAACCAATCTATGCCAGTCGATTCGCAGCACCCAAGGTCGCGGCTTGATGCCGGAC
AGTACATCGCGTTTCTCAATTGATGGAAAACCGCTGTTCCACTACATGGGTACATCGACG
TTCTCCAATTACACCGTGGTACCGGAAATCGCGCTGGCGAAAATCCGCGAAGACGCCCCT
TTCGATAAGGTGTGCTATATCGGCTGCGGCGTCACGACCGGACTCGGTGCGGTGATCTAT
ACCGCCAAAGTCGAAGCCGGAGCGAACGTGGCCGTGTTCGGCCTGGGCGGCATCGGCTTG
AACGTCATTCAAGGCGCGCGCATGGTCGGCGCCGACAAAATCATCGGTATCGACATCAAT
CCGGAACGCGAAGCGATGGCACGCAAATTCGGCATGACGCATTTCATCAACCCGAACGAT
GTGCCCAATATCGTTGATGCCGTGGTGCAACTGACCGACGGCGGCGCGGATTATAGTTTT
GAGTGCATCGGCAACACCAAAATCATGCGCCAAGCACTGGAATGCACGCACAAAGGCTGG
GGACGCAGCATCATCATCGGCGTGGCCGAGGCCGGTGCCGAAATCAGCACGCGCCCCTTC
CAACTCGTCACCGGCCGCAAATGGGAAGGCTCCGCATTCGGCGGCGCGCGCGGACGCACC
GATGTACCCAAAATCGTGGATTGGTATATGGAAGGCAAAATCGATATCGATTCACTGATC
ACCCACACCCTGCCGCTGGACAAGATCAATGACGGCTTTGACTTGATGAAAAGCGGTGAA
TCCATTCGCTCCGTGGTGATTTACTAA
>taxon153948_00496
ATGGAAAATATTGAGCAGCGTATTAAAAAGATTGTAGCTGAACAACTTGGTGTTAATGAG
GCAGAAGTCAAGAACGAATCATCTTTTGTTAATGATCTAGGTGCAGATTCGCTCGACACG
GTGGAGTTGGTCATGGCGTTGGAGGAAGAATTCGAATGCGAGATCCCGGACGAGCAAGCT
GAAAAAATAAATACCGTCCAAGAAGCGATTGATTACGTCACCGCTAACACGAGTGTCGGT
TAG
>taxon153948_00625
ATGGCAACAACCTATGGCACAACTAGCGGCGCGGCGAGCGCCAACTATGACATGTCGCTG
TGGTACGACTCGAAGTATTACAAGATAGGCATGTTAACGATGCTTTTGGTAGCGATATTT
TGGATCTGGTACCAAAGGACATTTGCATACTCACACGGCATGGACTCGATGGAGCCGGAA
TTTGACAAGGTATGGATGGGACTGTGGCGCGTACACATGACACTGATGCCGCTGTTTGCA
TTGGTAACGTGGGGCTGGATACTGAAGACCCGTGACACCAAGGAACAACTGGACAATCTG
GACACCAAGCTTGAGATCAAACGTTATTTTTACTGGCTGATGTGGCTGGGTGTATATTTG
TTTGGTGTTTACTGGGGCGGCAGCTTCTTTACCGAACAGGATGCAAGCTGGCACCAGGTG
ATTATTCGTGACACGAGCTTTACACCGAGTCACGTAGTGGTGTTTTATGGCTCATTCCCG
ATGTACATTGTATGCGGCGTAGCGGCATACCTGTATGCGATGACGCGTCTGCCATTATAT
AGCCGCGGCACATCGTTTCCGTTGGTGATGGCGATTGCAGGCCCGTTGATGATTCTGCCG
AACGTAGGCTTGAACGAATGGGGACATGCATTCTGGTTCATGGAAGAACTGTTTAGCGCC
CCGTTGCACTGGGGCTTTGTGATTCTGGGCTGGGCGGGTTTATTTTCAGGTGGTATAGCA
GCACAGATTATCACCCGTTACTCTAACCTGACCGATGTAACCTGGAACAACGCAAGCAGA
GAAATTCTGAACAATCGTATCGTTCCTTAA
>taxon153948_00626
GTGAGTAGAACAGACGAAATTATAGCGGCAGCAAAGATGCCGCCGGAAGCGGTCAAGATG
TCCAGATATATAGATGCGGTTTATTTTCCAATTCTCTGTATTCTTCTGGTAGGAACGTTT
CACATGCATTTCATGTTGCTGGCAGGGGACTGGGATTTCTGGCTTGACTGGAAAGACCGT
CAATGGTGGCCTGTAGTAACACCGATTGTAGGTATCATGTACTGTGCGGCACTGATGTAT
TACCTGTGGGTAAACTATCGTCTGCCATTTGGCGCGACACTATGTATCGTATGCCTGTTA
GTAGGTGAATGGCTGACCCGCTACTGGGGATTTTACTGGTGGTCGCATTATCCGATCAAC
TTTGTACTGCCATCAACCATGATTCCTGGTGCGCTGATGCTGGACACAATTATGTTATTG
ACGGGTAACTGGCTGATAACCGCACTGTTAGGTGGTGCATTCTGGGGATTATTTTTCTAT
CCAGGCAACTGGCCTATTTTTGGCCCGACCCACTTGCCGCTGGTTGTAGAAGGCGTGTTG
CTGTCAGTAGCTGACTACACAGGTTTCTTGTATGTGCGTACAGGTACACCGGAATATGTT
CGCCTGATTGAGCAAGGATCGCTGCGTACTTTTGGTGGCCACACCACGGTGATTGCCGCG
TTCTTCTCAGCTTTTGTATCGATGTTGATGTTCTGTGTATGGTGGTACTTTGGCAAACTA
TACTGTACCGCTTTCTTCTATGTTAAAGGAGAAAGAGGACGTATATCGATGAAGAATGAC
GTAACGGCATTTGGTGAAAAAGGCTTTGCACAGGGGATTAAATAA
>taxon153948_00649
ATGCAATATAAAGATTTGCGCGATTTTTTGGCACAGCTGGAAGTAATGGGGGAACTGAAG
CGTGTTCAAGCAGAAATTGATCCCGTGTTGGAGATGACGGAAATCTGTGACCGTACCTTG
AAAAAACAGGGGCCGGCAATTTTCTTTGAGAATCCCAAAGGGTATAACATGCCGGTACTG
GGAAATTTGTTTGGTACACCAAAACGGGTTGCACTCGGGATGGGACAGGAATCAGTCGAA
GCGTTGCGTGAAGTGGGTAAGTTATTAGCTTATCTGAAAGAACCTGATCCGCCGAAAGGA
TTGAAGGATGCCTGGGATAAATTGCCGGTACTGAAACAAGTGCTGAATATGGCACCCAAA
GAATTAAGCAGTGCGCCGTGTCAGGAAGTGGTGTGGGAGGGTGATGATGTCGATCTGAGC
CGAATACCGATTCAAACCTGTTGGCCGGGCGATGTTGCGCCCTTGATTGCCTGGGGTCTG
ACGGTAACCCGCGGGCCGCACAAAACGCGGCAGAATCTGGGTATTTACCGCCAGCAGGTT
ATTGGCCCCAATAAAGTTATCATGCGCTGGTTAGCGCATCGGGGCGGAGCGCTGGATTTC
CGTGAATTCAGCATGCTGTATCCCGATAAGCCTTATCCTTTGGCAGTGGCCTTGGGCGCA
GATCCGGCGACTATCCTGGGTGCGGTGACCCCGGTGCCCGATACTTTAAGCGAATACCAG
TTTGCTGGGCTATTGCGGGGCGCTAAAACAGAGGTGATTAAATGTATCGGCAATACCTTG
CAAGTGCCCGCAACCGCAGAAATCGTGCTGGAAGGCGCCATCCATCCTGGCGAAACTGCG
TTGGAAGGCCCTTACGGTGACCATACCGGTTACTATAACGAGCAGGAAACTTTTCCGGTA
TTTACGATCGATCGCATCACGATGCGGCGCAATCCGATCTACCACTCCACTTATACCGGT
AAACCCCCCGATGAGCCTGCGATCTTGGGTGTGGCATTGAATGAGGTATTCGTGCCGTTA
CTGCAAAAGCAATTTCCGGAAATTACCGATTTTTATCTGCCGCCGGAAGGATGTTCATAT
CGTATGGCGGTAGTCAGTATGAAAAAGCAATATGCAGGGCATAGCAAGCGCGTGATGTTC
GGTATCTGGAGTTTTTTGCGTCAGTTTATGTATACCAAATTCATTATTGTCACCGACGAA
GATATCAATGTGCGCGACTGGAAAGAAGTGATATGGGCGATAACTACCCGGGTTGATCCG
GTGCGCGATACTTTGCTGGTTGAGAATACGCCGATTGATTATCTGGATTTTGCCAGCCCG
ATTTCGGGGTTGGGTGGCAAGATGGGATTGGATGCGACGAATAAATTTCCAGGTGAAACC
AATCGTGAGTGGGGAACGCCGATTGTGATGGATGTGGCGGTTAAGCAACGAATTGATGCA
ATCTGGAGTGATTTGGAGATTTAA
>taxon153948_00699
ATGGCAGTAAAAATATATAACGCTGGTGTAAAAGAGTATAGACAAACTTACTGGACTCCT
GATTACACCCCATTGGATACTGATATTCTGGCATGTTTTAAAATCACACCACAACCCGGC
GTGCCTCGCGAAGAAGTAGCGGCTGCCGTAGCTGCGGAATCTTCCACAGGCACATGGACC
ACGGTATGGACCGATCTGCTGACCGATTTGGACTACTATAAGGGCCGTGCGTATAAGATT
GAGGATGTACCTGGGGATGACACCTGTTTTTACGCTTTTGTAGCTTACCCGATTGATCTT
TTTGAAGAAGGTTCCGTCGTTAACGTGTTGACCTCCCTGGTAGGTAACGTGTTTGGCTTT
AAAGCGTTGCGCGCACTACGCCTGGAAGATGTCCGCTTCCCGATTGCTTATGTCAAAACC
TGCGGCGGACCTCCTGCCGGTATTCAGGTAGAACGCGATCGTTTTAACAAATATGGCCGC
GCACTGTTAGGTTGTACCATTAAGCCCAAACTAGGCCTATCCGCCAAAAACTATGGCCGT
GCCGTATACGAATGTCTGCGCGGCGGACTGGATCTGACCAAGGACGACGAAAACATTAAC
AGTCAACCTTTCATGCGCTGGCGCGATCGTTTCCAATTCGTGGTGGAAGCTTGCCAAAAA
GCCGAGCGTGAAACCGGAGAACGTAAAGGTCACTACCTTAACGTAACAGCACCAACCCCG
GAAGAAATGTACAAACGAGCAGAATTCGCCAAAGAATTGGGTGCACCGATCATTATGCAT
GACTACTTGACAGGTGGTTTAACCGCCAATACAGGTTTGGCTAACTGGTGTCGCAATAAC
GGAATGCTACTGCACATCCATCGTGCCATGCACGCCGTGCTCGATCGCAACCCACACCAT
GGTATTCATTTCCGCGTTTTAACCAAAGTGCTACGTTTGTCGGGTGGCGATCATCTGCAT
TCCGGTACCGTGGTTGGTAAACTGGAAGGTGACCGTGCAGCAACCCTCGGTTGGATCGAC
ACAATGCGCGATAAATTCATCAAAGAAGACCGCAGCCGTGGCCTGTTCTTCGATCAAGAT
TGGGGCTCTATGCCAGGTGTATTCCCGGTTGCTTCAGGTGGTATTCACGTTTGGCATATG
CCAGCGCTGGTCGCGATCTTTGGTGACGACGCCTGTTTGCAGTTTGGTGGCGGTACCTTG
GGTCATCCATGGGGTAACGCTGCGGGCGCTGCCGCTAACCGCGTCGCACTGGAAGCCTGC
GTGGAAGCACGTAACCAAGGCGTTGAAATCGAGAAAGAAGGCAAAGCTATTCTGACCAAA
GCAGCCAAAAGCAGCCCTGAACTGAAAATCGCCATGGAAACATGGAAAGAGATCAAGTTC
GAGTTTGATACGGTTGATAAACTGGACATAGCTCACAAGTAA
>taxon153948_00906
ATGCGCCAATATCTCGAATTAATGCAACATGTTATTGATCACGGTTTTCAAAAAACAGAT
CGAACGGGTATTGGTACATTATCGATTTTTGGTCACCAAATGCGTTTTGATCTAAATGAT
GGTTTCCCGTTAGTCACAACCAAGAAATGTCATTTAAAGTCAATCATTCACGAGTTGTTA
TGGTTTATTCGGGGTGATACCAATGTACGTTATCTACATAAATATGGTGTTTCAATTTGG
GATGAATGGGCTGATGTAAATGGAAATCTGGGTCCTATTTACGGTCAGCAATGGCGCTCC
TGGATGAGTGCAGACGGACAGAAAATTGATCAGCTTCAACAGGTAATTAAACAGATTATA
GATACACCTGATTCGCGTCGAATGCTGGTTTCTTCATGGAATGTAGGTGAATTGCACAGG
ATGCGATTGCCTCCATGTCACGCTCTTTTTCAATTCTATGTGGCCGATAATAAGTTATCA
TGTCAGCTCTATCAGCGAAGTGCGGATATTTTCTTGGGAGTCCCATTTAATATCGCTTCG
TATGCCTTGCTAACGATGATGATTGCGCAGGTTAGTAATCTCGGGGTAGGGGAGTTCGTA
CATACGCTAGGCGATGCGCATCTTTATCTGAATCATTTGGAACAAGCGCGCGAGCAGTTA
TCGCGTCAGCCACGACCATTGCCCGTAATGAGATTAAATCCGATGATACGAACAATTTCT
GAGTTTGAATATGAGGATTTTGTCTTGGAGAACTATGATCCTCATCCACCCATCAAAGCA
CCTGTAGCTGTATGA
>taxon153948_00987
ATGGTTAAAATAACTTCTAGAGTACGAAAAAAAATAAAAAAGAATGTATCGGAAGGAATA
GCTCATATACATGCTTCGTTTAACAATACGATTGTTACAATTACTGATCGTCAGGGTAAT
GCATTATCGTGGGCGACTTCAGGGGGCGCGGGTTTTAAGGGATCTCGTAAAAGTACTCCC
TTCGCAGCACAAATTGCAGCCGAGAATGCGAGTAAAATCGCAATTGATTGTGGTGTAAAA
AATTTGGAAGTCAGAGTTAAAGGTCCTGGACCAGGAAGAGATTCAGCTGTAAGAGCATTG
AATTCTGCTGGCTTTAAAATAACTAGTATTTCAGATGTAACACCAGTACCCCATAATGGA
TGTCGCCCTCCAAAAAAACGGAGAATTTGA
>taxon153948_01217
ATGGCAACAACCTATGGCACAACTAGCGGCGCGGCGAGCGCCAACTATGACATGTCGCTG
TGGTACGACTCGAAGTATTACAAGATAGGCATGTTAACGATGCTTTTGGTAGCGATATTT
TGGATCTGGTACCAAAGGACATTTGCATACTCACACGGCATGGACTCGATGGAGCCGGAA
TTTGACAAGGTATGGATGGGACTGTGGCGCGTACACATGACACTGATGCCGCTGTTTGCA
TTGGTAACGTGGGGCTGGATACTGAAGACCCGTGACACCAAGGAACAACTGGACAATCTG
GACACCAAGCTTGAGATCAAACGTTATTTTTACTGGCTGATGTGGCTGGGTGTATATTTG
TTTGGTGTTTACTGGGGCGGCAGCTTCTTTACCGAACAGGATGCAAGCTGGCACCAGGTG
ATTATTCGTGACACGAGCTTTACACCGAGTCACGTAGTGGTGTTTTATGGCTCATTCCCG
ATGTACATTGTATGCGGCGTAGCGGCATACCTGTATGCGATGACGCGTCTGCCATTATAT
AGCCGCGGCACATCGTTTCCGTTGGTGATGGCGATTGCAGGCCCGTTGATGATTCTGCCG
AACGTAGGCTTGAACGAATGGGGACATGCATTCTGGTTCATGGAAGAACTGTTTAGCGCG
CCGTTGCACTGGGGCTTTGTGATTCTGGGCTGGGCGGGTTTATTTTCAGGTGGTATAGCA
GCACAGATTATCACCCGTTACTCTAACCTGACCGATGTAACCTGGAACAACGCAAGCAGA
GAAATTCTGAACAATCGTATCGTTCCTTAA
>taxon153948_01218
GTGAGTAGAACAGACGAAATTATAGCGGCAGCAAAGATGCCGCCGGAAGCGGTCAAGATG
TCCAGATATATAGATGCGGTTTATTTTCCAATTCTCTGTATTCTTCTGGTAGGAACGTTT
CACATGCATTTCATGTTGCTGGCAGGGGACTGGGATTTCTGGCTTGACTGGAAAGACCGT
CAATGGTGGCCTGTAGTAACACCGATTGTAGGTATCATGTACTGTGCGGCACTGATGTAT
TACCTGTGGGTAAACTATCGTCTGCCATTTGGCGCGACACTATGTATCGTATGCCTGTTA
GTAGGTGAATGGCTGACCCGCTACTGGGGATTTTACTGGTGGTCGCATTATCCGATCAAC
TTTGTACTGCCATCAACCATGATTCCTGGTGCGCTGATGCTGGACACAATTATGTTATTG
ACGGGTAACTGGCTGATAACCGCACTGTTAGGTGGTGCATTCTGGGGATTATTTTTCTAT
CCAGGCAACTGGCCTATTTTTGGCCCGACCCACTTGCCGCTGGTTGTAGAAGGCGTGTTG
CTGTCAGTAGCTGACTACACAGGTTTCTTGTATGTGCGTACAGGTACACCGGAATATGTT
CGCCTGATTGAGCAAGGATCGCTGCGTACTTTTGGTGGCCACACCACGGTGATTGCCGCG
TTCTTCTCAGCTTTTGTATCGATGTTGATGTTCTGTGTATGGTGGTACTTTGGCAAACTA
TACTGTACCGCTTTCTTCTATGTTAAAGGAGAAAGAGGACGTATATCGATGAAGAATGAC
GTAACGGCATTTGGTGAAAAAGGCTTTGCACAGGGGATTAAATAA
>taxon153948_01229
ATGGATAATTTAATAATTGCCGGAAAAACATACACATCCCGTTTACTGGTCGGCACCGGC
AAATACAAGGATTTTAGCGAAACCCGCGCAGCCGTTGAAGCCAGTGGCGCAGAAATCATC
ACGGTCGCGATCCGGCGCACAAATATTGGGCAGAATGCAAACGAACCCAATCTGCTGGAA
GTTTTGCCGCCCTCGCGTTACACCCTATTACCCAATACAGCCGGTTGCTACACGTTAGAC
GATGCAGTACGCACATTGCGTCTGGCACGCGAGTTGCTGGATGGTCACAGCCTGGTCAAG
CTCGAAGTTTTGGGCGATCCTCATACCTTATATCCCAACATGGTGGAAACGCTCAAAGCC
GCGGAAATCCTGATTAAGGAAGATTTCCAGGTGATGGTATACACCTCGGATGATCCAATC
ATTGCCAAGCAACTGGAAGATATGGGCTGTGTCGCCGTGATGCCGCTGGCTTCGTTAATT
GGTTCCGGTATGGGGATTCTGAATCCATGGAATCTGCAGATTATCATCGACAATGCCAAA
ATCCCCGTGCTGGTTGATGCCGGCGTCGGCACCGCATCCGATGCCACGATCGCGATGGAA
TTAGGTTGCGATGGCGTACTGATGAACACGGCCATTGCGGCAGCCAAAAATCCGGTATTG
ATGGCATCCGCCATGCGCAAAGCTGTCGAAGCCGGACGCGAAGCTTATCTCGCCGGACGC
ATGGCAAAAAAACTCTACAGCGCCAGCCCCAGCTCACCCACACAAGGGGTTATCGCACAA
GCGGATAAAATCACCAAGAAACCGGCAAACAGCTAA
>taxon153948_01279
ATGGCACGAGTATGTGAAGTAACTGGCAAGAAACCGATGTCTGGTCATAATGTTTCTCAC
GCAAACAATAAAACCAAAAGACGTTTTTTACCTAATCTGCAACACCGAAAATTTTGGGTT
GAAAGTGAGAATCGCTGGATTAAGCTGCGGTTAACCAATGCGGCACTTCGTACTATCGAT
AAGAATGGTATAGATGCAGTATTGGTTAAAATGCGATTAGAAGGAAAAAACATTTAA
>taxon153948_01519
ATGAGTCAGCATATTCATTACGTTACCGATGCAAATTTTGAAACGGAAGTCTTACAATCG
ACTACTCCCGTACTCGTTGACTATTGGGCGGAGTGGTGTGGCCCTTGCAAAATGATAGCG
CCCATACTTGACGAAATCGCCAATGAATATAGCGAGCGACTCAAAGTGGCAAAACTGAAT
ATTGACGAAAATCAGTTGACACCGCCGAAATATGGCATCCGTGGTATTCCGACATTAATG
CTTTTTAAAAACGGAAATATAGAAGCCACCAAAGTGGGTGCGCTATCAAAATCGCAATTG
ACAGCATTTATTGACAGTCATATTTAA
>taxon153948_02004
ATGGGTAACAAGGGACAGTTACTACAAGATCCGTTTCTAAATATATTGCGAAAAGAACAT
ATTCCAGTATCCATTTATTTAGTGAATGGTATTAAACTACAAGGACAAATTGATTCATTC
GATCAATATGTAGTGTTGCTGAAAAACTCGGTTACGCAAATGGTATACAAACACGCAATT
TCTACAGTAGTGCCTGCAAGAGCTGTTACTATTCCCGTTGAAACAGTGGAAACGCGCGAT
GTCTGA
>taxon153948_02131
ATGGCAACAACCTATGGCACAACTAGCGGCGCGGCGAGCGCCAACTATGACATGTCGCTG
TGGTACGACTCGAAGTATTACAAGCTGGGCATGTTAACGATGCTTTTGGTAGCGATATTT
TGGATCTGGTACCAAAGGACATTTGCATACTCACACGGCATGGACTCGATGGAGCCGGAA
TTTGACAAGGTATGGATGGGACTGTGGCGCGTACACATGACACTGATGCCGCTGTTTGCA
TTGGTAACGTGGGGCTGGATACTGAAGACCCGTGACACCAAGGAACAACTGGACAATCTG
GACACCAAGCTTGAGATCAAACGTTATTTTTACTGGCTGATGTGGCTGGGTGTATATTTG
TTTGGTGTTTACTGGGGCGGCAGCTTCTTTACCGAACAGGATGCAAGCTGGCACCAGGTG
ATTATTCGTGACACGAGCTTTACACCGAGTCACGTAGTGGTGTTTTATGGCTCATTCCCG
ATGTACATTGTATGCGGCGTAGCGGCATACCTGTATGCGATGACGCGTCTGCCATTATAT
AGCCGCGGCACATCGTTTCCGTTGGTGATGGCGATTGCAGGCCCGTTGATGATTCTGCCG
AACGTAGGCTTGAACGAATGGGGACATGCATTCTGGTTCATGGAAGAACTGTTTAGCGCG
CCGTTGCACTGGGGCTTTGTGATTCTGGGCTGGGCGGGTTTATTTTCAGGTGGTATAGCA
GCACAGATTATCACCCGTTACTCTAACCTGACCGATGTAACCTGGAACAACGCAAGCAGA
GAAATTCTGAACAATCGTATCGTTCCTTAA
>taxon153948_02319
ATGCAAACCCGTGAAGAACGCGACACCATGGGCGTGGTCGAGGTGCCCGCCGCAGCATTA
TGGGGTGCACAAACGCAGCGCTCGTTGCAGAATTTCAAGATTTCCAATGAGTGCATGCCG
CTGGCGTTGATTTACGCCCTGGCCAGGGTCAAGCGCGCCGCCGCCAAGGTCAATCACGAT
TTGGGATTGTTGAGCGCCGCGAATGCTGCGGCGATCATCGAGGCTGCGGATGAAGTGACC
GGCGGTGATTTCGACGATCAGTTTCCGTTGGTGGTGTGGCAAACCGGTTCCGGCACGCAG
ACCAACATGAACGTCAATGAGGTGCTGGCCAACCGCGCGTCGGAAATTCTCGGCGGCGGG
CGCGGCGCTAGCCGCATTGTGCATCCGAATGACGATGTCAATAAAGGCCAATCGTCCAAC
GATGTATTCCCGACCGCGATGCATGTGGCTGCGGTGCAGGAACTGCAGCAGCGGCTGATA
CCCGCGATTCAGCAATTGCGCGGCACATTGGCGGCCAAGTCCGAGGCATTCGGCGGCATC
GTAAAAATCGGCCGCACGCATTTGCAGGATGCCACACCGTTGACGTTGGGGCAGGAATTT
TCCGGCTACGTGGCGCAGCTGGATCATGGCCTGCGCCATGTCGAGGCCGCGCTGGCGCAT
GTATGCGAGCTGGCATTGGGCGGCACGGCGGTCGGCACCGGCTTGAATGCGCACCCGGAA
TTTGCGGTGCGCGTGGCGGCGGAATTATCGCGTTTGACCGGCTTGCCGTTTGTCACCGCA
CCGAATAAATTCGAGGCCTTGGCGAGCAACGATGCGTTGGTGCACGCGCATGGCGCATTG
AAGACGCTGGCCGCGTCACTGATGAAAATCGCCAATGACATCCGCTGGCTGGCATCCGGG
CCGCGTTGCGGCATCGGTGAGTTGCGCATTCCCGAGAACGAGCCGGGCAGTTCGATCATG
CCGGGCAAGGTCAACCCGACGCAATCGGAAGCGATGACCATGGTGTGCTGCCAGGTGATG
GGGAATGATGTCGCGGTCAACATGGGCGGTGCGCTGGGTAATTTCGAGTTGAATGTGATG
AAGCCGCTGATCATTCATAATTTCCTGCAAAGCGTGCGGCTGCTCGCCGATGCGATGGTG
AGCTTCAATGATCATTGCGCGGTGGGTATCGAAGTCAACCGGGAGCGCATCGATACCCTG
ATGCACAACTCGCTGATGCTGGTGACCGCGCTGAATCCGCATATCGGTTACGACAAGGCG
GCCGAGATTGCCAAGAAAGCGCATCGCGAGGGTACAACCCTGAAGGCTGCCGCGATAGCC
ACTGGTTATGTGACAGCGGAACAGTTCGATGCCTGGGTGGTGCCGGAAAACATGACAGGA
AAATAA
>taxon153948_02325
ATGCTGACATTTGAAGACGAGACACCTAAGGAAAAGCCTTCAATCCCGGGTTTGGACGCG
CCGCTGCAGGGACTGTTCAAGGAATCCCACACTGCCGCGGATGAGCCAGCCGTTGCGGGC
AGCGCCAACCGCCGCATTGCGGTGGAAGATAAGCAGATCATCAATTGCAACGCGGACGTG
AATCAATTGGTACCGTTCAAATACAAATGGGCCTGGGATAAATACCTCGGCGCCTGTGCG
AACCATTGGATGCCGCAGGAAATCAGCATGAGCCGCGATATTGCGTTGTGGAGGGATCCC
AACGGCCTGACCGAGGACGAGCGCCGCCTGGTCAAGCGCAATTTGGGTTTCTTTGTCACG
GCGGATTCATTGGCGGCGAACAACATCGTATTGGGTACGTACCGTCACATCACCAATCCG
GAGTGCCGCCAGTATCTGCTGCGCCAGGCGTTCGAAGAAGCCATCCACACCCACGCGTAT
CAATATATCGTTGAGTCACTGGGCTTGGACGAAGGGGAAATCTTCAACGCCTATCACGAA
GTATCCTCGATTCGCGACAAAGACGAATTTCTGATTCCGTTCATCGACACGTTGACGAAT
CCGCACTTCAAGACCGGCACGTTGGAGACCGATCAGCAGCTGCTCAGAAGCCTGATCGTG
TTTGCCTGCATCATGGAAGGCCTGTTCTTTTATGTCGGTTTCACGCAGATTCTGGCGCTC
GGGCGGCAAAATAAAATGACCGGTTCGGCGGAGCAATATCAATATATTCTGCGCGATGAA
TCGATGCACTGCAATTTCGGTATCGATGTGATCAACCAGATCAAAATGGAAAATCCGCAG
TTGTGGACCAAGGCATTCCGGGAAGAAATAGCCGCGCTGATGCAAAAAGCCGTGGCGCTG
GAGTACCGCTACGCCGAAGACACCATGCCGCGCGGCGTATTGGGCATGAACGCGCCGATG
TTCAAGGAATACCTGCGCTACATCGCCAATCGCCGCTGCCAGCAAATCGGTTTGGATACG
CTGTACCCGAATGCCAACAACCCGTTCCCGTGGATGTCGGAAATGATGGATCTGAAAAAA
GAAAAGAATTTCTTTGAAACACGGGTGACCGAGTATCAAACGGGGGGGGCGCTGAGTTGG
GATTGA
>taxon153948_02342
ATGAAAATTCGTCCTTTACATGATCGTGTTATCGTAAAGCGATTGGAAGATGAACGTAAA
ACAGCTTCAGGTATTGTTATTCCTGATAGCGCGGCAGAAAAACCAGATCAAGGCGAGATT
CTAGCTATAGGTAAAGGGAAAGTAGGGGATGATGGAAAAATCCGTCCGTTGGAAGTGAAA
GTAGGCGATAAAGTATTATTTGGTAAATATGCTGGACAATCCGTCAAGGTTCAAGGCGAA
GAACTTTTAGTCATGCGCGAAGAAGATATTATGGGTGTAATTGAAGGTTAA
>taxon153948_02426
GTGAGTAGAACAGACGAAATTATAGCGGCAGCAAAGATGCCGCCGGAAGCGGTCAAGATG
TCCAGATATATAGATGCGGTTTATTTTCCAATTCTCTGTATTCTTCTGGTAGGAACGTTT
CACATGCATTTCATGTTGCTGGCAGGGGACTGGGATTTCTGGCTTGACTGGAAAGACCGT
CAATGGTGGCCTGTAGTAACACCGATTGTAGGTATCATGTACTGTGCGGCACTGATGTAT
TACCTGTGGGTAAACTATCGTCTGCCATTTGGCGCGACACTATGTATCGTATGCCTGTTA
GTAGGTGAATGGCTGACCCGCTACTGGGGATTTTACTGGTGGTCGCATTATCCGATCAAC
TTTGTACTGCCATCAACCATGATTCCTGGTGCGCTGATGCTGGACACAATTATGTTATTG
ACGGGTAACTGGCTGATAACCGCACTGTTAGGTGGTGCATTCTGGGGATTATTTTTCTAT
CCAGGCAACTGGCCTATTTTTGGCCCGACCCACTTGCCGCTGGTTGTAGAAGGCGTGTTG
CTGTCAGTAGCTGACTACACAGGTTTCTTGTATGTGCGTACAGGTACACCGGAATATGTT
CGCCTGATTGAGCAAGGATCGCTGCGTACTTTTGGTGGCCACACCACGGTGATTGCCGCG
TTCTTCTCAGCTTTTGTATCGATGTTGATGTTCTGTGTATGGTGGTACTTTGGCAAACTA
TACTGTACCGCTTTCTTCTATGTTAAAGGAGAAAGAGGACGTATATCGATGAAGAATGAC
GTAACGGCATTTGGTGAAAAAGGCTTTGCACAGGGGATTAAATAA
>taxon153948_02427
ATGGCAACAACCTATGGCACAACTAGCGGCGCGGCGAGCGCCAACTATGACATGTCGCTG
TGGTACGACTCGAAGTATTACAAGATAGGCATGTTAACGATGCTTTTGGTAGCGATATTT
TGGATCTGGTACCAAAGGACATTTGCATACTCACACGGCATGGACTCGATGGAGCCGGAA
TTTGACAAGGTATGGATGGGACTGTGGCGCGTACACATGACACTGATGCCGCTGTTTGCA
TTGGTAACGTGGGGCTGGATACTGAAGACCCGTGACACCAAGGAACAACTGGACAATCTG
GACACCAAGCTTGAGATCAAACGTTATTTTTACTGGCTGATGTGGCTGGGTGTATATTTG
TTTGGTGTTTACTGGGGCGGCAGCTTCTTTACCGAACAGGATGCAAGCTGGCACCAGGTG
ATTATTCGTGACACGAGCTTTACACCGAGTCACGTAGTGGTGTTTTATGGCTCATTCCCG
ATGTACATTGTATGCGGCGTAGCGGCATACCTGTATGCGATGACGCGTCTGCCATTATAT
AGCCGCGGCACATCGTTTCCGTTGGTGATGGCGATTGCAGGCCCGTTGATGATTCTGCCG
AACGTAGGCTTGAACGAATGGGGACATGCATTCTGGTTCATGGAAGAACTGTTTAGCGCG
CCGTTGCACTGGGGCTTTGTGATTCTGGGCTGGGCGGGTTTATTTTCAGGTGGTATAGCA
GCACAGATTATCACCCGTTACTCTAACCTGACCGATGTAACCTGGAACAACGCAAGCAGA
GAAATTCTGAACAATCGTATCGTTCCTTAA
>taxon153948_02628
ATGAACACTGAATTGAATATCCCGCTCACTTTTACTGAAAATGCAGCCTCGAAAGTCAAA
CAACTTATCGAGGAAGAAGGCAATGACCATCTTAATCTCAGAGTTTTTATCAGCGGTGGC
GGTTGCTCAGGCTTTCAGTACGGCTTCACTTTTGATGAATCAATCAGTGAAGATGATACT
GTAATGGAGCGAAATGGCGTCAAACTACTGGTTGATCCTATGAGCTTTCAGTATTTGATC
GGCGCCGAAATCGATTATCAAGAAAATATCCAAGGTGCACAATTCATCATTAAAAATCCG
GGTGCCACCAGCACTTGCGGCTGCGGATCATCATTCTCGGTATAA
>taxon153948_02638
ATGGCAACAACCTATGGCACAACTAGCGGCGCGGCGAGCGCCAACTATGACATGTCGCTG
TGGTACGACTCGAAGTATTACAAGCTGGGCATGTTAACGATGCTTTTGGTAGCGATATTT
TGGATCTGGTACCAAAGGACATTTGCATACTCGCACGGTATGGACTCGATGGAGCCGGAA
TTTGACAAGGTATGGATGGGACTGTGGCGCGTACACATGACACTGATGCCACTGTTTGCG
TTGGTAACTTGGGGCTGGATACTGAAGACCCGTGACACCAAGGAACAACTGGACAATCTG
GACACCAAGCTTGAGATCAAACGTTATTTTTACTGGCTGATGTGGCTGGGTGTATATTTG
TTTGGTGTTTACTGGGGCGGCAGCTTCTTTACCGAACAGGATGCAAGCTGGCACCAGGTG
ATTATTCGTGACACGAGCTTTACACCGAGTCACGTAGTGGTGTTTTATGGCTCATTCCCG
ATGTACATTGTATGCGGCGTAGCGGCATACCTGTATGCGATGACGCGTCTGCCATTATAT
AGCCGCGGCACATCGTTTCCGTTGGTGATGGCGATTGCAGGCCCGTTGATGATTCTGCCG
AACGTAGGCTTGAACGAATGGGGACATGCATTCTGGTTCATGGAAGAACTGTTTAGCGCG
CCGTTGCACTGGGGCTTTGTGATTCTGGGCTGGGCGGGTTTATTTTCAGGTGGTATAGCA
GCACAGATTATCACCCGTTACTCTAACCTGACCGATGTAACCTGGAACAACGCAAGCAGA
GAAATTCTGAACAATCGTATCGTTCCTTAA
>taxon153948_02755
ATGGACGAAAATAGAAGTAAAGCGCTTGACGTTGCCCTGGCCCAAATCGAGAAACAATTT
GGTAAGGGTTCTATCATGCGGTTGGGTGCTAACGATGTCGCTTATGATATACAGGTCGTA
TCAACCGGGTCTCTGGGGCTGGATATTGCACTAGGCGTAGGGGGGCTGCCTCGTGGACGG
ATTGTCGAAATTTATGGGCCTGAATCTTCAGGAAAAACGACATTGACGCTCCAGGTTATC
GCTGAAATGCAAAAAGTGGGAGGTACGGCGGCTTTTATCGATGCGGAGCACGCATTGGAT
CCTCAGTACGCACAAAAAATTGGCGTCAACGTGAAGGAATTGTTGATCTCTCAACCGGAT
AACGGTGAGCAGGCGTTGGAAATTGCCGATATGCTGGTGCGCTCCGGTTCCGTCGATATT
ATCGTGATCGATTCCGTTGCCGCACTCACGCCGCGAGCGGAAATCGAAGGCGACATGGGT
GATCCTCAAATGGGTTTGCAGGCAAGGCTAATGTCGCAGGCGCTGCGTAAATTAACGGCT
AACATCAAGCGCAGCAATACGATGGTTATCTTTATCAACCAGATCCGCATGAAAATCGGG
GTTATGTTCGGTAACCCTGAGACCACCACGGGCGGGAATGCGCTAAAATTTTACGCTTCG
GTACGTCTGGATATTCGCCGCACCGGATCGATCAAAAAAGGTGATGAGACCATCGGCAAC
GAAACCCGCGTGAAAGTGGTCAAGAATAAAGTCGCGCCTCCCTTCAAGCAAGCGGATTTT
GATATTCTTTATGGCGAGGGCATTTCGCGCGAGAGCGAAATTATCGAACTGGGCGTATTG
CATAAACTGATCGACAAAGCGGGAGCCTGGTATGCCTATAAAGGGGAGAAAATAGGTCAG
GGTAAAGATAATGTGCGCGATTACCTGAAAGAACATAAAGACATCGCTTTGGAAATTGAA
CAAAAAATTCGTTCGATTGTAGGCATCGCCGATCAAGCCAGTCCCGTGAAAGAAAAGATT
GAGAAAGAGAAGTAA
>taxon153948_02918
ATGTCAACACTTACTTTTCAGGAAATCATCCTGACCTTGCAGCGGTATTGGGATAAGCAA
GGATGCGCGATTCTGCAGCCTTACGATATGGAAGTCGGCGCGGGAACCAGCCATACCGCC
ACCTTTCTGCGCGCGATCGGTCCTGAACCCTGGAAAGCCGCATATGTGCAACCCTCGCGC
AGGCCTAAAGACGGACGCTATGGCGAGAACCCCAATCGCTTGCAGCATTATTATCAATTT
CAGGTGGTGCTTAAACCTGCACCGAAAAATATTCTGGATTTATATTTCGACTCGTTGCGT
GAGCTGGGTTTTGATTTGACGCAAAATGACGCGCGCTTGGTGGAAGATGATTGGGAAAAT
CCCACGCTGGGCGCTTGGGGGTTAGGCTGGGAAGTTTGGCTCAATGGCATGGAAGTGACG
CAATTTACCTATTTCCAACAGGTGGGCGGGATTGACTGCAAACCCGCGACCGGCGAAATA
ACTTACGGGTTGGAGCGGCTTGCGATGTACTTGCAAGGCGTGGAAAGCGTGTTTGACCTG
GTCTGGACCAAAGGATTGACTTATCACGACGTGTATCATCAAAACGAAGTGGAGCAGTCC
ACGTATAACTTTGAACACAGTGATACGGAATTTTTGTTTCTGGCGTTTGGCAGGCACGAA
GCGCAAGCGAACCATCTCATCGAAAAGCAGTTGGCGCTACCCGCTTACGAGCAAGTATTG
AAAGCCGCGCATACGTTTAATCTGCTGGATGCACGCGGGGCGATTTCGGTCACGGAGCGG
GCTGCGTATATCGGGCGCATCCGCAATCTGTCGCGGCAAGTTGCCAGGGCGTATTACGAT
AGCCGCGCAAACCTGAATCCTCCTTTCCCGATGGCACCGCGTGAATGGGTCGCACAGATG
CCGGATAGGGTAAAATCTGCATGA
>taxon153948_02929
ATGAGTCTGAAATGCGGAATCGTAGGCCTGCCCAATGTCGGCAAATCCACCTTGTTTAAT
GCCTTGACCAAAGCGGGCATCGCCGCGGAAAATTATCCTTTTTGCACCATCGATCCGAAT
GTCGGCATCGTCGAAGTGCCGGACCCGCGCCTGCAAAAACTCAGCGACATCGTCAAGCCG
CAAAAAGTGCAACCGGCCATCGTCGAATTTGTTGATATCGCCGGATTGGTCGCGGGCGCA
TCCAAAGGCGAAGGGCTGGGCAACAAATTCCTCGCCAACATCCGCGAGACCGACGGCATC
GTTAACATGGTGCGCTGCTTTTCAGATGATAACGTCGTGCACGTCGCTGGCAAGGTCGAT
CCGATATCGGACATTGAAGTGATCCAAACTGAACTGGCGCTGGCTGATCTTGCCACTGTG
GAAAAAGCCATTCAGCGCGAATCCAAGGTCGCAAAATCCGGCAATAAAGACGCCATCAAA
CTGTGCGCTTTACTGGAAACGATGCAAGCGCATCTGAACCAGGGCAAACCCGCCAGAACA
CTCGACTTGGATAAAGAACAAAAACTCTTATTGCAACCGCTGTGCCTATTGACCGCCAAA
CCGGCAATTTACGTCGCGAATGTCGATGATCACGGCTTTGTAAACAATCCGCTGCTCACC
CGCGTGGAGGAATATGCCGCCCAAGAAGGCGCGCCGGTCGTCGCCATCTGCGCCGCGCTC
GAAGCGGAAATCGCGGAGCTGTCCGATGAAGACAAGCAAATCTTCTTAGCCGACCTGAAC
CTCGAAGAACCCGGCCTCAACCGCCTGGTGCGCGCCGGTTACGACTTGCTCGGACTGCAA
ACGTATTTCACCGCCGGCGTCAAAGAAGTCCGCGCCTGGACCATCCACAAAGGCGACACC
GCACCGCAAGCAGCCGGTGTCATCCATACTGACTTTGAAAAAGGCTTCATCCGCGCCGAA
GTAACCAGTTATGAGGATTTCATTGCCTACAACGGTGAACAAGGCGCCAAAGAAGCCGGT
AAAATGCGCCTCGAAGGCAAGGAATATATCGTCAAGGATGGCGATGTGATGCATTTCCGT
TTCAACGTCTAA
>taxon153948_02997
ATGTCGATGCTCCGCGTGAGCAAAATAGTTCCACCCAAACGTCAGATCATCAAAGATATC
TCGCTTAGTTTTTTCCCCGGCGCCAAGATCGGCTTGCTTGGATTGAACGGCTCCGGTAAA
TCGACCGTGCTGCGCATCATGGCCGGTGCGGATAAGGAGTTTGACGGCGAGGTGCAGCGC
CTGCCCAATATCCGCGTTGGTTATCTGCCGCAGGAGCCGCAGCTGAACCCTGAGCACACC
GTGCGCGAGGAAGTGGAAGAAGGCATGGGCGAAGTGATGCAGGCGCAGAAGAAACTGGAC
GAAGTGTACGCCGCATACGCCGAAGAAGGCGCGGATTTCGATGCTCTGGCGGAAGAGCAG
GCGCGTCTGGAAGCCATTATCGCGACCGCAGGCAGCGATACGGCGAATCAGATGGAGATC
GCCGCTGATGCGTTGCGTTTGCCGCCGGGGGATGCGCTGGTTAAAAATTTATCCGGCGGG
GAAAAGCGCCGCGTAGCGTTGTGCAAGCTGCTGCTGGAAAAACCGGATATGCTGTTGCTG
GACGAACCAACCAACCACCTGGATGCGGAATCGGTCGAGTGGCTGGAGCAATTTTTGGTG
CGTTTTCCTGGCACGGTGGTGGCGGTGACGCATGATCGTTACTTCCTCGATAACGCCGCT
GAATGGATATTGGAGCTCGACCGCGGCCACGGCATTCCGTGGAAAGGCAATTATTCCAGT
TGGTTGGAGCAAAAAGAAGCCCGGCTGGAACAGGAAAACAAGCAGATCGATGCGCACATG
AAGGCGATGAAACAGGAGCTGGAATGGGTGCGACAAAATCCGAAAGGCCGTCAGGCCAAA
TCCAAAGCGCGTATTGCCCGCTTTGAAGAACTCAATTCGCAGGATTATCAAAAACGCAAC
GAAACCCAGGAAATTTTCATTCCTGTTGGCGAGCGCCTGGGTAATGAGGTCATCGAGTTT
GACGGTGTATCCAAATCCTACGGTGACCGCTTACTGATCGACAATCTGAGTTTCAAGGTG
CCGCCGGGCGCGATCGTTGGCATTATCGGCCCGAACGGCGCGGGTAAATCGACTTTGTTC
AAGCTGATTACCGGCAAGGAACAGCCGGATTCCGGCACAGTGAAAATCGGCCACACGGTG
CAGATTGCACATGTCGATCAAGCGCGTGATTCGCTGGAAAACGACAAGACTGTTTTCGAA
GCCATTTCCGGCGGCAACGATTTGCTGGTGGTGGGCAAGTACACGACACCGGCACGCGCT
TATCTGGGGCGTTTCAACTTCAAGGGTGGCGATCAGCAAAAGGTCATTGGCCAACTCTCC
GGCGGTGAACGCGGCCGCCTGCATCTGGCGCAAACCTTGATCGCGGGCGGTAACGTGCTG
CTGCTCGACGAACCCTCCAACGACCTCGACGTGGAAACGCTGCGCGCACTGGAAGACGCG
TTGCTTGAATTCGCCGGTTGCGTGCTGGTCATCTCGCACGACCGCTGGTTCCTCGACCGC
ATCGCCACGCACATCCTCGCCGCCGAAGGCGAATCGCAATGGACATTCTTCAACGGTAAT
TATCAGGAATACGAAGCCGACAAGAGAAACCGTCTGGGTGAAGAAGGCGCGAAACCGAAA
CGGATACGGTATAAGCCGATTAGTAGGTAG
>taxon155864_00267
ATGGTTCGTGCAAACAAACGCAACGAGGCTCTACGAATCGAGAGTGCGTTGCTTAACAAA
ATCGCAATGCTTGGAACTGAGAAGACAGCGGAAGCTGTGGGAGTTGATAAGTCGCAGATC
AGCAGGTGGAAGAGAGACTGGATTCCAAAGTTCTCAATGCTGCTTGCTGTTCTTGAATGG
GGGGTCGTTGACGACGACATGGCTCGATTGGCGCGACAAGTTGCTGCGATTCTCACCAAT
AAAAAACGCCCGGCGGCAACCGAGCGTTCTGAACAAATCCAGATGGAGTTCTGA
>taxon155864_00843
ATGAAATGTAGCTGGCGCGAAGGCAATAAGATCCAGTTGCTGGAAAACGGCGAGCAATAT
TATCCCGCGGTGTTTAAGGCGATTGGCGAGGCACAAGAACGCATCATTCTTGAAACGTTT
ATCTGGTTTGAGGATGACGTCGGCAAACAACTGCATGCGGCACTACTGGCAGCAGCGCAA
CGCGGGGTTAAAGCGGAAGTCTTGCTGGATGGCTACGGTTCGCCGGATCTCAGCGATGAG
TTTGTCAATGAACTGACGGCAGCTGGCGTAGTGTTCCGCTACTACGATCCCCGCCCTCGC
CTTTTTGGTATGCGCACCAATGTGTTTCGCCGGATGCATCGCAAAATTGTGGTAATCGAC
GCGCGTATCGCCTTTATTGGCGGGCTGAATTACTCCGCCGAGCATATGTCCAGCTACGGT
CCAGAGGCTAAACAGGATTACGCGGTACGCCTTGAAGGGCCGATTGTCGAAGATATTCTC
CAGTTTGAGCTGGAAAACCTGCCTGGACAGAGCGCGGCACGACGCTGGTGGCGACGTCAT
CACAAAGCGGAAGAGAACCGCCAGCCGGGAGAAGCGCAGGTATTGCTGGTCTGGCGCGAT
AACGAAGAACATCGCGATGATATTGAACGTCACTATCTGAAAATGCTCACTCAGGCGCGG
CGAGAAGTCATTATCGCCAACGCCTACTTCTTCCCCGGCTATCGATTTTTACACGCCTTG
CGTAAAGCGGCACGGCGCGGGGTGCGGATCAAACTGATCATTCAGGGCGAACCGGATATG
CCGATTGTCAGAGTCGGTGCGCGCTTGCTGTATAACTATCTGGTTAAAGGCGGCGTTCAG
GTGTTTGAGTACCGCCGCCGCCCGCTCCACGGCAAAGTGGCATTGATGGACGATCACTGG
GCGACAGTAGGGTCCAGTAATCTCGATCCGCTCAGTTTGTCACTGAATCTCGAAGCAAAT
GTCATCATCCACGATCGTCATTTTAACCAGACGCTGCGCGATAATCTGAACGGCATTATT
GCCGCAGATTGTCAGCAGGTCGATGAGACCATGCTGCCGAAACGCACCTGGTGGAACCTA
ACCAAAAGCGTGCTGGCGTTCCACTTTTTACGCCACTTCCCGGCGCTGGTTGGCTGGCTT
CCGGCACACACGCCACGTCTGGCGCAGGTTGATCCTCCCGCACAACCGACAATGGAAACG
CAGGATCGGGTAGAAACTGAAAACACGGGGGTAAAACCCTGA
>taxon156578_02925
ATGAGTAACCACGTTATTGCTCAAGACTCTGTGTTTGTAGGTCACTTAGCTGATATGTCA
GGACCTACCTCATTTGTTGGTAAAAACTATGCTGACGGAGTACGTGACTCACTTGCTTAC
ATTAATGAAAACGGCGGGATTAATGGCACTCGATTAGAGTCTGAAACTATTGATTACGCC
TATAAAGTACCACAGGCCATTGCTTCTTATAAAAAATGGTATTCACGTAAAAAAATGGTC
GCAATGCAAGGCTGGGGTACCGCTGATACAGAAGCCCTAATTTCGTTTGTAGCCAGAGAC
AAAGTCCCCGTATTTTCAGCGTCTTACTCTGGACATTTAACCGACCCGACTGGCAAAAAT
CCACACACTAAAAAACCAGCGCCTTATAACTTTTTTTATGGCGCTTCGTACTCAGACTCT
TGCCGTGGGCTTGTTCAATGGGCTGCACAAGACTGGCAGAAAAAAGGCGGAAAAGGTAAA
CCCAAATTTACTCACCTCGGTGCAAACCATCCATTTCCTAATGCACCTAAAGAAGCCTGT
GCAGAATACGCAACTGAGCTCGGTTTTGATGTACAACCTGCAATCGTAATTTCGATGAAA
CCAGGCGATTTTAAAGCGCAATGTTTAAGTTTAAAAAGCTCAGGCTCTAATTATGGCTAC
ATTGGCAACTTAGGTGGCTCTGTACTTTCGTTGGTTAAATCATGTAATACCGTCGGCGTT
GATATTCAGTTTATGTCTAACATTTGGGGCGGTGATAAAAAAATCTTTAATGCGGCAGGT
GAAGGCATTAAAGATTACATTTTCCCTACTATGACCCCTTTTTGGGAAGATGAAATGCCT
GGCATGAAATTGGTGAGAGAAATATCAAAACAATCAGATCCATCAGGACAAGAGCAGCGC
GTTCACCATTATGTACGCGGTGTTTGTTCAACGTTTTACATGAAAGAAGCAATGGAATGG
GCAAAAGAAAACGGCGGTATAACCGGCGAAAACATTAAAAAAGGCATGTACGTTAAAAAG
AACTGGGTCCCTAAAGGGCTTGAAGGTGTGTGCTTAGCTGCCAACTGGAGTAAAGACGAT
CACCGCGGCGTAAACCAAGTAAACATATACAAAGGCAATTACAACAAAGGCAATGTAACT
GCTGAAAAAGTATCGGTAGTAACACTTGAACGCCGTGACGATTGGTTAGGCTACTAA
>taxon156578_02926
ATGTCTAGCTTAACTATGCGCCCGTGTGGCGACTTTAGAACCAGTTACAAACAAGACAAT
ACCATTTACGAAACTAAAACCATTCGCAACGTAGCTATTATTGCCATTGCACTACTATGC
TGCGCACCATTTTTGGTCGATGCATACTTTTTAACGCTGTTTATTCAAATTTCATATTTA
GGCATTGCGGCACTAGGCCTTAACATTTTAGTCGGTTATACAGGGCAAATATCATTAGGC
CATGGCGCATTTTTTGGCTTTGGTGCGTTTGCCTCAGCTTGGCTGAATATGTCCTTCGGG
ATCCCTGTTTTATTGTGTATCCCTATCGCAGGCTTTTTAACTATGTTGGTAGGCATGCTA
TTTGGCCTTCCTGCTTCACGCATTAAAGGGCTTTATTTGGCTATTGCCACTTTAGCCGCT
CAGTTTATTCTCGAAGATTTTTTTGCTCGTGCCCAATGGTTTACTGGTGGCTCAGCAGGA
TCGTCAGCCGACCCAGTCTCTATTTTTGGCTTTGTGTTTAATACCGACCAAAGCTTTTTT
TACATTGCGTTATTTGCCCTTGTCTTTATGTATATCTGGGGATGTAACTTAATGCGCAGC
CGAGAAGGTCGCGCCTTTATTGCAGTAAGAGATCATTACCTGTCAGCAGAAATTATGGGA
ATAAAACTTAACAAGTACCGTTTGCTGTCATTTGGGGTTTCATCTTTCTATGCGGGTATT
GGCGGTGCGTTATACGCTCATTACCTAGGATACGTTTCAGCTGAAGGATTTACATTATTC
ATGTCGATTCAATTTCTAGCGATGATCATCATTGGTGGCTTAGGTTCTATTAAAGGCACC
CTTATGGGCGTTGTATTTATGGTGTTTTTACCTGAAATGTTAGAAAGCGGCGTTGGATTA
ATGAAAATGACTGATTGGGGCAATATTCCTATGGTGGTTGATGGCCTTGCTTACATTAAA
GAAATGGCTATAGGCCTAGTCATTATTTTATTTTTAATTTTTGAACCAGAAGGCATGGCG
CATCGCTGGGCACAAATTAAAAACTATTGGAAGTTTTACCCGTTTTCTTACTAA
>taxon156578_02927
ATGAACTTTGAATTACTCATTCAGTTAATCATTAATGGGCTTATTGTCGGCTTGTTGTAT
GGCGTCGTCGGTATGTGTTTTGTTTTAGTTTATAAGTCGACACAAATTGTAAACTTTGCA
CAGGGCGAATTTTTACTTGTCGGTGCCTGGGTATGCTGGAGCGTACTTATTTACTTAGAA
CTGCCCTTTATTGTTGGCTTTTTGCTCACAATGGCGTTTATGGCGGCCTTTGGTATTTTA
ATTCAAATGATTGTTTTACGCCCTATGATTGGCGAGCCAATTATTTCTGTCATTATGGTC
ACAATCGGTTTATCTATCTTTTTCCAAGCATTGATGAAGTGGATTTTTGGTGTGTCAGCG
CAAAGTTACCCGCAAGTATTTGATGCGCAAAGCATTCAAATTTTTGGCCTAAATATTGAG
TCAGCCTACTTAATGAGTACGGTTATAGCCTTAATTATCATGGTTGCATTTTACCTCTTT
TTTAAACATTCAAAATATGGTCTCGCTATGCGAGCCACTGCATTTAATCAGCAAATTGCA
CAAAGCTTAGGTATTTCAGTTAAACAAGTGTTTGCTATGAGCTGGGGCATTGCGGCAACG
GTATCGGCAACAGCCGGTATTGTAATAGGTATGGTTAACGGGGTTTCAAGTTCTCTATCA
ATGATGGGGATTAAAGTGTTCCCAGCCGTTATTTTAGGCGGCCTCGACTCGATTGTAGGT
GCAATTGTGGGTGGTTTAACAATTGGAGTACTCGAAAACTTAGCTGAGTTTTTTGATAGC
CAATACCTTCATGTTGGCAACATGTACGACATAGCGCCATTTTACGTCCTTCTCATCATA
CTTTGGTTTAAACCTTACGGTTTATTTGGGACTAAAGATATTGAACGAATTTAA
>taxon156578_03087
ATGGCAAGTACAGCGCACGCACTCCACATATTGGTTAAGCACAAAGAAATAGCAGAAGAC
ATTATTAAGCAATTAGGTAAAGGTGCAAAATTTCAAACCTTAGCTAAAAAATATTCGTCG
TGTCCATCGGGTAAAAAAGGCGGTGACTTAGGTGAATTTAGACGCGGGCAAATGGTTCCG
CAGTTTGACAAAATAGCCTTCAATGGCGCTATTTTAGAGCCACACCTAGTTAAAACTAAA
TTTGGCTGGCATGTTATTAAAGTACTTTATCGTACTTAG
>taxon158878_00400
ATGGCATATCCGATTAAATATATGGAAGATAATCTCGTATTTAATCATGATGGCGAAGTA
TTCGCTTATTATGAATTAATTCCCTATAATTACAGTTTTTTAAGTTCCGATGAAAAAATT
CAAGTTCATGATAATTTCTGTCAATTGATTGCCCAAAATCGTGATGGCAAGATTCATGCT
CTGCAACTAGCAACCGAATCAAGTATTCGAGCCACACAGGAACAATCGAAAAAAGAAATC
ACTGGACGATTAAAAGAGATAGCTTACGAAAAAATAGATGAACAGACCGAAGCGTTAATT
TCTATGATTGGTGACAATCAAGTAGACTATCGCTTTTTTATTGGTTTTAAACTCTACCTC
AATGAACAGGAAGTATCCGTAAAAAATGTTGGGAAAGAAATTCAAAAAGCATTTGCGGAA
TTCTTTCATGGTGTGAATCACAAATTAATGGGCGATTTTGTTTCTATGCCTATGGCGGAA
ATCGAACGCTTTTCTAAGATGGAACAGTTGTTAGAAAGTAAATTATCCAGACGCTTTCAG
ATTCGTAAATTGGAGAAAGATGATTTTGGTTATATTATTGAACATCTTTACGGGCAAACA
GGTGTCCCTTTTGATGACTACGACTACCATTTACCGAAACGATACGAAGATAAAAAAGTG
TTGGTAAAGAAATACGATATTCTCAAACCCACTCGCTGTTTAATCGAAGAAAATCAACGC
TATTTACGGATTGAACAGGAAGATACCACTACTTATGTGGCGTATTTTACAATTAATAGT
ATTGTTGGTGAATTGGATTTCCCTAATAGTGAAATTTTTTATTACCAGCAACAGCAGTTT
ACTTTCCCCGTTGATACCAGTATGAATGTTGAAATTGTCGCCAATAAAAAAGCCTTATCT
ACCGTTCGCAATAAAAAGAAAGAACTGAAAGATTTAGATAGCCACGCATGGGAAAGCGAC
AACGAAACCAGTACTAATGTGGTGGACGCTTTAGAATCTGTCGATGAATTAGAAAGTAAT
TTAGACCAAACCAAAGAATCTATGTACAAACTAAGCTATGTGGTACGGGTATCAGCAAAG
AATTTGGACGAGCTGAAACAACGTTGTGATGAAGTAAAAGATTTTTATGATGATCTGTCT
ATCAAATTAGTACGACCTTTTGGCGATATGCTAGGCTTGCATAATGAATTTATTCCCTCA
AGCAAGCGATATATCAATGACTATATTCAATATGTCACGTCGGATTTTTTGGCTGGTCTT
GGTTTCGGTGCTACACAAATGATTGGTGAAAATTCTGGTATTTACGTCGGTTACAATCTC
GATACAGGCAGAAATATTTATCTCCAACCTAGCCTTGCAAGTCAAGGAATTAAAGGCTCT
GTAACAAATGCATTAGCGTCCGCTTTTATTGGTTCATTAGGTGGCGGAAAATCATTCTCT
AACAATATGCTGGTCTATTATTCAGTACTCTTTGGCGGACAGGCAACCATTGTTGACCCA
AAAGCTGAACGTGGTGAATGGAAAGAAACCTTACCTGATATTGCCCATGAAATCAATATT
GTTAATCTCACGAGTGAGAACGACAATAAAGGGTTACTTGACCCTTATGTGATTTTAAAA
CTCCCGAAAGATTCAGAAAGCCTTGCCATTGATATTCTCACGTTCTTAACAGGTATTTCC
AGCCGAGATAGCGAGAAGTTTCCTGTCCTGCGTAAAGCTATTCGGAGTGTAACTCAAAGC
AAACAACGAGGGTTGTTATTGGTGATTGATGAATTGCGAAAAGAAGATACGCCCATCAGC
AATAGTATTGCTGACCATATCGAAAGCTTTGTCGATTATGATTTTGCCCATCTGTTATTC
AGTGATGGCAGTGTCACCCAATCCATTAGCTTGGAAAAACAACTCAATATTATTCAAGTG
GCAGATTTGGTCTTACCCGATTCCAATAGCTCTTTTGAAGAATACACTACCATGGAATTA
TTAAGTGTGGCAATGCTGATTGTCATTAGTACCTTTGCTTTAGACTTTATCCACTCTGAC
CGTTCCATTTTTAAAATTGTTGACCTTGATGAGGCTTGGAGTTTTTTACAAGTGGCACAA
GGAAAAGCTCTATCTATGCGATTGGTTCGAGCAGGACGTGCCATGAATGCAGGGGTCTAT
TTCGTTACTCAAAACGCGGACGATTTACTAGATGAAAAGATGAAGAATAATATTGGCTTG
AAATTTGCCTTTCGTTCCACTGACCTAGTGGAAATCAAAAAGACCTTAGAATTTTTTGGT
GTGGACAAGGAAGATGAAAACAATCAGAAACGCTTACGTGAATTAGAAAATGGACAATGT
TTAGTTTCAGACATCTATGGTCGTGTAGGGGTTATGCAGTTTCACCCGATTTTTGAAGAG
TTGCTTCATGCCTTTGATACCAGACCGCCTGTGCGAAATGAGGTGGAAGAATGA
>taxon158878_00404
ATGAAAGGATTTATGAATATGTTTACAAATGATCAATTTAAATCTCTTTTAATTAAAACA
TTAGAAAGAAAGAGCTCTTCAAATTATTATGAAGGAGGTAACGAGATTGTTTCTAAAATG
AAAATATCAGAGGTAACTTTAGATGAGACTGACGATTTTACTTATTATAAAGGATATAAA
AAGGGCTGGAATACGCTTTGCACATATCTTAAAATAAGAGTTCCTTTTGATGATTTAGAC
TTTTTTGAAAGTCATAAAGATTTGATTACCCAGACAGCAAGCTCCATATATGATAAACAA
GGTGATAATGTATTAGTGGATACTATTTTAGTACCACTTCCAGAGAATTACGAAGTAATT
AACTTTAGTCAGTTGAAAATTAGTGATGTGGTTTCACAAGCTATTGAAGACGCTGAGTCT
TTTATGAGTAATGGTGAATATCAACGTGCCTTTGACAGAGTTCACACTGCTTTTCATGGA
TATTTAATTGAAATACTAAAAAAATATGAAATTACAGTTCCTAGAGACGAAAATCTATCT
AAATTATATAGTAGGATACAACAATTAATTGAAAAAGAAATTCAACCTACTGAACTTGCT
GATATAGTGAAGACAACGATAAGGTCATCAAATGGAATGATTAGCTCTCTTAATGAAGCA
AGAAATAGGCATTCACTTGCACACCCTAATACAAATATTATTGGAAAGAGAGAAGCAAAA
CTAATAATAGGTATTTCAAGTACAGTTACAGATTATATTAGCGGATACCTTGATAAGTAG
>taxon159087_00368
ATGAAAAAAAGTGTCTATAACGGCCTCTATGTGGTCATCGCCATCCTGCTGGTGCTGCCT
TTCGTGATGCCCAACAGTTTCTATCTCGATCTCGCGGTGCGCATGGCGATCAATGCCGTG
ATCGTTCTCGGGCTGAACCTGCTGATCGGCTTTGCCGGCCAGATCAGCCTTGGCCACGCC
GGCTTCCTCGGCATTGGCGCCTACGCCTCGGCCGTGCTCCCGACGCACTTCGGCTGGCAT
CCGCTGCTCGCCATGGGCGCCGGCGCCGTGGCTACCGGCATTCTCGCCGCCGTGGTCGCC
CGCCCGATCTTCAAGCTCAAGGGCAACTACTTGGCGATGGCCACGCTCGGCCTCGGCATC
ATCATCAGCATTGCGCTGCGCAACGAGGCGCAATGGACCGGTGGGCCGGACGGCATGCCG
GTGCCGGCGATGGGCCTGTTCGGCTTCGAGCTGAGCAACGACAAGCAGTGGTACTGGGTC
GTCGCCCTGCTGCTGTCGGTGTCGGTCTGGGCCTCGCTGAACCTGATCGACTCGCCGTTC
GGCCGCGCCCTGCGCGCCCTGCACGGTTCGGAAGTCGCTTCGCAGGTGGTCGGCGTCGAT
GTCGTCCGCTACAAGGTCGCCATCTTCGTGCTGTCCGCCGTCTTCGCCAGCCTGATGGGC
AGCGTCACGGCCCACTACGTCGGTTTCGTCAGCCCCAACTTCGCCGACTTCTTCCACTCC
ATCGAACTGGTCACCATGGTCGTCATCGGCGGCATGGCCTCGGTCTATGGCTCGCTGGTC
GGCGCCGTGCTGCTCACCGCCCTGCCGCAAGCCCTGGCCACCTTCGAAGGCTGGGAAACC
GTGGTCTTCGGCGCCATCCTGATGCTGTCGATGATCTTCCTGCCCAAGGGCCTCGTCCCG
ACGCTGGCCGCCAAATTCGGCAAGGGGGAATAA
>taxon159087_00369
ATGCTTGCCCAGTTCCTGCAATTCCTCTTTTCCGGGATCACGGTCGGCGCGACCTATGCG
CTGGCCGCGCTCGGTTTCACGCTGATCTATAACGCCAGCAACGTAATCAACTTCGCCCAG
GGCGAATTCATCATGCTCGGCGGCATGCTGGCCGTGTTCTTCACCCAGGCCGGCCTGCCC
TTGCCGGTCGCGCTGGTGCTGGCCATCCTGATTCCCGCCATCGTCGGCGTGATCATCGAG
AAGCTGGCCATCGAACCGGTCAAGGGCGCCGAAACGGTGACCCTGATCATCATCACCATC
GGCGCCTCGCTGGTCATCCGCGGCCTGACCGCCGTCATCTTCGGCAAGAACACGCACAGC
CTGCCGGCCTTCTCCGGCGAAACGCCCATCGACATCCTCGGCGCCACGCTGATGCCGCAA
AGCCTCTGGGTACTCGGCATCACCGCGCTGGTCGTCGTCGTGCTGTGGTACTACTTCAAC
CGCACGCTGCAGGGCAAGGCCATGCTGGCCACCTCGTACAACCGGCTGGCCGCCGAGCTG
GTCGGCATCAACACCGGCTGGGTGCTGTTCATGAGCTTTGCCATGTCGGCGGCGCTTGGC
GCGCTGGGCGGCATCCTGATCACGCCGATCACGCTGACCTCCTACGACGTCGGGATCATG
CTCGGCCTCAAGGGCTTCGTCGCTGCCGTGCTCGGCGGCCTGGGCAACGGCCTCGGTGCC
GTGGTCGGCGGCCTGCTCGTCGGTATTCTCGAAGCGATGGGCGCCGGCTACATCTCGTCG
GCCTACAAGGATGCGATCCCCTTCGTGTTGATCCTGTTCATTCTCTTCTTCATGCCGCGC
GGCCTGTTCGGCGGCAAATCGACGGATCGGGTGTAA
>taxon159087_00378
ATGAAGCACAGCATGAAGAAACTCGTTGTCGCAGCCGCACTGACCTTCGGTGCCTTTGGT
GCCTTCGCCGCCGATCCGATCAAGATAGGCTCGGTGCTCTCCGTCACCGGTCCGGCTGCT
TTCCTCGGCGACCCGGAACTGAAGACGCTGCAACTGTACGTTGATGACATCAACAAGAAG
GGTGGCGTTCTCGGTCGCCAGTTGCAACTGGTCCATTACGACGACGGCAGCGATGCCAAC
AAGGCCAACGGCTTTGCCAAGCGCCTGCTCGAAGACGACAAGGTCGACGTGCTGGTTGGT
GGCACCACCACCGGTTCCACCATGTCGATGGTGCCGCTGGCTGAAAAGTCCGGCACGCCG
TTCGTCTCACTGGCCGGTGCCGTGGTCATTGTCGAGCCGGTCAAGAAATTCGTTTTCAAG
ACCCCGCACACCGACCGCATGGCCGCCGAAAAGGTCTTCGAGGACATGAAGAAGCGCGGC
CTGACCAAGGTGGCGCTGCTTTCCGAAACCTCCGGCTTCGGCGCTTCCGGCAAGAAGGAA
ACCGAAGGCGTCGCCGGTAAGTACGGCATCACGCTGGTCGCCAACGAGACCTATGGTCCG
AAGGATACCGACATGAGCCCGCAGCTGACCAAGATCAAGACCACGCCGGGTGTTCAGGCC
GTGTTCGTGTTCGGTCTGGGCCAGGGGCCGGCCATCGTGACCAAGAACTACAAGCAGCTT
GGCGTGACGCTGCCGCTGTACCAGTCGCATGGTGTGGCTTCCGACGAATTCCTGAAGCTG
GCTGGTCCGGCCGCCGAAGGTGTCCGTCTGCCGTCCCCGGCTCAGCTGATCCCGGAAAAG
CTGGCCGCCAAGGATCCGCAGAAGCCGGTCGTGACTTCCTATGAGCAGACCTACAAGGCC
GCCTACAAGGCCGACGTGTCGACCTTTGGCGGCTACGCCTACGACGGCCTGATGCTGGCG
GTCGACGCCATCAAGCGCGCCGGCGGCACCGACAAGGCCAAGGTGCGTGATGCACTGGAA
GCGACCAAGGGCTTCGTCGGCACCAGCGGCACTTTCAACATGTCGGCCACCGATCACATG
GGCCTCGACCTCTCCGCTTTCCGCATGCTGGAAGTGAAGGGCGGCGACTGGTCCATCGTC
CAGTAA
>taxon159087_01373
ATGCCGATGAACGACGTCGATAATCCGGTCAGCCTATCCGACTTGTCCACATCCCGATTT
GCAGAAATTCAGGAAGGCGATTTACGTCTCAAGTTGCATTACAACGACTGCGGCAGCGGT
GCCGAAACGGTCGTCATGCTGCACGGCTCCGGTCCCGGCGCCAGCGGCTGGGCCAACTTC
AACCGCAACGTCGAGCCGCTGGTCGCTGCCGGCTACCGTGTGGTGCTGATGGATTGCCCG
GGCTGGAGCAAGAGCGATCCCATCGTTTGCTCCGGCTCTCGCTCCGAGCTCAATGCCAGC
GCGCTGAAGGGCTTGCTCGATGCCATCGGCCTCGACAAGGTGCATATCATCGGCAACTCG
ATGGGTGGCCATAGCGCCGTCGCCTTCGCGCTGGCCAACCCGAGCCGAGTCGGCAAGCTG
ATCCTGATGGGGGGCGGTACGGGCGGCCCAAGCCAGTTCGTGCCGATGCCGACCGAAGGT
ATCAAGCTGCTGCAGGGCCTCTACCGCGAGCCGACCATCGAGAACCTGAAGAAGATGATG
GCGGTCTTCGTTTTCGACAGCAGCAGCCTGACCGAAGAGTTGTATCAGGCGCGCCTCGAC
AACATGATGTCCCGTCGCGATCACCTCGAGAACTTCGTCAAGAGCCTGGCCATCAACCCG
AAACAGTTCACCGACTACGGTCCGCGTCTCGGCGAGGTCACTGCGCCGGCGCTGGTCATC
TGGGGCCGCGACGACCGCTTCGTGCCGATGGATGCTGGTCTGCGCCTGATCTGGGGCATG
CCCAACGCCGAACTGCATATCTTCAACCGCTGCGGCCACTGGGCGCAGTGGGAGCATGCG
GACAAATTCAACCGCATGGTGCTCGGTTTCCTTAAACAATCTGAGGGTTCTTTGTGA
>taxon159087_03279
ATGAACAAGAAATTGAAGGTGGCGATCATCGGTCCGGGCAATATCGGCACCGACCTGATG
ATCAAGATCATGCGCCACGGCGAGCACCTCGAAATGGGCGCCATGGTCGGTATCGACCCG
CAATCCGATGGTCTGGCCCGGGCCCAGCGCATGGGCGTGGCGACGACGCATGAAGGCGTC
GAGGGGCTGACCCGTCTGCCGGTCTTTGCCGACATCGACATCGTTTTCGATGCGACCAGT
GCCGGTGCGCATGTCCGCAACGATGCCTTCCTGCGCTCGCTGAAACCGAATATCCGCATG
GTCGACCTGACGCCGGCGGCGATCGGCCCCTACTGCATTCCGGTGGTCAATGGCGCCGCC
CACGACGAAGCATTGAACGTGAACATGGTCACCTGCGGCGGTCAGGCGACCATCCCGATG
GTGGCGGCGGTCAGTCGTGTCGCCAAGGTGCATTACGGCGAAATCATCGCCTCGATCTCC
AGCAAGTCGGCAGGCCCCGGCACTCGGGCCAATATCGACGAATTCACCGAAACCACCTCG
AAGGCCATCGAGGCGGTCGGCGGCGCGGCCAAGGGCAAGGCGATCATCATCCTGAACCCG
GCCGAACCGCCGCTGATCATGCGCGACACGGTGTATTGCCTGTCCGAGCTGGTCGATGAA
GACGAGATCGCCGCTTCCGTCGCCCAGATGGCGGCCGACGTGCAGAAGTACGTGCCGGGC
TATCGCCTGAAGCAGAAGGTGCAGTTCGACATCATTCCGGCTTCGCGCCCGATCAACATT
CCGGGCGTTGGCCAACGCATGAGCGGCCTAAAGACCTCGGTCTTCCTCGAAGTCGAAGGC
GCCGCCCACTACCTGCCGGCCTACGCCGGCAACCTCGACATCATGACCTCGGCCGCCAAG
ACCACGGCCGAGCGCATGGCCGCCCGCATCCTGTCTGCTGCCTGA
>taxon159087_04036
ATGAAAGATCGCTTCAATCTCTATCGTTTCGCATCGCCCGCCACGTTTTACCCGCTGGCC
GGTGCGCTGATTCCTTTCTTTGTCGCCATTTCAGTGCTCTTTGGCCTGGCCGGACTCTAC
CTCGGCATGCTGGTTGCCCCGACCGACTTTCAGCAGGGCGAGGGTTACCGGATCATCTTC
ATCCACGTCCCGGCTTCCTGGATGTCGATGTTCATCTACCTGGTCATGGCCTTCTGGGCG
GCTATCGGACTGGCCTTCAACACCCGGCTTTCCGGCATGATGGCCCAGGCGCTGGCGCCG
ACCGGTGCGCTGATGGCCTTCATCTCGCTGTGGACCGGCGCCCTGTGGGGCAAGCCGATG
TGGGGTGCGTGGTGGGTGTGGGATGCGCGCCTGACTTCAGAGCTGATTCTGCTCTTCCTG
TACATCGGTTACATGGCCTTGACCGCCGCGATCGACGACGCGCGCCGCGCCGACAAGGCC
GGTGGCCTGTTGTTGCTGGTCGGCGTAGTCAATGTGCCGATCATCTATTTCTCGGTCAAA
TGGTGGAACACCCTGCACCAGGGCTCCAGCGTCAACCTGGCCAAGTCGTCGATGGCGCAG
ACCATGCTCTGGGGCATGCTGCTGATGGCCATGTGTTTCTGGATGTATTCCATCGCCGTC
GCCCTGATGCGGGTGCGCACCATCATGCTTGAACGCGAGCGCAATACCGACTGGGTCAAG
GCCGTACTGGAAGGAGAAGGCAAGTGA
>taxon160488_01970
ATGCTGATCGCATTTTTGATTTTCCTGGTGACGATCGTTCTCGTCATCTGGCAGCCCAAA
GGCCTGGGTGTGGGCTGGAGTGCCGCACTGGGGGCCGTCGTGGCGCTGCTGGCGGGCGTC
GTGAGCTTGTCCGATATCCCCGTGGTCTGGCAGATCGTCTGGAACGCTACCGCCACCTTC
ATCGCCGTCATCATCATCAGCCTGCTGCTGGATGAGGCGGGCTTCTTCGAGTGGGCGGCA
TTGCACGTGGCGCGCTGGGGCAAGGGCAGCAGCCGCAAGCTGTTTGCCTTCATCATCCTG
CTGGGCGCCGCCGTCTCGGCGTTGTTCGCCAACGACGGTGCGGCACTGATCCTGACTCCG
ATCGTCATCGCCATGCTGCTGGCCCTGCGCTTTTCCCCGGCGGCGACGCTGGCATTCGTC
ATGGCAGCAGGCTTTATCGCCGATACCGCGAGCCTGCCGCTGGTGGTGTCCAACCTGGTG
AACATCGTCTCCGCCGACTACTTCGGCATCGGTTTCAGCGAGTACGCCTCGGTCATGGTG
CCGGTGAACCTGGTCAGCATCGCCGCCACCCTGGGCATGCTGCTGTGGTTCTTCCGCAAG
GACCTGCCGCGTACCTATGAACTCGACCAACTGAAGGCTCCCGAGGCCGCTATCCGCGAC
AAAGCGACGTTCGTTGCCGGCTGGTGGGTGCTTGCGCTGTTGCTGGTCGGCTTCTTCGCC
ATCGAGCCGCTGGGTGTTCCGATCAGCGCCATCGCTGCTGCCTGCGCGCTGATCCTCTAC
CTGATCGCCGCTCGCGGGCATGTGATTTCTACCCGCAAGGTGCTCAAGGACGCGCCTTGG
CAGGTCGTGGTGTTCTCGCTTGGCATGTATCTCGTGGTCTATGGTCTGCGTAACGCCGGC
CTCACCGAATACCTGACGCAGATCCTCAATGTTTTCGCCGGCTACGGGATCTGGGGCGCA
TCCCTCGGGACGGGGCTGCTCGCTGCTGGCCTGTCGTCGGCCATGAACAACATGCCCACT
GTGCTGGTAGGGGCCTTGTCGATCCAATCCGCCGAGGCCACCGGCATCGTGCGCGAGGCC
ATGGTCTACGCCAACGTCATCGGTTGTGACCTCGGTCCGAAAATCACCCCAATCGGCAGC
CTGGCCACTTTGCTGTGGCTGCACGTGCTGGCCCGCAAGAACATCGTCATCACCTGGGGC
TACTACTTCCGTACCGGCATCGTCCTAACGCTGCCGATCCTGCTTGCCACCTTGGCCGCA
TTGGCCATCCGCCTGAGCTTTTGA
>taxon160488_02563
ATGACACAATCAGAACTTTTCAAAACCACTCAGCTGGGCCCATACACCCTCAAGAACCGT
ATCGTACTGCCGCCACTGACGCGTTCGCGCAGCTCCCAACCCGGCAACATTGCGAACGAC
CTCATGGCCACCTATTACCGTCAGCGCAGCGGTGCTGGCTTCATGGTGACCGAGGGCACC
CAGATCGAACCCCGGGGACAGGGTTACGCCTGGACACCCGGCATTCATAGCCCAGAACAG
ATACAAGGCTGGCGTAAGGTCACCGACGCTGTTCACGCCGAAGGGGGGGTGATCTTTGCT
CAACTTTGGCATGTAGGCCGCGTGTCGCACACATCGCTGCAGCCCGGTGGTGAAGCGCCC
GTCGCGCCATCAGCCATCCGCGCGGACAACGTCAAGGTGTTCATCGAAACTGGCCCCGGC
ACGGGTGCACTGGCCGACCCATCGACCCCACGTGCCCTGTCCACCAAGGAGGTAAAGGAA
CTGGTTAAGCTCTACGCCCAAGCAGCCCGAAATGCCTTGGACGCAGGTTTTGACGGGGTG
GAGCTTCACTGCGCGAACGGGTACCTGGTAAACCAGTTCATTTCGGCCCATACCAACCAG
CGTGATGATGAATATGGCGGCTCGCTGCAGAACCGTCTTCGCTTCCTGCGCGAAATCACC
CTGGCCGTTGCTGGTGTCGTCGGCAAGGAGCGCATGGGCGTTCGCTTCGCCCCGCTGTTC
GCGACCACAGACGAAGACCGCGTATACCTAGGTCTGGTCGAAGAAGATCCGCACCAAACC
TACATCGAGGCCGTGAAGATCCTCGAGGAAGTGGGCATTGCCTACCTGTCGCTCGCCGAA
GCCGATTGGGAAAACGCCCCCGAGCTGCCTGAGACGTTCCGGGAAGATGTTCGTAAGTCC
TTCAGCGGCAAGATTCTCTATGCCGGCAAGTACACCGCTGAACGAGGAAATCGCGTGATA
AAAGCTGGCTGGGGCGACCTGATCGCTTTTGGTCGCCCCTTCATTGCGAACCCCGACCTG
CCCGCTCGTATCGCCAACAACTGGCCGCTTAACCCAGTTGATCCAAGCAGCATGTACGGC
GGTACCGATAAGGGCTACACCGACTACCCGACTTACAAATCCTAA
>taxon160488_02564
ATGAAAGATTCCAGCGATACCCATCCGAATCACCTTCCCGACAGCTGCTACGGCCTGTTT
ATCGACAACCAGTGGGTTACGGCCGAATACGGTGAAACCCTCGACATTATCAACCCCGCC
AACGGAAAAATTCTCACCAACATTCCAAACGCCACAGCTGCCGACGTCGACCGCGCGGTG
CAGGCCGCACAGCGCGCCTTCGTGACCTGGCGTACCACCTCACCAGCGGAACGCGCCAAT
GCGCTGTTGAAGATCGCCGACCTACTGGAAGCCGATGCCGATCGGTTCGCGGTTCTGGAA
ACCCTTGATGTAGGCAAACCCATTCGTGAAAGTCGCTCCGTCGACATCCCACTGGCGATT
GATCACTTCCGCTACTTCGCTGGCGTAATCCGCAGCCAATCGGATGAGGCGGTCATGCTG
GATGAGCAAACACTCAGCATCGCTCTCAGTGAACCCCTCGGCGTCGTGGGCCAAGTGATT
CCGTGGAACTTCCCGCTTCTTATGGCCGCCTGGAAGATCGCTCCAGCCATCGCGGCGGGT
AACACCGTAGTTATCAAACCTTCTGAGCTGACCCCGGTAACCATCCTTGAACTAGCGAAG
ATCTTCGCCAAGGTACTTCCGGCCGGCGTGGTCAACATCGTCACAGGCTTAGGCACCACA
GTTGGACAGGCGTTACTGGATCATCCGGACCTACGCAAGCTTGCCTTCACCGGCTCGACG
CGTGTCGGCGAACTCGTCGCCAATGCGGCAGCGAAGAAAATAATTCCCGCCACCCTTGAA
CTGGGCGGCAAGTCGGCCAACATCGTTTTCCCCGATGCGAACTGGGACAAGGCCGTGGAA
GGCGCAGTCCTCGCCATCCTGTGGAACCAAGGCCAAGTCTGCGAATCCGGCGCTCGGCTG
TTCGTTCACGAATCCATCTACGAGCGATTCCTGGCTGAGCTCAAGCATAAGTTCGAAGCT
GTGCGTGTGGGTGACCCATTGAACCCGGACACCATGATGGGCGCACAGGTCAGCAAGACC
CAGATGGAACGGATCCTCGGCTACGTCGATATCGCCAAAGAGGAAGGTGCCGAGGTACTG
ATCGGCGGCGGTCGTCTTACAGGTGCCGATTACGATGCCGGCTTCTTCATCCAGCCAACG
ATTCTGGTCGGTGTTCGCAACGATATGCGCGTCGCCTACGAGGAAATTTTCGGCCCAGTT
CTGTGCGTCATTCCTTTCAAGGATGAAGCGGAGGTCATCGCCATGGCCAACGACTCCGAG
TACGGCCTAGCGGGTGCAGTCTGGACCCAAGACATCAACCGGGCGTTGCGTGTGGCACGC
GCGGTGGAAACCGGACGTATGTGGGTAAATACCTACCATGAGATCCCTGCCCACGCCCCC
TTTGGTGGCTATAAGAAATCTGGCCTGGGACGGGAAACTCACAAGTCAATGCTGGAAGCC
TACAGCCAGAAGAAGAACATCTACGTCAGCCTCAACGAAGCACCGCTCGGGCTCTTCTGA
>taxon160488_04598
ATGCGCCAACGAAGCTCTTATCCGAAACCGTTCAAAGCCCAGGTCGTTCAGGAATGCCTG
CAACCTGGCGCAACCGTGTCCAGTGTCGCCATCAGCCACGGCATCAATGCCAACGTCATC
CGCAAATGGCTGCCGCTTTATCGAGATCAGCCTGCAGCAGCTTCAATACCGGCATTCGTC
CCACTAAAAACCGCGCCTAAACGGCCAGTCGAAGCGTCAGTGATCATCGAGTTGCCTATG
ACCGGGCAAGTGATCACGGTGAAATGGCCAACCTCAGATCCTGAGGGCTGCGCGCAATTT
ATCCGGGCTGTCGCTCAATGA
>taxon160488_05609
ATGCGCCAACGAAGCTCTTATCCGAAACCGTTCAAAGCCCAGGTCGTTCAGGAATGCCTG
CAACCTGGCGCAACCGTGTCCAGTGTCGCCATCAGCCACGGCATCAATGCCAACGTCATC
CGCAAATGGCTGCCGCTTTATCGAGATCAGCCTGCAGCAGCTTCAATACCGGCATTCGTC
CCACTAAAAACCGCGCCTAAACGGCCAGTCGAAGCGTCAGTGATCATCGAGTTGCCTATG
ACCGGGCAAGTGATCACGGTGAAATGGCCAACCTCAGATCCTGAGGGCTGCGCGCAATTT
ATCCGGGCTGTCGCTCAATGA
>taxon160492_01568
ATGCTGATTTCCATCGTCTATGACAGCGGCTACGGCCATACCGAAAGACAAGCCCGCGCC
GTGGCCGAAGGCGTCGCCAAGGTGCCCGGCGCGCAGGCCAAACTGATCACCGTGGGCCAG
GGCGAGATGGACTGGAGCGCGCTGGAAGCCAGCGACGCCATCGTCTTCGGCTCGCCCACC
TACAACGGCTCGCTCAGCGCCAAGCTCAAGCAGTTCTTCGAGGACTCCACCAAGGCCGCG
TGGAGCGAGCAGAAGTGGCGCAACAAGATCGCCGCGGGCTTTACCAACTCCGGCGCGCAG
CACGGTGACAAGCTCAATACGCTGATCGGCATGGCGCTGTTCGCCGCGCAGCACGGCATG
ATCTGGGTCGGCCTGGACCTGATGCCCGGCAACAGCAGCAGCACGGGCAGCGTCGAAGAC
CTGAACCGGCACGGTGCCTGGCTGGGTGCGATGGCGCAGTCCAACATGGATGAAGGCCCG
GACGTGTCGCCGCCCGCCAGCGATCTCAAGACCGCCGCCTACCTCGGCCAGCGCGTGGCC
GAAACCACCCAACGCTTCGCGCGCGGCGCGAGCGCCTGA
>taxon160492_01569
ATGAACGCCTCCGGCTACGCCGCCTATTCGCCCACCGAGCCGCTGCGGCCCTTCAGCTTC
GAGCGGCGCGCCCCGCGCCCCGATGACGTCGCGATCGAGATCCTGTACTGCGGCGTCTGC
CACACCGATCTGCACTTCGCGCGGGGCCACAAGGGCGGAACCTTCCCGCTGGTGCCCGGC
CACGAGATCGTCGGCCGCGTGACCGGCGTCGGCAGCGAGGTCACCCGCGTCCAGGTCGGG
CAGGTCGTCGGCGTCGGCTGCATGGTGGATTCCTGCGGCCACTGCGCGGCGTGCGATGGC
GGCCACGAGCAGCATTGCCTGCAGGGGATGACGCCCACCTACAACGGCACCGACCGGCAT
GACGGCAGCACCACCTACGGCGGCTATTCGGACCGCATCGTGGTGCCCGAGCATTTCGTG
CTGAACGTCCCCGACCAGCTCGACCTGGCCGGCGTGGCGCCGCTGCTGTGTGCTGGCATC
ACCACCTGGTCGCCGCTGCGCCGCTGGAAGGTAGGCCCGGGTAGCCGCGTGGCCGTCGTC
GGTCTGGGCGGATTGGGCCACATGGCGCTGAAGCTGGCGAAGGCCATGGGCGCCGAGGTG
ACGCTGTTCTCGCGCTCGCCGGGCAAGGAAGCCGATGCGCGCCGCCTGGGCGCGGACCAC
GTGGTGATCTCCACCGACGCCGAGCAGATGGCCGCGATCAAGGGCAAGTACGACCTGATC
GTGGACACGGTGCCCTACGACCACGACCTGAATCCCTACGTGCCCACGCTGTCCTTCCAC
GGCACGCTGGTGCTGGTCGGCTACATGGGACCGCTGGACGACAAGCTCAACACGCTGCCG
GTCGTGTTCGGCGGCCGAGCGGTCGCCGGTTCCTTCATCGGCGGCATCCCCGAGACGCAG
GCGATGCTGGATTTCTGCGGCGAGCACGGCATCGTGTCCGATGTCGAGCTGATCCGCATG
CAGGAGATCGAGGACGCCTACGAGCGCATGCTCAGGAGCGACGTGAAGTACCGCTTCGTC
ATCGACATGGCTTCGCTGAAGGCTTGA
>taxon160492_01581
ATGACCGTCAAAGCCTACGGCGCCTATGCCGCCGACAAGCCTCTCGAATCGCTGGACATT
ACCCGCCGCGCGCCGGGCGCGCACGACGTGCAGATCGACATTGCCTACTGCGGCGTGTGC
CACTCCGACCTGCACCAGGTGCGTGCCGAATGGGCGGGCACGCAATTCCCCTGCGTGCCG
GGCCACGAAATCGTCGGCCGCGTCTCGGCGGTGGGTGCGCACGTCTCGGGCTTCCAACCG
GGCGATCTGGTCGGCATCGGCTGCATCGTCGATAGCTGCAAGCACTGCGACGACTGCGCC
GAGGGGCTGGAGAACTACTGCGACGAGATGGTCGGCACCTACAACGGCCCGACGCCGGAC
GCACCCGGCCACACGCTGGGCGGCTACTCCCAGCAGATCGTGGTGCATGAGCGCTACGTG
CTGCGCATCCGCCACGACGAATCACAACTGGCCGCTGTCGCGCCGCTGCTGTGCGCGGGC
ATCACCACCTACTCGCCGCTGCGCCACTGGAACGCCGGGCCGGGCAAGAAGGTCGGCGTG
GTCGGCATCGGCGGCCTGGGCCACATGGGCATCAAGCTGGCGCACGCCATGGGCGCGCAC
GTGGTCGCGTTCACCACCTCGGAATCCAAGCGCGACGCCGCCATGGCCCTGGGTGCCGAC
GAGGTGGTGGTCTCGCGCAATCCTGGCGAGATGGCCGCCCACGGCCAGAGCTTCGACTTC
ATCCTGAACACGGTGGCCGCGCCGCACGACCTCAACGCCTTCATGACGCTGCTCAAGCGC
GACGGCACGATGACGCCGGTCGGCGCCCCGGCGTCGCCGCACCCCTCGCCGGAAGTCTTC
AACTTCATCCTCAAGCGCCGCAGCCTGGCCGGTTCGGCAATCGGCGGCATCCCCGAGACG
CAGGAGATGCTGGACTTCTGCGCGGAGCACAACATCGTCGCGGACATCGAGCTGATCCGC
GCAGAGGAAATCAACGACGCCTATGAGCGCATGCTCAAGGGCGACGTGAAGTACCGCTTC
GTCATCGACAACGCCTCCTTGGCGGCGTGA
>taxon160492_01594
ATGTCCACCATCGCTTGCGATGCACCTCATTCCACGCTGGACGAACCCGCGTGGCGCGCT
GTCTGCAAGACGGCCGCCGAGCACGCCCAGCGTGGTTGCGGCCTGTCCTGGGATCACTGG
GTCACGCTTTTCAGTTCGGAGATCGACGCGCAAGCCAGTCGGTTGCCGGAAAGCCAGCGG
GCTCAGGCCCTGGAAATCGCGACCCAGGAATGGGACTACGCAACACCTGCCGAACGGCAG
GAAACGCAGGAGTGGAACGCTGCAAACGGCTACTGCTCCCATGGCATCGAACTGGGCTAC
TGCCCAGCCGGTTGCGGTTCCTAG
>taxon160492_01609
ATGAACCAGCTTCTACCGCGGGAAGTCGTCGATCAGATCATGCGGGAAGAACAGCATTTC
GCGGCCGCGCCCCAAGCCTTTTTCGAGGCCTGGAAGCGCGGTGTCGAGATCGCTGGCCCC
GAATGGTTTGGCGACGGCACCCGCGAAGGTCTGAACCAGGCCAAGAGCAAGTGGGATCTG
CGTCCCAACATGCTGCAGCTCAACGATGCCCTCGGCGTCCTGAGCAGCGGGGAACGCATG
TTCCTGTCCGCCATGGTCAGCTTCTACAACGCGCGCGAGGGCGGTGCCATGCTCAAGCGC
TGCCACTTCAACGGACTGTCGGACTTCGATGGTCTCGATCTGCAACGCCGCAAGGTCATC
GCCGGCCTGCTGGTGAACTACAACGGCTGGTGA
>taxon160492_01610
ATGTCCCAGCAAGCCTCTTTCGGCCAACTGGCCCTGACCTACTGCGGCAAGTTCCTGCCG
CTCGAAGTCCTGCAAAGCGCCGCCGGTCACTACATCGGCACGCGCGATACCGAAGGCCCC
GTTTCGCGGGAATCCCGCGAGTACTTCCGCAGCTATGCCGCGGCTCAACGTGCCCTCGAA
AGAGGCGGCTGGTCCCAGCTCGCCATTCCCTGA
>taxon160492_01618
TTGTTCCGCAGCAGTGGCGGGTCGAGGTCAAACCGAAGACCGCCACGCAATTCTAAGGTC
GTCAAGGCGCTTCTGGCGAAGGCGACCCATCTGGTCATCGCCACCGATGCCGACCGTGAG
GGCGAGCTGATCGCCCGCGAGATCATCGACCTGTGCGGCTACCGCGGCCCCATCGAGCGG
CTATGGCTGTCGGCGCTCAACGATGCGTCGATCCGCACCGCGCTCGGCAAGTTGCGGCCC
TCATCCGACACGCTGCCGATGTACTACTCGGCGCTTGCGCGCTCACGCGCCGACTGGCTC
GTGGGCATGAACCTCAGCCGGTTGTTCACGGTGCTCGGGCTTCAGGCCGGCTACGACGGC
GTGCTGTCCGTCGGTCGCGTCCAGACGCCGACCTTGAAGCTCGTCGTGGACCGCGACCGC
GAGATCGCGGCCTTCAAGTCGGTGCCGTTCTGGGCCATCGACGTGTCCCTGTCCGCGGGC
GGTCAGGCTTTCAGCGCGCAGTGGGTTCCGCCAGATGGCTGCACCGACGATGCCGGCCGC
TGCCTGCAGCAGCCTATCGCCCAGCAGGCCGCGCAGCAGATCCGCGCTGCGAGCAGCGCC
CAGGTCGTGTCAGTCGAGACCGAGCGCGTGCGCGAAGGGCCACCGCTGCTGTTCGACCTG
GGAACGCTTCAGGAGGTTTGTTCCAAGCAGCTTGGGCTGGATGTGCAGGAGACGCTGGAG
ATCGCCCAGGCCCTCTATGAGACCCATAAAGCCACCACGTACCCGCGTTCCGATTCGGGC
TACCTGCCCGAAAGCATGTTCGCCGAGGTGCCGACTGTTCTGGACAGCCTGCTCAAGACC
GACCCCTCGCTGCGCCCGATCATGGGCCAGCTCGACCGCTCCCAGCGCTCGCGCGCCTGG
AACGACGGCAAAGTGACGGCGCACCACGGCATCATTCCCACCTTGGAACCCGCGAACCTC
TCGGCGATGAGCGAGAAGGAACTGGCGGTGTACCGGCTGATCCGCGCGCACTACCTGGCG
CAGTTCCTCCCTCACCACGAGTTCGACCGCACGATCGCCGAGCTGTCCTGCGGCCAGCAG
AAGCTGGTGGCCACCGGAAAGCAGGTGGCCGCCCAGGGTTGGCACCTGGTGCTGGCCGAG
CCGCAAGCGGACGAGGACGGGGAAACCACCGCGCGCAGCCAGGTACTCCCCGCGCTGCGC
GAGGGCCTGGCATGCCAAGTGGCCGAGGCCGAAGTCAAGGCGCTCAAGACGCTGCCTCCG
AAGCCCTATACCCAGGGCGAACTGGTCAAGTCGATGAAAGGCGTGGCGCGCTTCGTGACC
GACCCGCGCCTGAAGCAGAAGTTGAAGGACACGACGGGCATTGGCACCGAAGCCACGCGC
GCCAACATCATCACCGGCCTGCTGACGCGGGGCTATCTCGTGAAGAAAGGACGCTCCATT
CGCGCATCGGATGCGGCATTCACGTTGATCGACGCTGTGCCCGCGGCGATTGCCGACCCC
GGAACCACCGCCGTGTGGGAGCAGGCGCTCGACATGATCGAGGCCGGACAGCTCACCCTG
GATGTGTTCATCGGCAAGCAGGCCGCATGGATTTCGCAACTGATCGTGCAGTACGGCAGC
ACCTCGCTGTCCATCAAGGTTCCCCAGGGTCCCGCTTGCCCGCAGTGCGGCGCACCGACG
CGCCAGCGCACCGGCAAGACCGGCCCCTTCTGGTCGTGCAGTCGCTACCCCGACTGCAAA
GGCACGCTGCCGGTCGATTCCGGCACGTCCAAGCGCGGTGCCTCGCGCCCGCGCAGTAGC
GGCCGCAAGGGCTCCTGA
>taxon160492_01620
ATGAGCACGCATTTTTCTGGCGAGGGCAACATCGGTTCGCCCCCCGAGTACCGGGAGTTC
CCCAACGGCAACGACGAGCCGCGGCGCCTGCTGCGGCTGAACGTGTATTTCGACAACCCC
GTCCCCACCAAGGGCGGCGACTTCGAGGATCGCGGCGGCTTCTGGGCGCCGGTGGAAATC
TGGCACCGCGACGCCGCGCACTGGAAGGACCTGTACCAGAAAGGCATGCGCGTGCTGGTC
GTCGGCCGCATGGAGCGCGAACCCTGGACGGACAACGAGGATCAGCCGCGCGAGACCTGG
CAGATCAACGCGCGCAGCGTCGGCATCCTGCCGTTCCGCATTGAGTCCGTGACCCTCAGC
CCCAGGCAGCAGGAGACCACGCAGGACACGCAGCCGAATCCCCAGGCCGCCCAGGAACCG
GCCGCGCCGAAGGAGCCGAAGCGCAGGAAGTGA
>taxon160492_01621
ATGAGCGACCCGAATCGCGAAACCCGCTACTTCCGCCCGCTGCAACAGACAGCCTTCATG
AGGCTGGAACACGCAGCCTCTCTAAAAGGCCTTTTACGACCTTTTACTTTTAAAGGTAAG
GGGAGTCTGGAGGACTGGGCCAACCAGTGCTTTGCCATGCGCGACGAGTTGATTGGCTTG
GCGCAGCGACTGGTGCTGCAACAGGCAGCCGGGCATCCCTTCCATCTGCTGCCCGTGGAG
CTGGCCCAGCAGGCAACTGGCGCGGGAACGACGTTTCTTCGCTGGCGCAGGCACGACCGC
TCGGCCATGGGCGTGGCCCTGTGGCAGGAGCTGATGGCGAGCACCAGTACGCCGGTCAAC
CTGCTGGCCGACCTGCACGCCATCGAGCTTCAGCGCATCACGCTGAACATGCAGATCAGC
CTGTTGCACACCTTGGGCAGGCAGGCCCAGGAGTGCGCCAGCAAGGCCGCCGCGGCGGAA
GCCGCCTACCTGCGCCGGCTCAAGTCCACCCAACCCGCACTGCGCGATCGGTGA
>taxon160492_01629
ATGTCGCAAACACCTGTACTGCCACCCAACGAGCGCCGCATTCTGCGTCTGGAAGAAGTC
GAAGCGAAGTCCGGCTTTAAGCGCGCCCACATCTACAACCTGATGAAGAAGCGCCAGTTC
CCGCAGGCGCTGCGCCTGGGTGTGCGCGCCGTCGGCTGGGATTCCATCGAAATCGATCAG
TGGATCGCCGAGCGCGTCAACAACCGGGCCTGA
>taxon160492_02630
ATGCCATCATGGTCGATAATAGAGAAACCGCTCGAATGGATCGCGAGCAGCTACAAGGAT
CTGATGGCGTTGCCGCCCGACGTGCGCCGGCGGTTTGGTTACGCGCTGTCGCTGGCACAG
AGGGGCGACCAGGATGACGCGGCCAAGGTGCTCAAGGGCTTCGGCGGGGCGGGCGTACTG
GAAGTCGTCGAAGACGATGCCGGTGGCACGTACCGGACGGTCTACACGGTGAAGTTCACG
GAAGCCGTGTTCGTCCTGCATTGCTTCCAGAAGAAGAGCAAGAGCGGGGTCGCCACGCCA
AAGGTGGACATGAACATCATCCGTGCTCGGCTGAAGGTAGCCGAGGCACTGGCACAGGAG
CTACGAAATGCAAAAACGAATCATTGA
>taxon161544_01844
ATGAAAATCGTAACAACATTGTTTTTAAAAATAGCTGTTATTATTCTTGGAATTCCAGTT
CTGGCTTTGTGCGTCTTTGCAGTGCCGGTGTTAGGGGATATCTCAGCAGAAGTACTTCCG
GATTTTGAGTATATAAAATTTCTCGTTTCAATTATTTTCTATGCATCAGCAATTCCGTTT
TATTTTGCTTTGTATTTGGCTTTCAAACTATTACGCTATATTGATAAAAATAAAGCGTTC
TCGCAAGGATCCGTTGATGCTTTAAAGAAAATCAAATATTGTGCAATCGCCATCAGCATT
TTGCATTTGCTTGTCTTTCCGCTTTTCTACCTCTTTGCGGAATTTGACGACGCTCCCGGT
GTCATCTTTGTCGGATTTCTTGTTCCCTTTGCTTCAATGGTGATCGCAGTATTTGCAGCT
GTTCTCCAGAAACTGTTACAAGAGGCAATTGAAATAAAATCTGAAAATGATTTAACGGTC
TGA
>taxon164546_00071
ATGTCGACCGAACATCAGCAGTATTCGACCGAGAATCAGCGCGACAAAATTCGAGAATAC
GCAACCCGTCGCGGATTCGAAATCGTCCGCACATATGCGGATGAGGGCAAAAGTGGTCTT
CGAATCGACGGTCGCCAGGCACTTCAAAGTCTCATTTCCGATGTGGTCAATGGCAACGTT
GATTTCCGCGTAATCCTCGTCTATGACGTGAGTCGATGGGGGCGATTCCAGGATGCCGAC
GAGAGCGCGTATTACGAGTACATCTGCCGGCGTGCTGGCATCCAGGTTGCGTACTGCGCG
GAGCAGTTCGAGAACGACGGTTCACCTGTCTCGACCATCGTAAAAGGGGTAAAGCGAGCA
ATGGCGGGCGAGTACAGCCGAGAACTATCCGCGAAGGTATTCGCCGGCCAGTGTCGTTTG
ATTGAGATGGGCTTCCGACAAGGAGGGCCAGCCGGCTATGGGCTGCGCCGCGTATTGGTC
GATGAACACGGTCTCATGAAGACGGAACTGTGCCGTGGCGAACGTAAAAGTCTACAGACA
GACCGGGTAATTCTCATGCCGGGGCCGGAAAGCGAGGTGCGAATTGTCAACCTAATCTAC
AACTGGTTTATCGACGAGTCGCTCGACGAATACGAAATAGCAGCTCGCCTGAATGGCATG
CATGTGCGGACTGACCTGGACCGAGAGTGGACACGAGCCACGGTACGAGAAGTATTAACC
AACGAGAAATACATCGGCAACAACGTATACAACCGAGTGTCGTTCAAGCTGAAAAAGATG
CGCGTGACCAACACACCGGACATGTGGATTCGAAAGGAAGGGGCATTTCAGGGGATTGTT
CCGAGCGAAACCTTCTACACGGCTCAGGGCATCATGAGAGCCAGAGCGCGTCACTACTCG
AATGAGGAGCTTATCGAGCGATTGCGCAACCTGTACCGCAGTCGCGGGTTTCTGTCCGGC
GTAGTGATTGATGAAACAGATGGCATGCCTTCTACGTCGGTCTATGTGTACCGATTCGGC
AGTTTAATTCGCGCCTACCAGGCAGTCGGCTTTACGCCTGGACGAGACTATCGATACATT
GAAACGAACCGCTTCCTGCGACAACTGCATCCGGAAATCGTCGCGCAGACGGAGAGCAAA
ATCGCGGATTTGGGCGGGGCGGTGGTACGCGACCCGGCTACCGACCTGCTAACGGTCAAT
GACGAGTTCACGGCCTGCATCGTGCTGGCGCGTTGCCAGGCTCATGGAAATGGCCGAAAT
CATTGGAAGGTGCGCTTCGATACGAGCCTCCTTCCGGATATTACTGTTGCGGTACGGCTC
GACCAAATGAATGCCTCGGCGCTGGACTACTATCTGCTGCCACGCCTGGACTTTGGACAA
GCTCGTATTCAGCTCGCAGACCAAAATTCAATCGAGTTTGAGAGTTATCGCTTCGATACG
CTGGACTATCTCTACGGCATGGCCGAGCGTGCACGTCTGAGGAGAGTAGCGTGA
>taxon164546_00495
ATGAGTCAATACAAGATTGCCGTGATTCCCGGAGACGGAATCGGCACGGAAGTCATGCCC
GAGGGCATCCGGGTGATGGACGCCGCGGCGCGCCGCTTCGGCATCGACTTCCAGTGGGAT
CATTTCGATTTTTCCAGCTGCGACTATTACGCCCGCCACGGCAAGATGCTGCCGGACGAC
TGGTTCGACACGCTGGTCAAGTACGACGCCATCTATTTCGGTGCGGTCGGCTGGCCTGAC
GCGGTGCCCGACCATGTCTCGCTGTGGGGTTCGCTGCTGCAGTTCCGCCGCTCGTTCGAC
CAGTACGTGAACCTGCGCCCGGTGCGGCTGATGCCGGGCATCCGCAGCCCGCTGGCCGGC
CGCCAGCCCGGCGACATCGATTTCTACGTGGTGCGGGAGAACACCGAGGGCGAGTATTCC
AGCATCGGCGGGCGCATGTTCCCCGGCACCGACCGCGAGATCGTGGTGCAGGAAACGGTG
ATGAGCCGCACCGGCGTCGACCGCATCCTGAAGTTCGCCTTTGAACTGGCCCAGAAGCGT
CCGAAAAAGCACCTGACCTCGGCGACCAAGTCCAACGGCATCTCGATCACGATGCCGTAC
TGGGACGAGCGGGTCGAGGCGATGGCGGCGAATTACCCCGGCATCAAGGTCGACAAGTAC
CACATCGACATCCTCACCGCGCATTTCGTCCAGCATCCGGACTGGTTCGACGTGGTGGTG
GCGAGCAACCTGTTCGGCGACATCCTGTCCGACCTGGGCCCGGCCTGCACCGGCACCATC
GGCATCGCGCCGTCGGGCAACATCAATCCGGACCGAACCTTCCCCAGCCTGTTCGAGCCG
GTGCACGGCTCGGCCCCGGACATCGCCGGGCGCGGCGTAGCCAACCCGATCGGCCAGATC
TGGTGCGGCGCCATGATGCTGGAACACCTCGGCCATGACGAAGCCGGCGCCGCGGTGCTG
GGCGCGATCGAGAAAGTTCTGGCCGCCGGGCCGGAGCACGCGCCGCTGACGCGCGATATC
GGCGGCAAGGCCGGTACCGTCGACCTGGGCCGCGCCATCGCGGAGGCGCTGTGA
>taxon164546_00561
ATGCGCATTCTGATCGCCGAAGACGACGACGTGCTGGCCGACGGCCTGACCCGTTCGCTA
CGTCACTCGGGCTACGCCGTCGACCATGTCGCCAATGGCCTGGAAGCCGATTCGGCCCTG
TCGACCCAGACTTTCGACCTGCTCATCCTCGACCTGGGCCTGCCGCGCATGTCCGGGCTG
GAGGTGCTCAAGCGCCTGCGCGCGCGCGGCGCGATGCTGCCGGTGCTGATCCTGACCGCC
GCCGACAGCGTCGACGAGCGCGTCAAGGGCCTGGACCTGGGCGCCGACGACTACATGGCC
AAGCCCTTCGCCCTGTCAGAGCTGGAAGCGCGCGTGCGCGCGCTGGTGCGGCGCGGCGCC
GGCGGCGGCGCCACGCTGATGCGCCACGGGCCGCTGGCCTACGATCAGGTCGGGCGCATC
GCCTACCTGAACGACCAGATGCTGGACCTGTCGGCGCGCGAGATCGGCCTGCTGGAGATC
CTGCTCACGCGCAGCGGCCGCCTGGTGTCGAAGGAACAGCTGGTGGACCACCTGTGCGAA
TGGGGCGAGGAAGTCAGCAACAACGCCATCGAGGTCTATGTGCACCGCCTGCGCAAGAAG
ATCGAGGTGGGCGGCATCCGCATCGCCACCGTGCGCGGGCTGGGCTACTGCCTGGAGAAA
TTCCAGCCGGCGGTGGCCGCGCCGCATTGA
>taxon164546_02700
ATGATTCCCACTGAAACCGCGCATGCCGGTCCGGACGGCATCGCCGTGCCGCAGGCACAC
GCCCAGGCCAGGGAGGACGCGGTGTACCGCAAGGTGGCTTGGCGGCTGCTGCCGTTCCTG
ATGCTTTGCTACGTTGTAGCCTACCTGGATCGGGTCAACGTGGGCTTTGCCAAGCTGAAC
ATGCTGGCCGATCTGCAGTTCAGCGAGGCGGTGTATGGCCTTGGCGCGGGCTTGTTCTTT
ATCGGCTATTTTTTCTTCGAGGTGCCCAGCAACCTGCTGATGCACCGCATCGGCGCCAAG
GCCACGATCTCGCGCATCATGATCCTGTGGAGCCTGATTTCCGCGGCGATGATGTTCGTG
CAAACCAGCACGCAGTTCTACGTGCTGCGCTTCCTGCTAGGCGCGGCCGAAGCCGGCTTC
TATCCCGGCATGATCCTGTACCTGACCTACTGGTTCCCGTCGCACCGGCGCGCGCGCATG
GTGGCGCTGTTCATGGCCGCGATTCCGATCTCGGGCATCTTCGGCGGGCCGCTGTCGGGC
TGGGTCATGGAAGCGATGCACGGCGTCAGCGGCCTCCGCGGCTGGCAGTGGATGTTCGTG
ATCGAGGCGGTGCCGTCGCTGCTGGTGGGCGTGGCCGTGCTCTGGTACCTGGACAACAAC
ATCCAGGCCGCGCGCTGGCTGACGGCGGACGAGAAGGCGCTGCTGGAGCGCAATATCGCC
GCGGAGAATGCGCACAAGAGCGCGCACATGTCGCTGCGCCACGTGGTGACGGACCCGCGC
GTTCTGAAAATGACGATGATCTGCTTCTGCACGGTGATGGGCCAGTACGGGCTGACCTTC
TGGCTGCCCACGCTGATCAAGCAGACTGGTGTGAAAAGCGTGCTGGACGTGGGCTTGCTG
ACCGCGATCCCGTTCGGCGTGGCGGTGTGTTCGATGATCCTGGTCAGCCGCAGCTCGGAC
CGCATGCGCGAGCGCCGCTGGCACCTGATCGTGCCGTTCTGCTGCGCGGCCACGGGCCTG
GTGCTGAGTGCCGTGTTCAGTCACAACACTGCGCTGTCGCTCGCTGCGCTGGCGCTGGCA
GCCGGCGGCAGCCTCGCCACGTCGCCGCTGTTCTGGAGCCTGCCCACCTCGATCCTGTCG
GGCGTGGGCGCCGCGGCGGGCATTGCGCTGATCAACTCGTTCGCCAACCTTGCCGGCTTT
ATCAGCCCGTACATGATCGGGCTGATCAAGGATGCCACCCAGAGCACCGATGCCGCGATG
TTCGTGCTGGCGGCGGTGCTGCTGTGCGGCGCGCTGCTGACGTACTCGGTGCCGGCGAGG
CTGGTCAACAAGTAA
>taxon164546_03680
ATGGCAAATGTTGTCCGCATGTACCAGACCGGCGGCCCGGAGGTCCTGCGCTACGAATAC
ATGGAAGTCGGCGAGCCCGGACCGGGACAGGTCCGTATCCGTCACGTGGCGGTGGGGCTG
AACTACGCCGATACCTATTTCCGCAATGGCACCTATCCCGTGCCGCTGCCCAGCGGCATA
GGCGTCGAAGCCGCCGGCGTGGTGGTGTCGGTGGGCGCGGGCGTGACCAACGTGGCGCCG
GGCGACCGCGTCACCTACACCGGCTTCGTCAACACGCTGGGCGCGTACAGCACCGAGCGC
CTGGTACCCGCGGCGCCGCTGATCCGCCTGCCCGACAGCATCGCCTTTGAAACCGCGGCG
GCGATGACCATGCGCGGGCTGACCTCGGCTTACCTGATGCGCCGCATCCATCCGTTCCAT
TCCGGCGACACCATCCTGCTGCACGCCGCCGCGGGCGGGGTCGGCCTGATCGTGTCGCAA
TGGGCCAAGCTGCTGGGCCTGACCGTGATCGGCACGGTGTCGACCGAGGCCAAGGCCGAG
TTGGCGCGCGCACACGGCTGCGACCACATCATCTACTACACCCGCGAGGACGTGGCCAAA
CGCGTGCGCGAGCTGACCGACGGCGTGGGCGTGTCGGTGGTGTTCGACAGCGTCGGCAAG
ACCACTTTCATGGGCTCGCTGGATTCGCTGCGCCGCCGCGGCACCATGGTCTGCGTCGGC
ACCGCCTCCGGCCCGGTGCCGCCGTTCGACCCCGCGCTGCTGGCGATGAAGGGCTCACTG
TTCCTGACCCGGCCCGCGCTGGCCGACTACATCGCCGATCCCGCGGAAAAACAGGCACTG
GCCGACGAGGTCTTCGGCCACGTCGCCGCGGGCCGCATCCACATCGGCATCAACCAGCGC
TATGCGCTGGAAGACGCGGTCCAGGCGCACCAGGACCTGGAAGCGCGCCGCACCACCGGA
TCATCGATCTTCGTCATCTGA
>taxon164546_03815
ATGACCCAAGCCCGTCCCGGCGCGCTCGCCGGCATCCGCGTGGTCGACCTGTCGCGCATC
CTGGGCGGCCCGTACTGCGGCCAGATCCTGGGCGATCACGGCGCCGACGTGCTCAAGATC
GAACCGCCGCAGGGCGACGACACCCGTACCTGGGGGCCGCCGTTCAAGGACGGCGTGGCG
TCCTACTACTTCGGCCTGAACCGAAACAAGCGCGTGATGCGGCTGGACCTGACCGCCGAG
CCGGACCGCGAGGTGCTGCTGGCGCTGCTGGCCGAGGCCGACGTGCTGGTCGAGAACTTC
AAGACCGGCACGCTGGAGAAGTGGGGGCTGGGCTATGACGAACTGTCGGTGCGCTTCCCG
CGGCTGGTCCATTGCCGCGTGTCCGGCTTCGGCGCCGACGGTCCGCTGGGCGGCCTGCCC
GGTTACGATGCCGCGATCCAGGCCATGTCCGGCATCCTGAGCATCAACGGCGAGGCCGAC
GGCGATCCGTTGCGCGTGGGCTTGCCGGTGGTCGACATGGTGACCGGACTCAACGCCGTG
ATCGGCGTGCTGCTGGCGCTGCAGGAGCGCGCCCGCAGCGGGCGCGGGCAGTTCGTCGAG
ACCGCGCTGTATGACTCGGGGCTGTCGCTGCTGCATCCGCATGCGGCCAACTGGTTCATG
AGCGGCAAGACGCCGCAGCGCACCGGCAATGCGCATCCCAACATCTATCCGTACGACACC
GTCGCCACGGCCACCGACCCGGTGTTCTTGGCGGTAGGCAACGACCGGCAGTTCCGCATC
CTGTGCGAGCACCTGCAGGTGCCGGCGCTGGCCGACGACGAGCGCTACGCCACGGCCGGC
GCGCGTTCGGTCAATCGCGCCGCGCTGAAGGCCGAGCTGGAAGCGCGCATGCGCACCCTC
GACGGCAAGGCGCTGGCGGATACGCTGGTGGCCGCCGGCGTGCCGTGCGCGCCGGTGCTG
TCGGTGGCGGATGCCTTGCAGCATCCGCATACGCGGCACCGCGAGATGGTGGTGGAGATG
GAAGGGGGGTATCGGGGGCTGGGTGCGCCGGTGAAGCTGAGCCGGACGCCGGCGAGCTAC
CGGTATGCGCCGTTGACGGAGGGCGAGGCGTTTCTGGACGCCGAGTTTGCCGACAACGCC
TGA
>taxon164546_03936
GTGATCAACAAGCTATACGACTCGGTGGAAGCGGCGGTTGCCGGCATCCACGACGGCGCC
ACCATCCTGACCGGCGGCTTCGGCCTGGCAGGCATGCCCGCGGAACTGATCGACGCGCTG
ATTGCGCAAGGCGCGCGCGACCTCACCATCGTCAACAACAACGCCGGCAACGGCGATACC
GGGCTGGCCGCGCTGCTCAAGGCCAGGCGCGTGCGCAAGATCATCTGCTCGTTCCCGCGC
CAGGCGGATTCCTACGTGTTCGATTCGCTCTACCACGCCGGCGAGATCGAGCTGGAACTG
GTGCCGCAGGGCAACCTGGCCGAGCGCATCCGCGCCGCCGGCGCCGGCATCGGCGGCTTC
TTCACCCGCACCGCCTATGGCACGCCGCTGGCCGAAGGCAAGGAAACGCGCATCATCGAC
GGCCAGGGCTATGTGTTCGAAACCCCGATCCACGCCGACTTCGCACTGATCAAGGCCGAT
ACCGCCGACCGCTGGGGCAACCTGACCTACCGCAAGACCGCGCGCAACTTCGGCCCGATC
ATGGCGATGGCCGCCAAATGCGCCATCGTGCAGGTCAGCCACGTGGTCGAGCTGGGCGAG
ATGGACCCCGAGCACATCGTCACGCCGGGCCTGTTCGTCAAGCGTGTCGTCAAGGTCGCC
TGA
>taxon164546_04384
ATGACCGCAATTGCCACGCCGGCCCTGGAATTGCGGGGCCTGCATGCCTGGTACGGCGAA
TCGCACATCCTGCACGGCGTCGACCTGGCGGTCCAGCCGGGCGAAGTGGTCACGCTGCTG
GGCCGCAACGGCGCCGGCCGCACCACCACGCTGCGCGCCATCATGGGCCTGACCGGCACG
CGCAAGGGCTCGGTGCGCGTATTCGGCCAGGAAACGATCGGCATGAAGACGCACCGCATC
GCGCCGTTGGGACTGGGGTACTGCCCGGAGGAGCGCGCCATCTTCGCCAGCCTGTCATGC
GAAGAGAACCTGATGCTGCCGCCCGCCTTCGAGGCAGCGCAGGGGGCGACGGGACTGCGC
GAGCCCATGTCCGTAGCCGAGATCTACGAGATGTTCCCCAACCTGTACGAGCGGCGCAAG
AGCCAGGGCACGCGCATGTCTGGCGGCGAGCAACAGATGCTGGCGGTGGCGCGCATCCTG
CGCACCGGCGCCAGCGTGCTGCTGCTCGACGAGATCTCGGAAGGGCTGGCGCCGGTGATC
GTGCAGAAGCTGGCGAAGATGATCGCCACGCTGCGCCGCCGCGGCTACACCATCGTCATG
GTGGAGCAGAACTTCCGCTTCGCGGCGCCGCTGGCGGACCGTTTCTTCGTGATGGAGCAC
GGCCGCATCGTGGAGGCCTTCGCCGCCGGCGAGCTGGAACGGAAGATGCCCACGCTCAAT
GCCCTGCTGGGCGTGTAA
>taxon164546_04429
ATGACCGCCGGCACGCAAGACCTCGCCACGCCCACCCTGCACCGCACCTTCCGCCTGCAG
TGGGAAGACTCGCAGCAAAGCTGGGTGCTGCTGTATCCGGAAGGGATGGTCACCCTCAAC
GACAGCGCCGCCGCGATCCTGCAGCGCTGCGACGGCAACCACACCCTCGACATGCTGATC
GACGACCTGCAGGCAGCCTTTGGCGTGCAGGGCATCGCGCCGGAGGTCCATGCCTTTGTC
AAACATGCCACCGAACGCGGCTGGCTGGTCTGA
>taxon164546_04912
ATGAAAGATGTGCTGGTGATCGGCGGCGGCAATGCCGCGCTGTGCGCCGCGTTGATGGCA
CGCGAGGCGGGTGCGTCGGTGCTGCTGCTGGAGGGTTCGCCGCGCCAATGGCGCGGGGGC
AATTCGCAGCACACCCGCAACTTGCGCTGCATGCATGAGGCGCCGCAGGATGTGCTGGTC
GATGCCTACCCCGAAGAGGAATACTGGCAGGACCTGCTGAAGGTCACCGGTGGCATCACC
AACGAGCATCTGGCGCGCATGACGATCCGCGCGTCGTCGCGCTGCCGGGGCTGGATGCGC
CGGCACGGCGTGCATTTCCAGCCGCCGCTGTCGGGCGCGCTGCATGTGGCGCGCACCAAT
GCCTTCTTCATGGGCGGCGGCAAGGCACTGGTCAATGCCTATTTCCGCAGTGCCGAGGCG
CTTGGCGCCGAGATCCGCTACGACACGCCGGTGGTTGCCATCGAGCGCGATGGCGACCGC
TTCGTCGCGGCCGTGACCGCGTCCGGCGAACGGATCGAGGCCAGGACCTGCGTGCTGGCC
GCCGGCGGTTTTGAGTCGAACCGGGACTGGCTGCGCGAAGCCTGGGGCCAGAACGAACGC
GGCGAGTGGCCGTCGGACAACTTCCTGATCCGGGGCACGCGTTTCAACCAGGGCGTGCTG
CTGCGCCATATGATCGACGCAGGCGCCGATGCGATCGGCGATCCCACCCAGGCCCATATG
GTGGCGATCGACGCCCGCGCGCCGCTCTATGACGGCGGCATCTGCACGCGGATCGACTGT
GTCTCGCTCGGCGTGGTCGTCAATCGCGACGGCGAACGCTTCTACGACGAGGGCGAGGAT
TTCTGGCCCAAGCGATATGCCATCTGGGGGCGGCTGGTCGCGCAGCAACCGGGCCAGATC
GGTTTCTCGATCATCGACCAGAAGGCCATCGGCCGCTTCATGCCGCCCGTGTTTCCCGGC
ACGCGTGCCGATACGCTCGACGAACTGGCGCGCAAGCTCGGCGTGCCCGAAACCACCTTC
GTGCGCACCGTGCAGGAATTCAACGCCGCGTGCCGGCCTGGCACCTTCGACCACACGGTG
CTGGACGACTGCGCCACCGCTGGCATTGCGCCGCCCAAGACGCACTGGGCACGGCCGCTC
GACACGCCGCCCTACATCGGCTATGCGCTGCGCCCCGGCGTGACCTTCACCTACCTTGGC
CTCAAGGTCAACGAGCGGGCGCAGGTCCACTTCGGCGGCAGGCCCAGCCCGAACCTGTTC
GTCGCCGGCGAGATGATGGCCGGCAACGTGCTGGGCAAGGGCTATACCGCCGGCGTCGGC
ATGGCGATCGGCACGGCCTTCGGCCGCATCGCCGGCGCGGGTGCCGCCCGTGCCTGCGGC
TTCCAACATCCCGATTTCGACATGGAGCAGTCCAATGCCATCGCTAGCTGA
>taxon164546_05005
ATGCCACTTGCCTTGCTTGCGCTGACCATCAGCGCCTTCGCCATCGGCACCACCGAATTC
GTCATCGTCGGGCTGATCCCCACCATTGCCGCGGATCTGGGCGTCAGCCTGCCTTCGGCC
GGCCTGCTGGTCAGCCTGTACGCGCTCAGCGTCGCGATCGGCGCGCCGCTGCTGACGGCG
CTGACCGGCCGCGTGCCGCGCAAGGTGCTGCTGGCCGGCCTGATGGCCCTGTTTACGGTC
GGCAACCTGGTGGCCTGGCGCGCGCCCGGCTACGAATCGCTGATCGTTGCGCGCTTGCTC
ACGGGACTTGCCCACGGCGTGTTCTTTTCGGTCGGCTCGATCATCGCCACCACGCTGGTG
CCGAAGGACAAGGCGGCGAGCGCGATCGCGACCATGTTCAGCGGCATGACCGTAGCGTTC
GTCGCCGGCATCCCGCTGGGCACCTTCATCGGCCAGCATTTCGGCTGGCGCGCGACCTTC
CTGGTGGTGGCGCTGTTCGGCCTGGTGGCCTTCCTGGGCGCGGTGGCCTTCGTGCCGCGC
CGGCTGCCGCATGCCGAGCCCGCGCCGCTGCTGCGCCAGTTCCGCGTGCTGGCGCAGCCG
CGCCTGCTGCTGGTGTTTGCCATGACCGTGGTGGGCTACGGCGGCTCGCTGATCGCCTTT
ACCTACATGGCGCCGCTGCTCGAGCAGATCGCCGGCTTCACGCCGTCGCAGGTTAGCCTG
GTGCTGGTGGGCTATGGCGTATCGGTGGCGTTCGGCAACGTGTGGGGCGGCAGGCTGGCG
GACCGCGTCGGCCCGGTCAAGGCGCTCAAGCACATCTTCCTGCTGCTTGCGCTGGTGCTG
CTGGCGCTGACCTTCACCGTGCAGCACCCGTGGCTGACCGTGCTGACGATGCTTGCGTGG
GGCGCCGTGGCGTTCGGCAACGTGCCGGGGCTGCAGGTCTATGTGGTCAAGCAGGCGCGG
CATTTTGCGCCCGACGCCACCGACGTTGCCTCGGGCTTCAATATCGCGGCATTCAACCTC
GGCGTCGCCGGCGGCTCGTCGCTCGGCGGGCTGATCGTCGCCCACGGCGGGCTTGGCCAT
ACGCCGTGGATCGCGGCGGTGGTGACCCTCGGCGCCTACGCGCTGACGGCGTTCAGCGGC
GCGCTCGACCGGCGCGCGGGCCTGCCGGCCCGTACCGCCGAACCCGTGGAATTTGCCCAC
TGA
>taxon164546_05116
ATGCTTACAAAACTAAAAGCAGCGTTCCGCTACTTCAATAGTGTGGTCCCGTTCCGACTG
GGCCCGGCGCTGATCACCACGGTCGTGCTGATCACCCTGCTGCTGCTGCCCGTGCCGGAG
GGGCTCACTCCCAAGGCCTGGGGCCTGGTTGCCATCTTCCTGACCACAATCGTTGCGATC
ATTCTGAAAGTCATGCCGATCGGGGTGATGGCGATGATGGCCATCGTGGTGCTCTCGCTG
TCGCAGGTCACCTCGACCTCCTCCAAGGGAGCGATCGCCGACGCGCTGACCGCCTTCGAC
AGTCCGCTGATCTGGTTGATCGTGGTGGCCATCCTGATCTCCCGCGGCGTGAAGAAGACC
GGCCTGGGCACCCGCGTTGGCCTGCTGTTCATATCCCTGATGGGCAAACGAACGATAGGC
ATCGGCTACGGCCTGGCCACCTGTGAACTGGTGCTGGCCCCGTTCACGCCGAGCAATACC
GCTCGCGGTGGCGGCATCGTACATCCGATCATGAAGTCGATTGCCAACGCGTTCGACTCG
GACCCGGCCAACGGCACGGAGGGCAAGGTTGGCACCTACCTGGCCTTGGTCAACTATCAC
GCCAATCCCATCTCCTCGGCGATGTTCGTGACCGCCACCGCCCCGAACCCCCTGGTGGTG
GACTACATTGCCAAGGCCACCAACCAGAATCTGCATCTGAGCTGGACGAGCTGGGCGCTG
TGCATGTTGCTGCCCGGACTGCTATGCATGCTGGTGATGCCGCTGGTGATCTATGTGCTT
TCGCCGCCGCAGCTCAAGGCCACACCCAACGCGGTGGAATATGCGCACGCCGAAATGGCG
AAGATGGGCCCAGTCTCGCCGAAGGAAATGGTCATGATATTTACCTTCGCGCTGCTGCTG
CTGCTGTGGGCCAACGTTCCGGCGATGGTGTTCGGTCCGTCGCTCACGCTGGACCCTACG
GTGGTCGCCCTCGTCGGCCTGTTCGTGCTGATCATCACCGGCACCATCGACTGGGACGAC
GTGCTGTCCGAAAAGAGCGCCTGGGACACGCTGATATGGTTTGGTGCGCTGATCATGCTG
GCCGAGCAACTGAACAAGCAAGGCGTGATCACGTGGTTCTCCAAGGGCATGAGCGACGCG
ATCGTGGCCAGCGGCATTGGCTGGGGCGGCACGGCTGCGATCCTGGCGGCCGTCTTCGTT
TTCTCCCACTACCTGTTCGCCAGCACGACGGCGCACATCAGTGCGATGCTGCTTGCCTTC
CTGTCAGTCGGGGTCAATCTGATACCGCCAGGGTATGTGGTGCCCTTCATGCTGCTTATG
GCGGCCGGCTCGGCGATCATGATGACGCTGACCCACTATGCGACGGGCACCTCGCCGATC
ATCTTCGGAAGCGGATATGTCACGATGGGAACCTGGTGGCGCGTCGGTTTTGTGATGTGC
GTGGTGGAGCTGATGATCTTCGCCGTGGTCGGGAGCGTCTGGTGGAAGGTGCTTGGCTTC
TGGTGA
>taxon164546_05859
ATGTTCGAACGTATCATTCGCTTTGCCATTGAGCAGCGCTGGCTGGTGCTGCTGGTCGTG
CTCGGCATGGCCGCGCTGGGCGTGTACAACTACACCCGCCTGCCGATCGATGCCGTACCC
GATATCACCAACGTCCAGGTACAGGTCAACACGGCCGCGCCCGGTTATTCGCCGCTCGAG
GCGGAGCAGCGCATCACCTTCCCGATCGAGACCGCGATGGCGGGCTTGCCCGGGCTGGAA
CAGACCCGCTCGCTGTCGCGCTATGGCCTGTCCCAGGTCACCGTCATCTTCAAGGATGGC
ACCGATATCTACTTTGCGCGGCAGCTGGTCAACCAGCGCATCCAGGAAGCGCGCGAATCC
CTGCCGGTCGGCCTGACACCGACGATGGGCCCGATTTCCACCGGCCTCGGCGAGATCTAC
ATGTGGACGGTCGAAGCCACCGAGGGCGCAAAAAAACCGGATGGCAAGCCCTATACGCCT
ACCGACCTGCGCGAGATCCAGGACTGGGTCATCAAGCCGCAGCTGCGCACCGTGCCGGGC
GTCACCGAGATCAACACCATCGGTGGATACGCCAAGGAGTACGTGGTAGCACCCAGCCTG
GAGCGGTTGTCGAGCTACGGCCTGTCCCTGGCCGAGCTGGTGGCGGCGCTCGACAAGAAC
AACATGAATGTCGGCGCCGGCTACATCGAGCGCCGCGGCGAGCAGTACCTGGTGCGCGCG
CCGGGCCAGGTCCGCTCGATCGAGGATATCGGTGATGTGGTCATCGGTGCCAATAAAGGC
ATCCCGATTCGCATCCGGGATGTGGCCGATGTCGCCATCGGCAAGGAACTACGCACCGGT
GCGGCGACCGAGAACGGCCAGGAAGTGGTGTTGGGCACGGTCTTCATGCTGATCGGCGAG
AACAGCCGCGCGGTCTCCCAGGCCGTCGACAAGAAGATCGCCGCGATCAACAAGACCCTG
CCGGCCGGCGTCAAGGCAGTACCGGTGTACGACCGGACCACGCTGGTGGACAAGGCCATT
GCCACGGTGAAGAAGAACCTGCTGGAAGGCGCCATCCTGGTGATTGCGGTGCTGTTCCTC
TTCCTCGGCAATATGCGGGCGGCCGTCATCACGGCCCTGGTCATCCCGCTGTCCATGCTG
TTCACCTTTACCGGCATGGTGAGCTACAAGGTCAGTGCCAACCTGATGAGCCTGGGCGCG
CTCGATTTCGGCATCATCGTCGACGGCGCCGTCGTCATCGTCGAGAACTGCGTGCGGCGC
CTGGCGCATGCCCAGTCCCTGCATGGCAGGCCGCTGACCCGGACCGAACGTTTCCACGAA
GTGTTCAATGCATCGAAGGAAGCCCGCCGGGCCCTGATCTTCGGTCAGCTGATCATCATG
ATCGTGTACCTGCCCATCTTTGCGCTCAGCGGCGTGGAAGGCAAGATGTTCCACCCGATG
GCCTTCACGGTGGTGCTGGCATTGTTGGGAGCGATGATCCTGTCGGTCACCTTCATTCCC
GCGGCCGTGGCGCTCTTCATGGGCGACCGGATCTCCGAGAAGGAGAACCGGCTGATGGCG
TGGGCCAGGAAGAAATATGAGCCGGCCCTGGACGCCGCGCTGCGCAATACGTCGATCGTC
GCCGTCTTCGCCGCGGTCCTGGTCCTGTTCTCCGTAGCCGTGGCCAGCCGGCTTGGCACG
GAGTTCATCCCGAACCTCAACGAGGGCGATATCGCCGTGCATGCCCTGCGCATCCCCGGC
ACCAGCCTGAGCCAGGCGGTTGCAATGCAGGGCGAGCTGGAAAAGCACATCCGGAAGGTA
CCCGAGGTGGAGCGCGTCTTCGCCAAGATCGGCACGGCCGAGATTGCCACCGATCCCATG
CCGCCCAACGTCGCGGATACCTTTGTCATGCTCAAGCCGGCCGACCAGTGGCCGAGCCCG
CGCCGCAGCCAGGCCGAGGTGCTCGCCGCCATCCAGGAGATCGTGAGCAAGGTGCCGGGC
AACAACTATGAGTTCACCCAGCCGATCCAGATGCGATTCAACGAGCTGCTTTCCGGCGTG
CGCAGCGACGTGGCCGTCAAGCTGTTCGGCGACGACATGGACCAGTTGAACAAGGCCGCA
GCCGGCATCGCCAAGGCCCTGCAGGGCGTGGCCGGCGCCGAATCGGTCAAGGTGGAGCAG
ACTACCGGCCTGCCGATGCTGACCATCAACATCGACCGCCAGAAGGTATCGCGCTATGGC
ATCAGCCTGTCGGAAGTGCAGGAGACGATCTCCACCGCCATCGGCGGCCGGGAAGCCGGA
CTGCTGTTCGAAGGGGACCGCCGCTTCGATATCCTGGTCCGGCTGCCAGACGAGGTGCGG
CAGGACATCGAGGCACTCAAGCGCCTGCCGGTGCCGTTGCCCAAGGAGGTCGCCTCGCAG
GCCACTTCTTACGTGCCACTCGGCGAGCTGGCAAGCTTTGACATGGCACCGGGTCCGAAC
CAGATCAGTCGCGAGAACGGCAAGCGGCGTGTGGTGATCAGCGCCAACGTACGCGGACGT
GATATCGGCTCTTTCGTCGCCGAGGCGGAAGACAAGATCGCATCGCAGGTGCAGATCCCT
GCCGGCTACTGGACCACGTGGGGTGGCACCTTCGAGCAACTTCAGTCCGCCACGTCGCGG
CTGAAGGTCGTGGTGCCGGTCGCGCTGCTGCTGGTCTTCCTGCTGCTGTTTACGATGTTC
GGCAATCTCAAGGACGGCCTGCTCGTCTTCACGGGCATTCCGTTCGCGCTGACCGGCGGC
ATCCTGTCGCTATGGCTGCGCGGGATTCCGCTATCTATCTCGGCGGCAGTGGGCTTCATC
GCCCTGTCCGGCGTGGCGGTGCTCAATGGCCTGGTGATGCTCTCCTTCATCCGCACGCTG
CGCGAGGAAGGCCGGGAGCTGGACGAGGCGGTGCGGGTCGGTGCCATCACGCGCCTGCGC
CCGGTGCTGATGACGGCGCTGGTAGCTTCGCTGGGCTTCGTGCCCATGGCAATCGCGACG
GGAACGGGGGCGGAGGTGCAGCGGCCGCTGGCCACCGTGGTGATCGGCGGCATCCTGTCT
TCCACGGCACTGACCCTGCTGGTCCTGCCGGCCCTCTATCGCTATGTCCATCGCCGCGAT
GAAGAGGAGGCGGCCGTGGTCGAAGTGCCTGGCAGACAGCCGGCCTGA
>taxon164757_01446
GTGAACAGTCCCTCCAGTGGGGCGCTGGCACGGCGGTTGGGCACGAGGGACGCGGTCCTG
ATCGGGTTGGGCTCGATGATCGGTGCCGGGGTGTTCGCGGCGTTCGGCCCGGCCGCACAA
GCCGCCGGGACCGGCCTGCTGGTCGGACTGGCGATCGCCGCGGTGATCGCCTACTGCAAC
GCCGTGGCCTCTGCGCAGCTGGCCGCCCAGTACCCCACCTCGGGCGGCACCTACATTTAT
GGCCGCGAACGGCTCGGTCCCTGGTGGGGTTTCATCGCCGGCTGGGGATTCGTGGTCGGC
AAGACCGCCTCGTGCGCGGCGATGGCGATGACGGTGGCCGCCTATGCGGTGCCGGGGCCG
TGGTGGGCACAACGCCTGGTGGGCGTCGCGGCGGTCGTGGGATTGGCGGCCCTGAACTAC
CGCGGCGTGACCAAAACGGCAGGACTGACCCGGATCTTGGTGGGGTGCAGTCTGATTGCG
CTGACCGTCGTGGTGGTGGGCATCGCCGTGGGTGGCCAGGCCAGCCTCGATCATCTGGGC
GGGTGGCCCGCCCTCGGCGCCGGTGGGGTCTACGGCGTTCTGCAGTCCGCGGGGCTGCTG
TTTTTCGCCTTCGCCGGCTATGCCCGCATCGCCACCATGGGCGAAGAGGTGCGCGACCCG
ACCCGCACCATCCCGCGGGCCATTCTGATCGCCTTGTTCATCACGGTGGGCGTCTATCTG
ATTGTCGGGGTGGCCGCGCTGCTGGCCGTCGGGCCCGACGGTCTGGCTCACGCCACCGCA
CCGCTGACTGCGGCGGTCGACGGTGCCGGCGCGGGAGAGTTGGCTCCGGTCGTGCGCATC
GGTGCGGTGCTGGCCGCTCTCGGCGCCCTGCTGGCCCTGATCGCCGGGGTCGGGCGCACC
AGCCTGGCCATGGCCCGCCACCGCGATCTACCGGTGTGGCTGTCTGCGGTGCACCCGCGC
TACCAGGTTCCCCATCACGCCGAGCTGGCGCTGGCCGTCGTCGTCAGCGTGCTCGTGCTC
ACCGCCGATCTGCGTGACGTCATCGGCTTCTCCTCGTTCGGCGTGCTCATCTACTACGCG
ATCACCAACGCCTCAGCCTTCACCCAACCCGCCGCCCAACGGCGCTGGCCACGCTGGCTC
AATGTGGCTGGCCTGGCAGGCTGTCTCATCCTGACCGCCACCCTGCCCTGGCCCTCGGTG
CTGGCCGGGGCGGCGATGTTCGCCATCGGACTGGCCGGTCGCTGGCTCATCGTCGGCCGC
CGCACTCACACCACCCACGCCTGA
>taxon164757_04248
ATGATCCCGGCCCATATCTACAACGACCGGGAGATCTTTGAGCTGGAGAAGCGGCACATC
TTCGCCAAGGCGTGGGTCTTCGTTGGCCACGAATCGGAGATCGCACAGCCAGGAGACTAT
GTCGTGCGGCGGATTCTCGAGGACTCTTTCATCATCACCCGTGACGAAAATGGCACCGTC
TGCGCGCATTTCAACATGTGTCTGCACCGCGGTATGCAGGTGTGCCGGGCGGAGATGGGC
AACGCCTCACACTTCCGTTGTCCGTATCACGGCTGGTCCTACCGCAACGACGGCAGGATT
GTGGGGTTGCCGTTCCACCAGGATGCCTACGGCGGCGAGGAAGGATTTGCCCGCAAGGGA
CAGCGGTTGTTGCCGGCTCCGAACCTCGCGATCTACAACGGCATGATTTTTCTGAGCCTG
AACGCTCAGGCGCCACCGCTGGAGGATTACCTGGGGGACTTCAAGTTCTACCTCGACTTC
TACACGCGGCAGAGTTCGAGTGGCATCGAGTTGCACGGACCACAACGGTGGCGGATCAAG
GCGAACTGGAAGATCGGCGCCGAGAACTTCGCCGGCGACATGTACCACACGCCCCAAACG
CACACTTCGGTGGTCGAGATCGGACTCTTCCGGGAGCCCAACGCGCAGAAGCGCAAAGAG
GGTGCGCTGTACTGGGCCGGCAACGGCGGCGGAACCACCTACAAACTGCCTGACGGATCG
CTGGAGGAGCGGCTTCGGTACGTCGGCTATCCCGACCAGATGATCGAGCGGATGAAGCGG
AGCTGGTCGCCGGAGCAGCTCGCCATTGTCGGCACCGACGGCTTCATGTTCAGTGCCGCA
ACGCTGTATCCCAACCTGTCATTCGTGCACAACTGGCCGAAGGTCGCCGACAGCGACGAT
GTGCTGCCGTTCATCACGCTCCGGCAATGGCAGCCGATCAGCGAAGATGAAACCGAGGTG
CTGTCCTGGTTCGCCGTGGACGCCGACGCCCCGGACGAGTTCAAGGCGCTGTCCTACAAG
GCTTATCTCATGTGCTTCGGTAGTACCGGCATGTTCGAACAGGACGATGTCGAGAACTGG
GTGTCGCTGACCAACACGGCGGCCGGCTCGATGGCGCGGCGATTACTGCTCAACAGCCGG
ATGGGTCTGCTCGCCGATGACTCGGAGGTAGCGCCTCCACTGCCTGACGACCGATTCAGC
GGACCGGGTATCGCCCGTCAGGGTTACAGCGAGTTCAATCAGCGAGAGTTGCTGCGACGC
TGGGCCAATGACCTCGAAGCCGGTTCTGCCGAGACGGTAGGTCCCGGATCATCCGACGGT
GTGACGGTCAACGGCGACCACGGGGCGGTGACGCGCGTATGA
>taxon165597_01203
ATGTCTAAGAAACTTTACGATCAAGATTTTAAAAAATGGATAGAAACAACTATCTATCAA
TTACAAAAGGGTGACTTTTCCTCTTTAGATATTTATAACTTAATTGAGGAATTAACAGAG
TTGGGAAAATCAGAAAAAAGAGCATTAGAAAGTAATTTGATGATTCTCTTAGCTCATTTA
CTTAAACTAAAAGTACAACAGGATGCACCGTCATCTATGAAAGATAGTTGGTATCGTTCT
ATTATTGAACATCGTCAACGAGTTCAGAAAAATTTAAAAGATACACCGTCCCTTAAATCT
TATCTAGAAACTGCCATTAAAAAAGCTTACACTGATGCTAGAAAAATCGCTATTAAAGAG
GGTAAACTTGCTAATTTTGGGGTTCGTATTCCTCAAGAAAATGAATCTCCTAAAAATTGT
CCTTTTTTTCAAAAACAGATATTAGATGAAGATTTTTATGGTAATTAA
>taxon165597_05529
GTGGCACTACCTAGTTATATAGACCTAGCTATGATTGGGGCAGGGGTTCAGGCTCTGACG
TTAACCACACACCTCTTGCAAAAAAGCGCAAAGTATGATCACAAAATTTTAATTTTCGAT
CCCAGTCAAACGTGGATGAGTCGATGGCAGCAACAATTTGCAGCACAACAAATTCCTGCT
TTGCGATCGCCGGCGGTTCATCACCCTGATCCAGATCCCCATCAATTAAGAACTTTTGCC
GAACATCGGCATCATGAACTATTTTCTCCTTATGATAGACCGGGGACACAACTATTTAAC
GATTTCTGTGATGAAGTTATTCGTCGTTGGAAGTTAAGTGATAAAGTTTATCCAGCTAAA
GTTATCCAGATTTTACCAATTAAAACTGCTTCACGTTCCCGATTTCAATTGGTTTTAGAT
ACGGGAGAAACTATTATGGCCCGTAGAGTTGTCTTAGCTACGGGAAGTGGCAAAATACAA
CTTCCTGATTGGGTACAGAAGATTACCTCAGATTATCCCTCAGAGAGATTATGTCATTCT
CAACAGGTAAATTTAAACAAACTTAACATAACAGGAGAAAGGGTTTTAATTGTTGGTGGT
GGTTTAACTAGCGGACATCTAGCCAAAGGTGCTATCAACCTGGGGGCGAATGTTACTTTA
ATGACCAGAAAACAGTTACAAGAAAAAATCTTTGATGCTGATCCGGGTTGGTTAGGACCC
AAATATCTCAAAGACTTTCAGGCCGAAACTGATTGGTATATCCGTTACCAACAAATACAG
CAAGCTCGTAATGGTGGTTCCATGATTCCTGAAATGATGCTGCAATTAAGAAAGGCAGTA
TCCGAAGGCACAATAATAATCAATGAATGCTGTCAAGTTAGGGCTGCACAATGGCAAAAT
AATCTCTGGCAGGTTGATTGTGAAGACGGAAGTAAAGATCAATTTAACCGTATCTGGTTG
GCTACTGGTACAAGATTTAGTGCTATGGAACATCCTTTGTTGCAAGAGGTACTTGAGACT
TATCCCACAGAAATAGTTAACGGTTTACCTGTACTAGATGAATATTTACGTCTGCCCAAG
TCTAACTTTTTTATTATGGGTGGTTTAGCTGCTTTACGCATTGGCCCTGTTGCCAGAAAT
ATTGGTGGGGCAAGAATGGCTTGTAAAAGTATCGTACCAGCAATTGTTAAACCTAGTTTG
GCGATTAGGTGA
>taxon166314_00136
ATGGCCATGGACCGGCGAAGTACGGGTACGTTTGCCGCAAGCCTTCGTTGCATCGGGCAC
ATGTCCCACGCCGTCAAGATCTACGACACCTGCATCGGCTGCACTCAGTGTGTGCGTGCC
TGCCCTCTCGACGTGCTTGAGATGGTGCCCTGGGATGGCTGCAAGGCCGGCCAAATTGCC
TCCTCGCCTCGCACCGAAGACTGCGTCGGTTGCAAGCGCTGCGAAACCGCCTGCCCCACG
GACTTCCTTAGCATCCGCGTTTACCTGGGAGACGAGACCACACGCTCTATGGGTCTGGCC
TACTGA
>taxon167879_00001
ATGACGCTTTATGCTCCTAATCGCTTTGTTTTAGATTGGGTTAGAGATAAATATGTAAAT
CGTATAAATGAACTTCTTACTATTAACGAATCAAATAATCCATTATTACTTCGCTTTGAT
GTGGGTAGTAAACCGACTATTGATAATTCTGTTACCAATAGCCCCGTTTCTAGAAATACG
GGTGGCAACGAATCATTATTTGCCAAAGCTACTTCAGCGCCTAAAGTTGCTGAGCCAGAA
AGTAATATTCCAAAGAAAACCAATGTACGTTTAAATTACACTTTCGAAAATTTCGTTGAG
GGTAAATCTAATCAACTTGCTCGAGCTGCTGCTTCACAAGTTGCAGATAATCCGGGCACT
GCTTACAACCCATTATTTATTTATGGTGGTACTGGTTTAGGTAAAACGCATTTATTACAT
GCTGTTGGTAATGGGATTTTGCTCAACAAACCCAATGCAAAAATCGCTTATATGCATTCA
GAGCGATTTGTGCAAGATATGGTTAGAGCATTACAAAATAATGCGATGGAAAAATTCAAG
CAATACTATCGTAGTGTTGATGCACTACTTATCGATGATATTCAATTTTTTGCTGGTAAA
GAGCGAACTCAAGAAGAATTTTTCCATACGTTCAATGCATTACTTGAGGGGAATCAACAG
GTTATATTAACCAGTGATCGCTATCCAAAAGAAATTAATGGTGTAGATGATAGATTAAAA
TCTCGATTTGGTTGGGGCTTAACTTTAGCAATAGAACCGCCAGAACTTGAAACGCGGGTT
GCTATATTAAAGCGCAAAGCACAAGAAAGTCAGATTAATTTGGCTGATGAAGTTGCCTTT
TTTATTGCTAAACGTCTTCGCTCTAATGTTCGTGAATTGGAAGGGGCTTTAAACCGTGTT
ATCGCTAATGCCAATTTTACTGGTCGTGCTATTACTATTGATTTTGTCCGTGAAGCATTA
CGAGATTTACTCGCCTTACAAGATAAACTCGTTACTATAGATAATATTCAACGAACGGTT
GCCGAATATTATAAAATTAAAATAGCGGATTTGTTATCAAAACGTCGAAATCGCTCTGTT
GCTCGACCTCGCCAAATTGCCATGGCATTATCTAAAGAGTTAACCAACCACAGCTTGCCT
GAAATTGGTGATGCATTTGGTGGTCGAGATCATACAACAGTTTTGCATGCCTGCCGTAAA
GTTAAATCATTACGTGAAGAGACGCATGATATTAAAGAAGATTACTCAAATTTAATCAGA
ACACTTTCATCTTAA
>taxon167879_00090
ATGCGTCCAAGCGGCAGAACATTAGGGCAAATTCGCCCCGTAACTATTACTCGTCAATTT
ACTACTCATGCAGAAGGCTCAGTACTTATTGAGTTTGGCGATACTAAAGTAATTTGTACT
GCGACCGTTGAAGTTGGCGTACCACGTTTCTTAAAAGGCCAAGGTAAAGGTTGGGTTACT
GCTGAATACGGTATGTTACCTCGCTCTACACATACACGTATGCGTCGCGAAGCTGCTTCC
GGCAAGCAAAGTGGTCGTACGTTAGAGATTTCTCGCTTAATTGCTCGTGCATTACGTGCA
GCAGTTGATTTAAAAGCCTTAGGCGAAAATACCATTTCAGTTGATTGTGATGTTATTCAA
GCTGATGGTGGTACACGTACCGCTGCTATTACCGGTGCTTGTGTTGCGCTAGTTGATGCA
CTTAACTATATGCGTGCTAAAGATATTATTAAAACTAATCCACTTAAGCATATGATTGCT
GCAGTATCTGTTGGTATTTATAAAGGCGAACCCGTAGCAGATTTAGATTACCCAGAAGAT
TCAGCTGCTGATACCGATATGAATGTTGTTATGACAGATACCGGTAAGCTTATTGAAGTA
CAAGGTACGGCTGAAGAAGAACCGTTTAGCTTTGAAGAAATGCAAGCGATGCTTGAGTTG
GCTAAAAATGGTATCAACGAATTATTCGACCTACAAAAAGCAGCATTAAGCTAA
>taxon167879_00656
ATGGCAGCTACAGCGTACGCACTTCACATATTGGTTAAGCACAAAGAAATTGCAGAAGAT
ATTATTGAGCAGTTAGGTAAAGGGGCCAAGTTTCAAACCTTAGCTAAAAAATATTCGTCA
TGTCCGTCTGGTAAAAAGGGCGGTGATTTAGGCGAGTTTAAACGAGGTCAAATGGTACCT
CAGTTTGATAAAATAGCATTTAAAGGCGCACTATTAGAGTCTCATCTCGTTAAAACTAAA
TTTGGTTGGCATGTAATTAAAGTGCTTTATAGGACCTAA
>taxon167879_01015
ATGAAAACTAATATCCTTAAAGCACTACTACCTACTTCCACTGCTGGCAGTTTACCTAAA
CCTGCTTGGCTTGCAGAGCCTGAGACACTTTGGTCACCTTGGAAATTGCAAGGTGAAGAA
TTAACAGAGGGCAAACACGATGCATTACGTTTGTCATTGCAAGATCAACAGCAAGCAGGT
ATTGATATTGTCAGTGATGGCGAACAAACGCGCCAACATTTTGTCACTACATTTATTGAG
CACCTCAACGGCGTTGATTTTGAAAAGCGTAAAACCGTTAAAATTCGTGATCGTTATGAT
GCAAGTGTACCAACAGTCGTTGGTCCGGTTAGTCGTCAAAAGTCTGTTTTTGTTGAAGAC
GCCAAGTTTTTACGCCAGCAAACCAAGCAACCGATTAAATGGGCCTTGCCTGGTCCCATG
ACGATGATAGATACGCTTTATGATGACCATTATAAAAGTCGCGAAAAGCTTGCTTGGGAG
TTCGCCAAGATTCTCAATCAAGAAGCTAAAGAATTAGAGGCGGCTGGTGTTGATATTATC
CAATTTGATGAGCCTGCATTTAATGTCTTTTTTGATGAGGTAAATGATTGGGGCATTGCT
TGTTTAGAGAGAGCAATTGAAGGACTTAACTGTGAAACTGCAGTGCATATTTGTTATGGC
TATGGTATCAAAGCCAATACAGATTGGAAAAAAACCTTGGGGTCAGAGTGGCGACAATAT
GAAGAAGCTTTTCCCAAACTACAAAAATCGAATATCGATATTATCTCACTAGAATGTCAC
AACTCTCATGTGCCAATGGAGCTACTTGAACTTATTCGCGGTAAAAAAGTGATGGTCGGC
GCCATTGATGTGGCAAGCAATACTATTGAAACACCTGAGGAAGTAGCCAATACGCTACGA
AAAGCACTTAAGTTTGTAGATGCCGACAAGCTCTACCCTTGTACTAACTGCGGCATGGCA
CCTTTATCTCATCAAGTAGCGAGAGGCAAGTTAAATGCATTAAGTGCAGGTGCGGAAATT
GTTCGAAGAGAACTGTCGACCTAG
>taxon167879_01016
ATGAATAAAGATTTCAGCTTTACTATCAAGAGCATTTGTCTCGATGAAAATTATCACCCG
TCAGACAAGACGCGTATCACTACTAACTTTGCTAATTTGGCAAGAGGAAGCTACCGTCAA
GCAAACTTACGCAACGCTTTAAAGATGATTGATAATAGTTTTAATGCCTTGGCGCATTGG
GATAACACCAAAGGAGATCGTTATTCTGTTGAACTTGAAATCATTTCCGTTGATATCGAT
ATTAAAGGTAGTGGTCAAGCTTTCCCATCGATTGAAATATTGAAAACGAATATTGTCGAC
CATCAAACTAACAAACGCATTGAAGGCATTGTAGGGAATAATTTCTCCTCTTATGTGCGA
GATTATGATTTTAGTGTATTACTGTTGGATCATAATAAGGATCAACCTAAATTTAGCATT
CCAAATAACTTTGGCGAACTACATGGCAAACTCTTTCAGTATTTTGTTAATTCAGATGTT
TATAAACAAAATTTTACTAAAACACCTGTTATATGCCTCAGTGTTTCGGATACCAAAACC
TATCATCGAACTGAAAATCAGCATCCGGTATTGGGTGTTGAATACCAGCCAAATGAATCT
TCTTTAACTGAGCAATATTTCAAAAAAATGGGCTTACAGGTTCGTTATTTCATGCCGCCA
AACAGTGTTGCGCCTTTGGCTTTCTATTTCTTTGGTGATTTACTTAATGATTACACTAGT
CTTGAGCTTATAAGCACTATTAGCACGATGGAAACTTTCCAAAAAATATACCGACCTGAG
ATTTATAATGCGAATGCTGTGGCTGGAAAATCCTATCAACCAAACTTAAAGAACCTAGAT
CATTCATTAACTCAAATTGTTTATGATCGAGAAGAGCGTAGTCAGTTGGCTAATGAGCAG
GGAAAGTTTACTGAGGAACACTTCATTAAACCGCACCAAACTGTACTTGAGCAATGGTCT
GCTAGTTATGTTAATAGTTACGCTCAATAG
>taxon167879_01355
ATGTCAAATGAAAGACGAAGTGCAAGTGATAAAGTAGAAGCTAATGATGAGGTATTACAG
TGGGTTACCTTTAAGTTAGAAAATGAAACATACGGCATTAATGTAATGCAAGTACAAGAG
GTCTTACGCTATAGTGAAATAGCTCCAGTTCCCGGTGCTCCTCTTTACGTACTTGGTATT
ATTAATCTACGCGGCAATGTGGTCACCGTTATAGATACCCGATCTCGGTTTGGTCTTGAA
CCATGTGATATTACTGATAATACCCGTGTTGTAGTGATAGAGTCAGAAAAACAAGTCATA
GGTATTCTAGTCGATAGTGTTGCTGAGGTTGTTTATTTAAAATCATCAGAAATTGATGTA
GCACCAAATGTTGGCAATGAAGAAAGCGCTCAATTTATTCAAGGAGTGTCTAATCGTGAT
GGCGAGTTACTTATATTAGTCGACTTAGATAAATTACTTTCTGATGATGAGTGGGATGAG
CTTAAACAGTTCTAA
>taxon167879_01666
ATGATCTATGCAAACCCAGGCAGTGAAGGTTCTGTCGTTTCTTTTAAACCTAAATATGAA
AATTTTATCGGCGGTAAATGGGTTGCTCCAGTAAAGGGAAATTATTTTACCAATACCACC
CCTGTAACCGGCGAAGCAATTTGTGAAATACCACGTTCAAGCGCTGAAGATATTGAGTTA
GCACTTGATGCTGCTCATGCTGCAAAAACGGCATGGGGAAAAACCTCAGTACAAGATCGT
TCAAACATTTTATTAAAAATTGCTGACCGTATTGAAGCAAACCTTGAGTTAATAGCAGTA
GCTGAAACTTGGGATAATGGTAAACCAGTACGTGAAACACTCAACGCTGATATTCCATTA
ACGGTTGATCATTTCCGCTATTATGCTGGTTGTATCCGTGCTCAAGAAGGCACTCTTTCA
CAAATAGATGACGATACTGTTGCGTATCACTTCCATGAGCCTATCGGTGTTGTTGGTCAA
ATAATTCCGTGGAACTTTCCTATGCTAATGGCTGCATGGAAATTAGCTCCAGCACTTGCT
GCTGGTAACTGTATTATTCTTAAACCAGCTGAGCAAACACCTGCAAGTATTCTTGTATTT
ATGGAGTTGATCGCTGACTTATTACCTGATGGTGTTTTAAACATTGTTAATGGTTACGGT
AAAGAAGCTGGTGAAGCACTAGCAACTAGTACGCGTATTGGTAAAATTGCCTTTACTGGT
TCAACACCTGTTGGCCAACATATATTGAAATGTGCTGCTGAAAACTTAATCCCTTCTACA
GTAGAGCTTGGTGGTAAATCACCAAACATTTTCTTTAGTGATATCACTCAATTTGAAGAT
GACTACCTTGATAAATGTGCTGAAGGTTTTGCTTTAGGTTTCTTTAACCAAGGTGAGGTA
TGTACATGTCCTTCTCGTGCACTAGTACAAGAAGATATTTTTGATGTGTTTATGGAAAAA
GTGCTTGAGAAAACCAAAAATATCGTTCGTGGTAACCCACTTGATGTTAACACTATGGTT
GGTGCACAAGCGTCTAAAGAACAGTATGATAAAATCCAAGGTTACCTACAAATAGGTAAA
GACGAAGGTGCTGTTGTACTTTCTGGCGGTAGCGCTGAAAGCTTGGAAGGTTCACTTGAA
ACGGGTTACTACATCCAACCAACTATTTTGAAAGGTAATAACTCAATGCGAGTTTTCCAA
GAAGAAATTTTTGGACCGGTTATCTCTGTTACTACCTTTAAAGATGCTGAAGAAGCCCTA
CAAATAGCTAACGATACTGCTTTTGGTTTAGGTGCTGGTGTTTGGACGCGTGATGCTAAC
CTTGCTCATCGCATGGGTCGTGGCATTGAATCAGGACGAGTGTGGACTAACTGTTACCAT
TTATATCCTGCTCATGCTGCCTTTGGTGGTTATAAGAAATCAGGTATTGGTCGCGAAACT
CACAAGATGATGCTTGATCATTATCAGCAAACTAAGAACTTATTAGTAAGCTATAGCACA
AGTCCTTTAGGTTTCTTTTAA
>taxon167879_01931
ATGAACAATAATAAAGAGATAGTCGACCGTCTGCGTGAGCGTATTCCGACATTTAAATGT
ACGCCCGGCTGTCACGATTGTTGCGGACCGGTAACAACGTCTTCAGAAGAAATGTCTCGC
CTGCCAGTGAAAACTGACGCTGAACATGAAGCCGCATTAGATCAGTATAATTGCGTTCAC
TTGGGCCCTAATGGTTGTAAGGTTTATGATGAACGTCCGTTGATCTGTCGAGTGTTTGGC
ACAACACCGAATATGCCCTGCCCCAATGGTTGTCGACCAGAAGAGATGATTGACACTAAA
ATTGAGCGTCATATTCATCACTACATCAAGAACACACGACAAGTATTAGTGTAA
>taxon167879_02236
ATGAACGACACTACCTCGCTACCAGCTTTACCTGATCGCCTTTCTGTTAACCCTCGCAGC
CCACATCATGTGGAAGAAATCTTCGAGCACGACATAGGTATTATGCTAAACGGCAAAGAG
CATTTTGATGTTGAGGAATATTGCATCAGTGAAGGTTGGGTAAAAATTCCAGCACACAAA
GCATTAGATCGTCGCGGACAACCTCTTATGAGAACGGTAAAAGGCACAGTTGAAGCGTTT
TATCGTTAA
>taxon167879_02240
ATGTCTCACTCACAAACAAGCTGCCTTTGTGGAGCAGTCAAAATTACCGCAGAGCAAATT
AATCCTAAATTTACTGTATGCCATTGCCAATCGTGCAGAACCTGGGGTGGAGCTCCTTTT
TTTGCAGTTAAATGCGGTACTAATGTTAACATTGAAGGAGAGGAAAACGTTAAAATGTAT
GAATCTTCTTCTTGGGCATCTCGTGGTTTTTGCACTCAATGTGGAACGCATTTGTTCTAT
AAACTTAAAGGAACAGGTGAATATAATATGCCGGTAGGTTTGTTTCCAAACTTGGAAGGC
TTAGAAATGGATATGCAGTATTTTAGTGATATGCGTCCCAGTTATTATTGCTTTGCCAAT
GAAACAAAAGAAATGACCACCGCTGAGATAATGGCGTATTTTGCAAAAGAAACCTAA
>taxon167879_02534
ATGAATACACGGTTACTGACGTACTTTGTCAAACTTGTAGAAACAAAAAACTTTACTCGC
GCTGCTGAACAGTTACATATTGCGCAGCCGGCATTGAGTGTTGCTATCAAAAAATTAGAA
CAGCAACTAGACCTGCCGTTATTTCATCGCAATGAACGCAAAGTAACACTGACTCATGAA
GGTGAAGTATTACTTGTGCATGCTCGTCTAATTCTTCAGCAAATAAGTGATGCTAATATC
GCGATGGCTGAATTAAAGGGTTTTGAAAAAGGCGAAGTAAAACTCGGCGTTCCTAGCATG
TTAGGGTCATACTTTTTCCCTGAAATATTAATGGCATTCAAACGAAAGTACCCCAATCTT
AAGCTCACCATCATTGAAGCAGGAACACAATCCATTCGCCAAATGCTGTTAGATGGTGAA
TTAGACTTAGGTGTTATACATAACGAAGATGTGCCTCAGCGACTTGAAACCGAGCATTTG
GTTACCTCGCAAATGGTCGCAGTAGTGAGTGAACGGCACCCTCTGGCTTCACAACCCTAC
ATAAAATTTGAAGACTTCTTTAAAGAAGATTTGGTGATGTTTAAAGCGGGATATTTCCAT
CGGGAATTTATTGACGAAATTTGTGAAAAATATCATTTCAAGCCGAAGATATCCTTCGAA
ACAAATTTGTTGCCAATGATGTTAAACATAGTGCGACATGATTTTTCGATATCAGCCTTG
CTTGAACTAGTTACTGAGCATGAAAACGGCGTCGTTGCTATTCCATTCGAAGAGCCTGTA
CATCTAAATATTGCTATGGCTTGGCGGAAAAATGGCTATTTGTCGTTAGCAGATAGAGCA
TTTCTAGAGTTCGTTAACGCATACAGCAAATAA
>taxon167879_02535
ATGATTGAAATAAAAACCTCCGCCTACCGCCGTGCAAGTTTTGCGTTAGCGTTAGGATCT
TTCCTCGTATTTTGTAATTTATACATGTTCCAGCCTATGTTGCCCCTGATGGCTGAAAAA
TTTAACGCCAGTGCCATTGAAATAAACTGGCTACTAGCGTCATGTACCTTCACCTTAGCG
CTGACGTTGGTGCCATGGGCTATCGGCTCAGAAATATTTGGTCGTCGTAACGTGATGATG
CTAAGCCTTTTCTTATTGCCCTTTGCTGGCTTGGCAATGTTGCTAACAGATTCATTGTTG
ATGTTAACCCTAGTTCGCGGGGTAATGGGCATCTCTATTGCTGGCTTTGCAGCGGTTGCT
GTGGCCTACATGGCTGAAGAGTTTACCCCGAAAGCACTAATGCTTGCCGTTGGCAGTTAT
ATTAGTGCCAACTCTTTAGGCGGGATCACGGGTCGGTTGTACGGCGGTTTTATCACTGAA
TATTGGGGATGGGAAATTGCGGTGATTGGTATGGCTGTTGCCAGCTTATTGGGTGCAGTT
TTAGTGAACAGACTGTTGCCTGAGCAACTATATTTTACGCAAAAGAAAGGACAATTCCGT
AGCCATAACAGACAAGTGGTCTGTCACTTAAAACAAAAAAAATTATGGTTGGCTATGCTG
ATAGGTGGATTGAATTTTGCAATATTCGTTAACCTCTACACAGTCATGGGATTTCGTCTT
GTCGCAGCACCCTATTCATTGTCAATCAGCTTAACGTCGATGATATTTTTGTGTTATCTC
AGCGGTACTATTACAGCAAAGATCAGTGGTCGTTGGAGCCAAGTATACAGTCCGATCAAA
GGCATGCTTTTAGGGACAACCGTCAGTGCGTTAGGTATGTGGGTTGCCGCATATGATTCA
CTATACACTATGCTGATCGGTCTATTACTTATTAGCTCTGGCTCTTTTTTCACCCACTCA
CTTGCGTATGCATGGGTGAGTCAAAAAGCAGAAACCGCTAAAGCAACAGCAACTGCGTTA
TATCTTGTGCACTATTACGTTGGCGGTAGTCTGGGTGGCTTTTACTTAATTGCCTGTTGG
CAATATGGCACATGGAATGGCGTTCTCGCTGGTGGCATGGTGATTTATGGTTTGATTTAT
CTGCTTTGTTGGCTTTTACAGCGCTGTACAGTGTCTCAACGTAAAGAAGATGAAATATTA
GCGTTAAAAGAAACAAATCCTGTCGTTTAA
>taxon167879_03026
ATGTCACAGGCGGCAGCAAAAATTCAAACAGCTACACCAATGTTATCGGTTAATAACATT
GAAGTGGTTTATGACGAAGTTATTCAAGTACTTCGAGGGGTAACATTAGATGTCCCAGAA
GGAGACGTTGTAACGTTACTTGGTCCTAATGGCGCAGGTAAATCAACAACATTAAAAGCA
ATTTCAGGCCTACTTAAATCAGAATATGGTGAAGTGACTAAAGGTGATATTACCTTTATG
GGCGAGCGCATAGATAAGAAAAATGGTGAAGATGTTGTACGTAGTGGTCTGATCCAGGTG
ATGGAAGGTCGTCGTATTATCGAAGATATGACCTCGATTGAAAACCTAAAATTAGGTGCT
TATACACGTAATGATTCACAAATAAATCAAGATCTTGAAATGGTGTTTAATTATTTCCCA
CGTTTAAAAGAACGTACAGGTCTAGCCGGTTATTTATCAGGTGGTGAGCAACAAATGTTA
GCCATAGGTAGAGCATTAATGGCTCGTCCTAAAATGATTTGTTTAGATGAGCCATCCATG
GGTTTATCACCATTACTGGTTAAAGAAGTATTTGGTATTATTAAAAAAATTAATAAAGAT
CAGGGTATTACCATGTTGTTAGTTGAGCAGAATGCTAACTATGCAATAAGGGCTGCTGAT
TACGGGTACATTATGGAGTCAGGTAAAATTGTACTTGATGGTACTCAAGAGCAATTACTT
AGCAATGAAGATGTTAAAGAATTCTATTTAGGTGGCGGCAACGAAGAACGTAAAAGCTTT
AAAAACTTAAAATCTTATAAAAGACGTAAGCGTTGGTTATAA
>taxon167879_03031
ATGACTGAGTCAATACTCAAAGTAGAGAACGTTTCATTAGCGTTCGGTGGCGTAAAAGCA
CTAACCGACGTTAGCTTTGAAGTTCCCCGTGGCTCTGTATTTTCCATTATCGGTCCTAAC
GGCGCTGGTAAAACCTCCATGCTTAACTGTATCTCTGGACGGTATCAACCTAATTCTGGA
AACGTTATTTTCAATGACAAAATTGTCACTGATCTACGTCCAAATGACAGAGCAGATCTT
GGTATGGGCCGCACCTTTCAAAACTTAGCTTTGTTTGGTCACATGTCAGTTTTAGATAAC
ATCATGGTTGGCCGTCATCACCTATTGAAAAATAACTGGTTAACAGGGCCTTTATATTGG
GCATCACCTGCGCAAAAAGAAGAACTTGCCCACCGTCGTTATTGTGAAGAGATTATCGAC
TTTTTAGAAATTTCTCATATCAGAAAATCTGTAGCTGGCACCTTGTCTTATGGTTTACGT
AAGCGTGTTGAGCTAGCGCGTGCAATGGCATTAAAGCCCAAATTAATTCTTCTTGATGAG
CCTATGGCTGGTATGAATTTAGAAGAAAAAGAAGATATGGCTCGTTATATTCTCGATTTA
AATGAAGAGTTTGGTATCACGGTAGTGATGATTGAGCACGACATGGGCGTAGTAATGGAT
ATTTCACACCAAGTAATGGTGCTTGATTTTGGTAAGAAGCTAATGTCAGGTTTACCTGAA
GAAGTGATGGCTGATCCACATGTTAAACGTGCTTATCTTGGTATCGAAGATGATGATGAA
ATAGAAGAAGCCGTAAAGGAGGCTAGCTAA
>taxon167879_03050
ATGGTTGAAAATAGAAGTCAGTTATATAGCAGTTATCACGATCAAGGTTACTTTGTTATT
AGAGATTATTTTAATGTGGCTGAAATATCAGCCCTTAGAAAAGTCATATTAAAATTCCAT
GAAGCTTGGAAAAAAGATAATGAAGAATTTTATCGGGAGGAAGCGTTCAACTCTTCCTTA
ATCACTGGAAGTCAGTATTTAGCATATGACGATCGAGTGCAGTTATTTAACTTTATCAGT
TCAAAAAAAATAATGAGTATTATCGATTCTGTGATGGCGGCTAATCCAGCATTTATGAAT
ACTCAATTATTTTTCAATCCCGTTAATTCCCATCAAAAAGATTTTTGGCATAGAGATTGT
CAATATGATTATGAGGTTGAAGATCAAAAGAGAGTCATTTCTGAGACACAAGTCGTACAT
TTTAGAATTCCATTATTTGATGAACTTGGTATGGAGCTGGTGCCAGGAACGCATAAACGA
TGGGATAATGATGAAGAATTTGATGTCCGACAAGAAGAAAAGGGCAGAGTCAGTAGTGAA
AGCCTCTCTACCGGAAAAAAAATTAAGTTAGCTGCGGGTGATTTATTAGTTTTTTCGGCT
GATATGATCCACCGGGGACTATACGGATTAGATCGATTATCGCTGGATATGTTAGTTTTT
GATTCAACTGGCGATTATGTTGACTATGTTGATGATGATTGTTTACCAGAAACCTCCATG
CTGGATAAAATTGATGATCCTAGATTGTTTATGAATACCATCGATTTAAAGTTGAAGGTT
AATTCCCTAGCTAATGATTGCTGA
>taxon167879_03205
ATGGATTATTTTACAGGCGCACTAAAAAAATATGCTGATTTCACTGGCAGAGCACGCAGA
GAAGAGTATTGGATGTACATACTTATTTATATGATCATCAATGTTGTTTTAGCGGTTCTT
GGTTTGGATGCCATTTCTGCATTGGTCGGTCTTGGACTACTAATCCCAAGTATTAGCATA
GCGGCAAGAAGATTACATGACACTGGCCGTTCTGGATGGTGGCAATTAATAGTATTAATT
CCTATCATTGGTTTGATTGTTTTAATCTATTTCTTAGCACAAGATGGACATGATGCGAAT
GATTATGGTGTTAACCCTAAGTCTGTTACAACCGCATAA
>taxon167879_03338
ATGGCACGTAAACGTATTCGTGAAGACGAAGAAGCAGTAATTGATATGACACCGATGCTC
GACATCGTGTTCATCATGCTGATCTTCTTCATCGTAACCACTTCTTTTGTAAAAGAAGCT
GGTATTGAAGTAAATAAACCTAAAGCGGCTAATCAAACTAAGCAAAAAAATGCCAATATC
TTTGTTGCAATCAAAGATAACGGTGAAATTTGGTTAGATAAAGGTCGAGTAGATATTGAG
CGTGTTGGGGCAAGAATTGAGAAATTACTTGCTGAACAACCTACCGATGTTGTAATCATT
CAAGCTGACAAAGATGCCAAACATGGTGTTGTTGTTAAAGTAATGGATGCAATTAAAGAG
GCTGGTATAGATCGAATTTCTATCGCGGCTGCGAAGGGGTAA
>taxon167879_03414
TTGATCTATATCAATATAAGTTTAAACTTTCAGAAATTACTGAAACCTCAGAACACTATT
ATGATACTTACTTCAAAAATTGAATCCTTTGTAATGCATTGTGGCGAAATGGGCAGCCGT
TGGGGCTTTAACCGTACTGTCGGTCAAATGTATGGCTTGCTTATTATTCATCAAGAGCCA
TTAACCGCTGTAGATATTTCTGAAGCACTTAATATATCTCGCGGCAATGTCAGCATGGGA
ATCAAAGAACTGCAATCATGGCGTTTAGTGCAAGTTCAGCATAAGCCTAAAGATAGAAAA
GAGTATTACTCTCCAGCAGGAACAATTTGGGAGATGGCTACCCGAGTATTTGAAGAACGT
CGTAAACGCGAAATTGACCCTACCCTTTCACTCTTACGCGATAATTTATTGGATGAGCCT
GCCAATCAAAAAGAAGTGTACGCACAAGAGAAGATGCATGAAATTCATGACTTACTAGAG
ACCGTCACCCATTGGGCTGGTGAGTTACAAAGCATGAGTCCAGAGAAGCTTAATACCCTG
ATGAAATTAGGTGCTGGGGTAAGTAAAGTCATCAACCTTAAAGACAAATTAATTAATAAA
AGTTAA
>taxon169963_01134
ATGGAATTAAAACACGTAATACCCAACATGGAAAAAACATTTGGACAATTAGAATTTGCA
GGAGAGGGTAAAGTTGAACAACGAAGAATTAATGGTAAACCTACCATTCTCTCTCGTAGC
TATAACCTTTATTCAAACATTCAAAGAGCAGATGATATTGTCGTCATTCTCCCTGCCGAA
GCTGGAGAAAAACATTTTGAAATCGAGCAAAAAGTAAAATTAGTAAACCCACGTATCACA
GCAGAGGGCTATAAGATTGGTACTCGTGGATTCACAAATTATGTTATGTATGCGGACGAT
ATCGTCAAGGTATAA
>taxon174633_02038
ATGCCAACTATCTCTATGTTTTACGGAATCATTATCAGGATGTATTGTTCTCCGAGAGAA
CATAACCCTCCGCACGTCCACGCATATTATCAAGACTACAAGGCCATTATTGATATTTGT
GCATGTGAGGTATCAGAAGGTAAGTTGCCACCAAAACAAACGAAACTTGTTTTGGCATGG
GCTGAAATTCATAAGGAAGAACTTTTAGCTGATTGGGAATTAGCATCAAAAGGCGAACTT
CCTTTCCCAATCGAACCTTTAAAATAA
>taxon176280_00068
ATGAGTGAAGCAACGAAGCCATTAGAGGAGAAATATGTCTATCGTGTTGATGGATTTTCA
TGCGCAAACTGTGCAGGAAAGTTTGAAAGAAATGTTAAAAAAATTCCGGGAGTAGAGGAT
GCAAAAGTAAATTTTGGAGCATCCAAAATTTCCGTTTACGGAGAAGCAACGGTTGAAGAA
TTAGAAAAAGCAGGTGCCTTTGAGAACCTTAAAGTGGCTCCAGAAAAACCTAGGCGGCAG
GCTCCGCAAGAGGTTAAAAAAGACAAAAATATATATCGTGTTGAAGGGTTTTCATGCGCA
AACTGTGCAGGAAAGTTTGAAAGAAATGTTAAAAAAATTCCGGGAGTAGAGGATGCAAAA
GTAAATTTTGGAGCATCCAAAATTTCCGTTTACGGAGAAGCAACGATTGAAGAATTAGAA
AAAGCAGGTGCTTTTGAGAATCTTAAAGTGGCCTCTGAAAAACCTGTACGGCAAGCTACA
CAAGAGATTAACCAGGAAAAAGAGGATGAAAAAGAAGAAAAAGTGCCATTCTATAAAAAG
CACAGTACTTTACTCTATTCGACCTTATTGATTGTTTTCGGATATCTTTCAGTCTTTGTT
AATGGGGATGAGAACATTGTTACTACATTATTATTTGTAGCATCGATGTTAATAGGAGGA
TTATCGCTTTTTAAAGTTGGTTTCCAAAACTTGTTACGCTTTGAATTTGACATGAAAACA
CTTATGACTGTTGCAGTTATAGGTGGTGCGATTATAGGAGAATGGGCAGAAGTTTCTGTT
GTTGTCATACTCTTTGCAATTAGTGAAGCTCTAGAACGATTTTCTATGGATAAAGCGAGA
CAATCAATTCGATCATTAATGGATATTGCACCTAAAGAGGCACTTGTTAGACGAAAAGGT
CAAGAAATGATGGTTCATGTAGATGATATTGCAGTTGGAGATATTATGATTGTCAAACCT
GGTCAAAAGATTGCCATGGACGGGATGGTTGTAAGTGGGTACTCTGCTGTTAATCAAGCT
GCCATTACAGGTGAGTCAGTCCCTGTTGAAAAAGCGGTTGATGATGAAGTATTTGCAGGT
ACTCTAAATGAAGAAGGATTACTTGAAGTAGAAATAACTAAATTAGTAGAAGATACAACC
ATTTCAAAAATTATTCATCTTGTAGAGGAAGCACAGGGAGAACGAGCACCATCTCAAGCC
TTTGTAGAAAAATTTGCGAAATATTATACTCCGATCATCATGATCATAGCTGCGTTAGTT
GCTGTAGTTCCACCATTATTCTTTGGGGCTAGTTGGGAAACATGGGTTTATCAAGGTTTA
GCTGTTTTAGTCGTTGGTTGTCCATGTGCGTTGGTTATTTCCACCCCGATTTCGATTGTT
TCAGCAATTGGAAATGCAGCGAAAAAGGGTGTCCTAATAAAAGGTGGCGTTTATTTAGAA
GAAATGGGTGCCTTAAAGGCCATTGCTTTCGATAAAACAGGTACTTTGACAAAAGGTGTC
CCTGTTGTAACTGACTTCAATGTGTTGAACAAACAGGTAGATGAAAATGAAATGCTATCC
ATCATTACTGCATTAGAGTATCGTTCTCAGCACCCTCTTGCATCAGCAATCATGAAAAGA
GCAGAAGAGGCGAATATTTCTTATTCAGATGTTGTGATAGATGACTTCTCTTCCATTACA
GGAAAAGGAATTAAGGGTACTGTAGACGGAACGACCTATTATATTGGAAGTCCAAAACTA
TTTAAGGAACTGTCAAACTCTAGTTTTGATAAGAATTTAGAGAAAAAAGTTGCAACTCTT
CAAAATCAAGGGAAAACTGCTATGGTTGTTGGAACTGACAAAGAAATACTAGCTATTATT
GCAGTAGCAGATGAAGTACGTGAATCAAGTAAAGAAGTCATTCAAAAACTACATCAACTT
GGCATCAAAAATACAATTATGCTTACCGGTGATAATAAAGGTACTGCGAATGCCATTGGA
AGTCATGTCGGAGTAAAAGAAGTTCAGGCTGAATTAATGCCTCAGGATAAATTGGATTAT
ATTAAACAATTGAAATCGGAATACAACAACGTAGCTATGATTGGCGATGGTGTCAATGAT
GCACCTGCATTGGCAGCTTCCACTGTTGGAATTGCAATGGGTGGAGCTGGTACTGATACA
GCATTAGAAACGGCGGACGTTGCACTAATGGGAGATGATTTAAGAAAACTTCCGTTTACG
GTAAAACTAAGTCGAAAAGCGCTAAACATAATAAAAGCTAACATTACTTTTGCAATTGCT
ATTAAATTTATTGCCTTATTATTGGTTATTCCAGGTTGGTTAACACTCTGGATTGCGATT
CTTTCAGATATGGGTGCAACTCTTCTTGTAGCGTTGAACAGTTTACGACTTATGCGAGTG
AAAGATTAA
>taxon176280_00076
ATGAGTTTTTCGTTTCTCTTCATTCTGACCGCTGGAATGGTTGCGGCCTTTAATCCTTGT
GGTATCGCCTTGCTTCCTTCTTATATCTCCTATTTAATTGGAGGCGAAACAAAGGATCAT
TCGTTCCGCTATGCAATTTTTAAAGGATTAGGGCTTGGTGGAGCGATGACCACGGGGTTT
TTAACGATTTTTGTATTGGCTGGTTTGTTGATAGGAGGATTGGGAAGCGCACTAACAGGG
ATTTTTCCGATTCTTTCATTGGTTATGGGTATACTCATTGCTTTATTGGGGTTGGGCATG
CTATTTGGGAAGCATTTGCCGATTAAAATAGGATCTTTTCAAGTCAAGCCAGGGAAATGG
TCTATCTATTTTTACGGAATAGCCTATGCCGTGACATCACTTGGTTGTACCTTGCCAGCC
TTTATGTTGGTGGTCTCTGCATCGCTGAATGACAATAGCGTAACGGCCGTGATCATCAAG
TTCATCATCTACTCCCTTGGTATGGGAATTGTGGTGACAGCGATCACGATGGTCTCATTG
ATTTCACGACAATTGGTACAGAAGTTTCTGCACAACTATATGGGTTCTATCCAAAAAATA
GCAGCTGTTGTGATTTTCCTCTCCGGTTTGTACATGGCTTATTACTGGTATTTCGGTTCT
GGTGGCATTTGTACATTTTAA
>taxon176280_00077
ATGATGGATGAGAATCGCTCGAAAGGTAACCGCTGGGGTGTTTGGGCCTTTTTCGGAATA
TTATTGGTTCCTTTATTGGTTCCTTTACTTTGTTGCGCAGGACCGATTCTCCTTGTTGCA
TTAGGGAGCACAGGTATTGGTGCCCTCTTTGCTGGTGCGACAGGAAATTGGTGGTTGACC
GGCATTTTTGCAGCATTGGCCATTGTTATGATTGCTCTGATCCTCAGCAAGTTGTTGAAG
AACAAATACAATTCTCCTGAAGGCAATGGAAAAACAAAAAATAAAACGGATTGCTGTACG
CCTCCAGAGAGCGTGGATCGGAAACATGAGACAAGATAA
>taxon176280_00079
ATGAAAAATATTTCAGAATTCTCAGCCCAACTTAATCAAACTTTTGATCAAGGGGAAGCC
GTCTCTATGGAGTGGTTATTCCGTCCGTTGCTAAAAATGCTGGCGGAGGGCGATCCAGTC
CCCGTTGAGGACATCGCGGCGGAGACCGGGAAGCCCGTCGAGGAAGTTAAGCAAGTCCTA
CAGACTCTACCTAGTGTGGAACTTGATGAGCAGGGCCGTGTCGTCGGTTATGGCCTCACA
CTGGTCCCTACCCCCCATCGCTTCGAGGTTGATGGGAAGCAACTATATGCATGGTGCGCC
CTTGACACACTTATGTTCCCAGCACTCATCGGCCGGACGGTCCACATCGCTTCGCCTTGT
CACGGCACCGGTAAGTCCGTACGGTTGACGGTGGAACCGGACCGCGTTGTAAGCGTCGAG
CCTTCAACAGCCGTTGTCTCGATTGTTACACCAGATGAAATGGCCTCGGTTCGGTCGGCC
TTCTGTAACAACGTTCACTTTTTCAGTTCACCGAGTGCAGCCCAAGACTGGCTTAACCAA
CACCCTGAGTCGAGCGTTTTGCCCGTTGAAGATGCCTTTGAACTGGGTCGCCATTTGGGA
GCGCGTTATGAGGAGTCAGGACCTACTAATGGGTCCTGTTGTAACATTTAA
>taxon176280_02329
ATGAGTAAGAAAAATCATTCAAATCACTTACGAAATAAGGATTTAGATAATTTTTCTAAA
ACCGGCTACTCTAATAGCCGGTTAAACCGACATACTATGTACACACCCGAACCAAAATTA
AGCTTTGACGCTATGACTATTGTTGGAAATCTTAATAAAAATAATGCTCACAAACTATCT
GAATTTATGAGTATTGAGCCACAAATACGACTTTGGGATATACTTCAAACTAAATTTAAA
GCTAAGGCGCTACAAGAAAAAGTTTATATTGAATATGACAAAGTAAAAGCAGATACGTGG
GATAGACGTAATATGCGTGTTGAATTTAATCCAAATAAACTTACGCATGAAGAAATGCTT
TGGTTAAAACAAAACGTTATCGACTACATGGAAGATGACGGTTTTACAAGATTAGATTTA
GCTTTTGATTTTGAAGATGATTTAAGTGATTATTATGCAATGACTGATAAATCAGTTAAG
AAAACTATTTTCTATGGTCGTAATGGTAAACCAGAAACAAAATATTTTGGTGTTCGTGAC
AGTGATAGGTTTATTAGAATTTATAATAAAAAACAGGAACGTAGGGATAATGCAAATATT
GAAGTTGTTTCAGAACATCTATGGCGTGTAGAAATTGAATTAAAAAGAGGTATGGTTGAT
TATTGGAACGATTGTTTTGGTGATTTACATATATTACAACCAGATTGGAAAACTATCGAA
CGTACTTCTGATAGATCAATGGTTTTTATGTTGTTGAATGACGAAGAAGAATGGGGAAAA
TTAGAAAGACGTACTAAGAATAAATATAAGCAATTAATTAAAGAAATATCTCCAGTTGAT
TTAACGGAATTAATGAAATTGACTTTAAAAGCGAATGAAAAACAATTGCAAAAGCAGATT
GATTTTTGGTTAATTAAATAA
>taxon176299_00189
ATGCGTTTGACCAAACAGACCAACTATGCCGTTCGCATGTTGATGTATTGCGCTGCGAAT
GAAGGCAAGTTGAGCCGCATTCCGGAGATCGCCAGGGCTTACGGCGTATCTGAGCTGTTC
CTTTTCAAGATCCTGCAGCCGCTCAACAAGGCGGGCCTCGTGGAAACCGTGCGTGGCCGC
AATGGCGGCGTGCGCCTTGGCAAACCTGCCGAAAAAATCAGCCTGTTTGACGTCGTTCGT
GTAACCGAAGACAGCTTCGCCATGGCTGAGTGCTTTGAGGACGGCGCCGTGGAATGTCCG
CTCGTGGACAGCTGCGGCCTGAACTCGGCGCTGCGCAAGGCGCTGAATGCCTTCTTTGAT
GTACTGGCGGAATATTCGATCGATGATCTCGTCAAGGCGCGCCCGCAGATCAACTTCCTG
CTCGGGATCGATACGGAAATGCCGAAGATTGCCGCACTTCCGGCAGCCTGA
>taxon176299_00577
ATGGCTCAACAACTCGTGTCCGCCATCGGCGTCATGGTAGCCGGCGTTTTTGCCTGCGCT
GCCTATTATTGGCTATCCGATAAGGCGTTGCAGATGATCTTTCCCGTCCGCTCGGGAGAC
GTCATTCACGCATCCCGCAACCTCAACCGACGTGCCGCCGTTCGGCCGTGGCTTTTCATC
GGCCCGGCGCTGATCCTGCTGCTCGTTTATCTGGTCTATCCCGTCATCGCCACGCTGATC
CTGTCCTTCTATGATAGGACCGGCGCTGAATTCGTCGGCCTTGCCAATTATCGCTGGGCC
TTCTTCGATGCCGGTTTCCGCCAGTCGATCTTCAACAATATCCTCTGGCTGGCCGTCGTG
CCGGCCGCCTGCACCTTCTTCGGCCTCGTCATTGCCGTTATGACCGACCGCATCTGGTGG
GGCAACATCGCCAAATCCATCGTCTTCATGCCGATGGCGATCTCCTTTGTCGGCGCGTCG
GTCATCTGGAAGTTCATCTACGAATACCGCGCCGAGGGCCAGGTGCAGATCGGCCTCCTC
AACGCCGTCGTCGAATTTTTCGGCGGCAGCCCGGAGGTTTGGATTTCCATGCCCTTCTGG
AACAATTTCTTCCTGATGGTGATCCTCATCTGGATCCAGACCGGTTTCGCCATGGTCATC
CTGTCGGCGGCGTTGCGCGGCATTCCGGAAGAAACCATCGAGGCGGCCGTCATCGATGGC
GCCAATGGCTGGCAGATTTTCTGGAAGATCATGGTTCCACAGATCTGGGGCACCATCGCC
GTCGTCTGGACGACCATTACCATCCTCGTGCTCAAGGTCTTCGATATCGTGCTGACCATG
ACCAACGGCCAATGGAACACCATGGTTCTCGCCAATCTCATGTTCGACTGGATGTTCCGC
GGTGGAGGCGATAGCGGCCGAAGTGCTGTGATCGCGCTCATCATCATGGCGGCCGTTACC
CCGATCATGGTCTGGAACATCCGCCAGGCAAACCGCGAGATGGAGGGCCGCTGA
>taxon176299_00664
ATGGCAGCTAAAGAAGTCAAATTCGGCCGCTCAGCGCGCGAAAAGATGCTCAAGGGCGTC
GACATTCTTGCCGATGCAGTGAAAGTAACCCTCGGCCCGAAGGGCCGTAACGTCGTTATC
GACAAGTCCTTCGGCGCTCCGCGCATCACCAAGGACGGCGTTTCCGTCGCCAAGGAAATC
GAACTGGAAGACAAGTTCGAGAACATGGGCGCACAGCTCGTTCGCGAAGTTGCCTCCAAG
ACCAACGACATCGCCGGTGACGGCACCACCACCGCAACGGTTCTGGCCCAGGCCATCGTT
CGCGAAGGTGCAAAGGCAGTTGCTGCCGGCATGAACCCGATGGACCTCAAGCGCGGTATC
GATCTGGCCGTTGCTGAAGTCGTCAAGGACCTTCAGGCCAAGGCCAAGAAGATCAACACG
TCTGAAGAAGTTGCACAGGTCGGCACGATCTCTGCAAACGGCGAGCGTCAGATCGGTCTC
GACATTGCTGAAGCAATGCAGCGCGTCGGCAACGAAGGCGTCATCACCGTTGAAGAAGCC
AAGACTGCTGAAACCGAACTCGAAGTCGTCGAAGGCATGCAGTTCGACCGCGGCTACCTG
TCGCCTTACTTCGTAACCAACCCGGAAAAGATGGTTGCGGACCTCGAAGACGCTTACATC
CTTCTGCACGAAAAGAAGCTCTCGAACCTTCAGGCCATGCTGCCTGTTCTCGAAGCCGTC
GTTCAGACCGGCAAGCCGCTCGTCATCATCGCTGAAGACGTCGAAGGCGAAGCTCTTGCA
ACGCTCGTCGTCAACAAGCTGCGTGGCGGCCTCAAGATCGCTGCCGTCAAGGCTCCTGGC
TTCGGCGATCGCCGCAAGGCCATGCTGGAAGACATCGCCATCCTGACCGGTGGTACCGTC
ATTTCCGAAGACCTCGGCATCAAGCTCGAAAGCGTTACCCTCGACATGCTCGGCAAGTCG
AAGAAGGTTTCGATCTCCAAGGAAAACACCACGATCGTTGACGGTGCCGGCCAGAAGTCC
GACATCGAAGGCCGCGTTGCCCAGATCAAGGCACAGATCGAGGAAACCACTTCCGACTAC
GACCGCGAAAAGCTGCAGGAACGTCTTGCCAAGCTCGCTGGCGGCGTTGCCGTGATCCGC
GTTGGCGGTTCGACGGAAGTTGAAGTGAAGGAAAAGAAGGACCGCATCGACGACGCTCTC
AACGCGACGCGCGCTGCTGTTCAGGAAGGCATCGTACCGGGCGGCGGCGTTGCCCTGCTG
CGTTCTTCCACGAAGATCACCGTCAAGGGTGTGAACGACGATCAGGAAGCCGGCATCAAC
ATCGTGCGCAAGGCTCTGCAGTCTCTGGTTCGCCAGATCGCAGAAAACGCTGGTGATGAA
GCTTCCATCGTTGTTGGCAAGATCCTCGACAAGAACGAAGACAACTACGGCTACAACGCC
CAGACCGGCGAATATGGCGATCTGATCGCTCTCGGCATCGTCGACCCGGTCAAGGTTGTA
CGTACCGCTCTGCAGAACGCAGCTTCGGTTGCTTCGCTGCTGATCACCACCGAAGCGATG
ATCGCCGAGCTTCCTAAGAAGGAATCGGCAATGCCGCAGATGCCCGGCGGCGGCATGGGC
GGCATGGACTTCTAA
>taxon176299_00665
ATGACAAGCACCAATTTCCGTCCGCTTCATGATCGCGTCGTCGTTCGTCGCGTTGAGTCC
GAAGCAAAGACCAAGGGCGGCATCATCATTCCCGATACCGCCAAGGAAAAGCCGCAGGAA
GGCGAAATCGTCGCCGTCGGTTCCGGCGCGCGCGATGAGGCCGGCAAGGTCGTCGCTCTC
GACGTCAAGGTTGGCGATCGCGTTCTGTTCGGCAAGTGGTCGGGCACTGAAGTCAAGCTC
GACGGCGAAGACCTTCTGATCATGAAGGAAGCCGACATCATGGGTATCATCGGCTGA
>taxon176299_01077
ATGAGCGATATCGCAGAACGCGTAAAGAAAATTGTAATTGATCATCTTGGCGTTGACGCC
GACAAGGTTGTCGAAGGCGCCAGCTTCATTGACGATCTGGGCGCTGATTCGCTCGACACC
GTTGAACTGGTCATGGCTTTCGAAGAAGAATTCGGCGTTGAAATTCCCGACGACGCAGCT
GACTCGATCCTGACTGTCGGCGACGCCGTCAAGTTCATCGAGAAGGCCCAGGCCTGA
>taxon176299_01253
ATGGCAAGCCTCTCCCAAGCCGTCAACTCGCTGTTCCTGAAGGAATTCGTAGGCGCGATC
TTCCTGACCATGCGCCATTTCTTCAAGCAGAAGGCGACGATCAATTATCCGTTTGAAAAG
GGTCCGGTGTCTCCGCGCTTCCGCGGCGAACATGCGTTGCGCCGTTATCCGAACGGTGAA
GAACGCTGCATCGCCTGCAAGCTGTGTGAAGCGATCTGTCCTGCTCAGGCGATCACCATC
GAAGCCGGCCCGCGCCGCAATGACGGCACCCGCCGCACGGTGCGTTACGACATCGACATG
GTGAAGTGCATCTATTGCGGTTTCTGCCAGGAAGCCTGCCCGGTGGATGCAATCGTCGAG
GGTCCGAACTTCGAATTCGCGACGGAAACCCGCGAGGAGCTTTATTTCGACAAGCAGAGG
CTTCTCGACAATGGCGACCGCTGGGAGCGTGAAATCGCACGCAACCTCGCACTGGATGCA
CCTTATCGCTGA
>taxon176299_01349
ATGACCGAAATCACAGCCGCAATGGTGAAGGAACTGCGCGAGAAGTCTGGCGCAGGCATG
ATGGACTGCAAGAAGGCTCTTGCTGAAACCAATGGCGACATGGAAGCGGCAATCGACTGG
CTGCGCGCCAAGGGCATCGCAAAGGCCGACAAGAAGTCCGGCCGCACGGCTGCCGAAGGT
CTGATCGGCGTTGCCACCATGGGTCACAAGGCTGTTGTTGTCGAACTCAACTCCGAAACC
GACTTCGTTGCCCGTAACGACGCGTTCCAGGACCTCATCCGCGGTATTGCGCAGGTTGCT
CTGACAACCGACGGCACCGTTGACGCTGTTTCCGCTGCGACCTATCCGGCAACCGGCAAG
TCTGTTGCCGACAGCATCAAGGACGCGATTGCGACCATCGGCGAAAACATGACGCTGCGC
CGCTCGGCTGCACTCGAAGTGCCGCACGGTGTTGTTGCGACCTACGTCCACAACGCTGCC
GGCGACGGCATCGGCAAGCTCGGCGTTCTGGTTGCCCTGAAGTCGGAAGGCGACAAGGCC
GTTCTGAACTCCATCGGCCGTCAGGTTGCCATGCACATCGCTGCGACCAACCCGCTCGCC
ATCCGCGCTGAAGAAGTCGACGCCGCTGTTGCTGAACGCGAGCGCAACGTCTTCATCGAA
CAGGCCCGCGAATCCGGCAAGCCGGAAGCCATCATCGAAAAGATGGTTGATGGCCGTATG
CGCAAGTTCTTCGAAGAAGTCGCCCTTCTGTCGCAGGCTTTCGTTATCAACCCTGACATC
ACTGTCGGCGCTGCCATCAAGGAAGTCGAAAAGGAAGCCGGCGCTTCCATCGAAGTGACG
GGCATGGTTCGCCTGCTGCTCGGCGAAGGCGTCGAAAAGGAAGAAAGCGATTTCGCGGCA
GAAGTCGCAGCCGTCGCCAAGGGCTGA
>taxon176299_01401
ATGGCGCCGCGAAAACCAGCGACCGTATCCGGCCGCAAGACAACGGCAAAGGCTGCAACC
GAATTCACCGGTAAGAACAGCCCGGACTTTTCGAAGGACGAAGAGCTTCACGCCTATCGT
GAAATGCTTTTGATCCGCCGTTTCGAGGAAAAGGCAGGCCAGCTTTACGGTATGGGCTTT
ATAGGTGGTTTCTGTCACCTCTACATCGGCCAGGAAGCCGTTGTTGTCGGCATGCAGATG
TCACAGAAGGAAGGCGATCAGGTCATCACCGCTTACCGTGACCATGGCCACATGCTTGCT
TTGGGCATGAGCGCGCGTGGCGTCATGGCCGAGTTGACCGGTCGCAAGGGCGGCCTGTCG
AAAGGCAAGGGCGGCTCCATGCACATGTTCTCCAAGGAGAAGCATTTTTACGGCGGCCAC
GGCATCGTTGGTGCGCAGGTTTCGCTTGGAACCGGTCTCGCCTTCGCCAACCGCTATCGC
GGCAATGACAATGTCTCCGTGACCTATTTTGGTGACGGCGCCGCCAACCAGGGCCAGGTC
TACGAGAGCTTCAACATGGCTGCTCTCTGGAAGTTGCCGATCATCTATATCGTCGAGAAT
AACCGTTACGCCATGGGCACCTCGACCGCCCGCGCCACCGCCCAGTCGAACTACTCGCTG
CGCGGCCAGTCCTTCGGCATCCCCGGCGTTCAGGTGGATGGCATGGATGTGCGCGCCGTG
AAGGCTGCCGCTGACCAGGCGCTGGAGCATTGCCGTTCCGGCAAGGGCCCGATCATTCTG
GAAATGCTGACCTACCGTTACCGTGGCCACTCCATGTCGGACCCGGCGAAATACCGCTCC
AAGGATGAAGTGCAGAAGATGCGCTCCGAACATGACCCGATCGAACAGGTCAAGGCACGG
CTTCTGGACCATGGTTGGGCAAGCGAAGACGAATTGAAGGCCATCGACAAGGATGTCCGT
GATATCGTCGCCGACAGCGCCGACTTCGCCCAGAACGACCCCGAGCCGGATGTATCCGAG
CTCTACACCGACATTCTGCTCTGA
>taxon176299_01447
ATGAACATCATTTCGCAGAATACGGCCTTTGGCGGCATGCAGGGCGTTTTTTCGCACCAA
TCCGAAACGCTCAAAAGCGAGATGACCTTCGCAGTCTATGTGCCGCCGAAGGCGATCCAT
GAGCCCTGCCCGGTTGTCTGGTATCTCTCCGGCCTCACCTGCACCCATGCCAATGTCATG
GAAAAGGGCGAATATCGCCGCATGGCGTCTGAACTGGGTTTGGTCGTCGTCTGCCCGGAT
ACCAGCCCACGCGGCAATGACGTGCCGGATGAGCTGACCAACTGGCAGATGGGCAAGGGC
GCCGGTTTTTATCTCGACGCCACCGAGGAGCCCTGGTCGGAGCATTACCAGATGTACAGC
TATGTGACGGAAGAGCTGCCTGCCCTCATCGGCCAGCATTTTCGCGCCGATATGAGCCGC
CAGTCCATTTTCGGCCATTCGATGGGCGGTCATGGTGCTATGACGATTGCGCTGAAAAAC
CCCGAGCGTTTCAAGAGCTGCTCGGCTTTTGCACCCATCGTTGCCCCCTCTTCGGCCGAC
TGGTCGGAACCGGCGCTGGAGAAATATCTCGGTGCTGACAGGGCCGCATGGCGTCGCTAT
GACGCCTGCTCGCTGGTCGAGGATGGCGCACGGTTTCCCGAGTTCCTGATCGACCAGGGC
AAGGCCGATAGTTTCCTGGAAAAAGGCCTGCGCCCCTGGCTGTTCGAAGAGGCGATCAAG
GGCACAGATATCGGCCTGACGCTGCGCATGCATGATCGTTACGACCACTCCTATTATTTC
ATCTCCACTTTCATGGATGACCATCTGAAGTGGCATGCGGAGCGGCTTGGCTAA
>taxon176299_01629
ATGGACGTTCGCGCCGCCGTTGCCATTCAGGCAGGAAAACCGCTCGAGGTCATGACCGTT
CAGCTTGAAGGTCCCCGCGCCGGTGAAGTGCTGATCGAAGTCAAGGCGACCGGCATCTGC
CACACCGACGATTTCACCCTCTCTGGCGCTGACCCGGAAGGCCTGTTCCCGGCAATCCTC
GGCCATGAAGGTGCGGGCATCGTCGTGGATGTCGGCCCCGGCGTCACCTCGGTCAAGAAG
GGCGACCACGTCATTCCGCTCTACACGCCGGAATGCCGCGAATGCTACTCCTGCACCTCG
CGCAAGACCAATCTCTGCACCTCCATCCGCGCCACCCAGGGCCAGGGCGTGATGCCTGAC
GGCACCTCGCGCTTCTCGATCGGCAAGGACAAGATTCACCACTATATGGGTTGCTCGACC
TTCTCGAATTTCACCGTCCTGCCGGAAATCGCGCTGGCCAAGATCAACCCGGACGCGCCC
TTCGACAAGGTCTGCTACATCGGCTGCGGCGTCACGACCGGTATCGGCGCCGTCATCAAC
ACCGCCAAGGTCGAGATTGGCTCCACGGCGATCGTCTTCGGTCTCGGCGGCATCGGTCTC
AACGTGCTGCAGGGCCTGCGTCTTGCCGGTGCGGACATGATCATCGGCGTCGATATCAAC
AACGACCGCAAGGCCTGGGGCGAAAAATTCGGCATGACCCACTTCGTCAATCCGAAGGAA
GTCGGCGACGACATCGTGCCCTATCTCGTCAACATGACGAAGCGTAATGGCGACCTCATC
GGCGGCGCAGACTATACGTTCGACTGCACCGGCAATACCAAGGTCATGCGCCAGGCGCTG
GAAGCCTCGCATCGCGGTTGGGGCAAGTCGGTCATCATCGGCGTCGCCGGCGCCGGCCAG
GAAATCTCCACCCGTCCGTTCCAGCTGGTCACCGGCCGTAACTGGATGGGCACCGCCTTC
GGCGGCGCGCGCGGCCGCACCGATGTGCCGAAGATTGTCGACTGGTACATGGAAGGCAAG
ATCCAGATCGACCCGATGATCACCCACACCATGCCGCTCGAAGACATCAACAAGGGCTTC
GAGCTGATGCACAAGGGTGAATCGATCCGCGGCGTCGTTGTTTATTGA
>taxon176299_01764
ATGTCTGCGAAGATTTACCGCCCTGCAAAAACCGCCATGCAATCCGGCACGGCAAAGACC
AATGTCTGGGTTCTGGAATTCGACGCCGAAGTTCCGCGCAAGATCGATCCGATCATGGGC
TACACCTCCAGTTCCGACATGAAGCAGCAGGTCAAGCTGACATTCGAGACGCAGGAACAG
GCCGAAGCCTATGCACAGCGCAAGGGCATCGAATACCGCGTCATCCTGCCGAAGGAAGCA
ACCCGCAAGGTGGTTTCCTACACCGACAATTTCCGTTTCAACCGCACCCAGCCCTGGACG
CACTGA
>taxon176299_01796
ATGAACCGTCGCCGCCGTATTTACGAAGGCAAGGCCAAGATCCTCTACGAAGGTCCGGAG
CCAGGCACGCTTATCCAGTTCTTCAAGGACGATGCGACCGCCTTCAACAAGAAGAAGCAC
GAAGTCATCGACGGCAAGGGTGTGCTGAACAACCGCATCTGCGAATATGTCTTCACGCAT
CTGAACAAGATCGGTATTCCGACCCACTTCATCCGCCGCCTCAACATGCGCGAGCAGTTG
ATCAAGGAAGTGGAGATGATCCCGCTCGAGATCGTCGTGCGCAATGTCGCCGCCGGCTCG
CTGTCCAAGCGCCTCGGCATCGAGGAAGGCGTGGTGCTGCCGCGCTCCATCATCGAGTTC
TATTACAAGTCGGATGAGCTGGAAGACCCGATGGTCTCCGAAGAGCACATCACGGCTTTC
GGCTGGGCCAACCCCGCCGAGCTTGACGACATCATGGCGCTTGCCATCCGCGTCAACGAC
TTCCTGTCCGGCCTCTTCCTCGGCGTCGGCATCCAGCTCGTCGATTTCAAGATCGAATGC
GGCCGGCTGTTCGAAGGCGACATGATGCGCATCATCCTCGCCGACGAGATTTCGCCCGAT
AGCTGCCGCCTGTGGGACATCGAGACCCAGAAAAAGATGGACAAGGACCTGTTCCGCCGC
GATCTGGGCGGGCTTGTGGAAGCCTATTCCGAAGTGGCGCGCCGTCTCGGCATCATCAAT
GAAAACGAACCGATCCGCGGCACCGGCCCAGTCCTCGTAAAGTGA
>taxon176299_01837
TTGGATCGCCTAGACCGTAAGATTTTGCGCATTCTGCAAGAGGATTCCACGCTGGCTGTT
GCCGATCTGGCGAAAAAGGTCGGCCTTTCCACGACGCCCTGTTGGCGGCGTATCCAGAAG
ATGGAGGAAGACGGCGTTATCCGCCGGCGTGTGGCGTTGCTCGATCCGGTCAAGGTCAAC
ACCAAGGTCACGGTTTTCGTTTCCATCCGCACCGCCTCCCATTCCATTGAATGGCTGAAG
CGTTTCTCCGAGGTGGTTTCCGAGTTCCCGGAAGTTGTCGAATTCTACCGCATGAGCGGT
GATGTCGATTATCTGCTGCGCGTCGTCGTGCCTGATATCGCGGCCTATGACGCCTTCTAC
AAGCGGATGATCGCCAAGATCGAAATTCGCGACGTATCCTCCGCCTTCGCGATGGAACAG
ATCAAATATACGACGGAACTGCCGCTCGATTATATGCTGCTGGATAATCCCAAATCCGGC
GAAGAGTGA
>taxon176299_01904
ATGAGCACCCTCCCCGACAACGATAATGGACGCGACGAGCCGATGGTCTTCATCGTCATC
GGCAAGGCTTACGAGACCGACAATTCCGAGGGCATCGACATCCACGTCATCCTGCGGGCG
CCGGATGACGATACCGCCGTGCGCGAGACGCTGAACGCGCTTTCCGAGGAAGGCTTCATC
GAAGCCGATCTCGACCAGATCGGCATGCTGACCGAGATTCCGGACGAAGAACCGCACGCG
TCCGCCTATCAGGGCGCGCTCGAAGGCGAAGTCGCCATCATCCGCTTCGCCTGA
>taxon176299_02089
ATGAAGCGTTTCTTCGCCTGGGGCGCGCTGACATTCGGCCTCCTTTATTTCGCTCTGCCG
CTGATCGGCATGACCAACTTTTCACTGAAGATGCGGCGCGGCGAATATTCCTTCGATGCC
TATGGCAAGGTGCTCACCGATCCGCGCTTTCAGGAAACCTTCAGCTATTCGGTGGTGATG
GCGCTGTTCACCATCGTTTTCGGGGTTCTTCTGGTGGTGCCGACAGCCTATTGGGTGCGC
CTGAAACTGCCGGGCCTGCGCCCCTATATCGAATTCATCACGCTGCTACCGCTGGTCATT
CCGGCCATCGTCATCGTGTTCGGTTATATCAGGCTCTACAACACCTCGAGCTGGCTGCCA
CTGACCGGCACGACCTTCGGCACCAACCTGCTTTTGATGTTCGGTTATGCCACGCTTGCC
CTGCCCTACATGTACCGCGCCGTAGACACGGGTCTTAGAACCATCGACGTCTCGACGCTG
ACGGAAGCGGCGCAGAGCCTTGGCGCGGGATGGACGACCATCCTGTCGCGCATCATCCTG
CCCAATGTACTGGTCGCCGTGCTTTCGGGCGCGTTCTTGACCTTCGCCATCGTCATCGGT
GAATTCACCATGGCGGCCCTTTTGAACCGCCCGGCCTTTGGCCCCTACATGCAGCTGCTC
GGCGCCAACCGCGCCTATGAACCGGCAGCGCTTGCCGTGATTTCCTTCGGCATCACCTGG
GGTTGCCTCGGTCTGATCCAACTCGTTTCCCGCTATCAGAAGGGCGCGCCTCCCAAGGCC
TGA
>taxon176299_02134
ATGGCCTTCCTTGCCGACATTCTCTCCCGCGTAAAGCCATCCGCCACCATCGCCGTTACC
CAGAAAGCCCGTGAGCTGAAAGCCAAGGGTCGCGATGTGATTAGCCTTGGCGCCGGCGAG
CCGGATTTCGATACGCCCGATAATATCAAGGAAGCGGCCATTGACGCCATCAAGCGCGGC
GAAACCAAATACACGCCGGTTTCCGGCATTCCTGAACTGCGCAAGGCGATTGCCGACAAG
TTCAAGCGTGAAAACGGCCTCGACTACAAGCCGGAACAGACAATCGTCGGCACCGGCGGC
AAGCAGATCCTCTTCAACGCCTTCATGGCGACGCTGAACCCCGGTGATGAGGTTGTCATT
CCCGCGCCTTACTGGGTCAGCTACCCGGAAATGGTGGCGATCTGCGGTGGTACGCCAGTT
TTCGTCAACGCCACGCTCGAAGACAATTTCAAGCTGAAGCCGGAAGCACTGGAAAAGGCG
ATCACGCCGAAGACCAAGTGGTTCGTCTTCAACTCGCCTTCCAACCCCTCGGGTGCGGCC
TATTCGCATGACGAGCTGAAGGCGCTGACGGACGTGCTGGTCAAGCATCCGCATGTCTGG
GTGCTGACGGACGACATGTATGAGCACCTGACCTATGGCGATTTCAAATTCGTCACCCCT
GTGGAAGTCGAGCCTTCGCTCTATGACCGGACGTTGACGATGAACGGCGTTTCCAAGGCC
TATGCCATGACTGGCTGGCGTATCGGTTACGCTGCCGGCCCGCTGCCGCTGATCAAGGCC
ATGGACATGATCCAGGGCCAGCAGACCTCAGGCGCAAGCTCGATCGCACAGTGGGCAGCT
GTCGAAGCTCTGAACGGCACCCAGGATTTCATTCCGGAAAACAAGAAGATATTCGAAGGC
CGCCGCGATCTCGTCGTTTCCATGCTCAATCAGGCTAAAGGCATCAGCTGCCCGTCACCG
GAAGGTGCATTCTACGTCTACCCGTCCTGCGCCGGCCTGATCGGCAAGACCGCGCCTTCG
GGCAAGGTCATCGAGACGGATACGGATTTCGTTTCCGAGCTTCTGGAAGCCGAAGGCGTT
GCCGTCGTGCAGGGATCGGCTTTCGGCCTTGGCCCGAACTTCCGCATTTCCTACGCCACG
TCGGAAACTCTTCTCGAAGAGGCCTGCAAGCGCATCCAGCGTTTCTGCGCCGATTGCCGC
TGA
>taxon176299_02405
ATGAGTACCTTTGAATTCCTGCTGCACGGTCTTGAGGTTGCCGCCCAACCCATGAACCTG
CTCTACGCGCTGATCGGCGTGACACTCGGCACCGCCGTCGGCGTTCTGCCCGGCATCGGC
CCGGCGCTGACCGTGGCGCTGCTTCTGCCCGTCACCTACAGGCTCGATCCCGCCGGTTCG
CTCATCATGTTCGCCGGCATCTATTATGGCGGCATGTATGGCGGCTCGACCACGTCGATC
CTGCTCAACACGCCAGGCGAAAGCGCCTCGATCGTCACGGCACTCGAAGGCAACAAGATG
GCCCGCAAGGGCAGAGGCGGACCGGCATTGGCCACCGCCGCCATCGGCTCCTTCGTCGCC
GGCCTCATCGCCACGATCGCCCTTGCCTTTGTCGCCCCTTACATCGTCAAGCTGGCGCTG
GTGTTCGGCCCGCGCGAATATTTCGCGTTGATGGTGCTCGCCTTCGTCACCGTTTCTTCC
GCCTTCGGGGATTCGGCGCTGCGCGGTCTCACCTCGCTGTTCATCGGCTTTGCGCTTGCC
ATCGTCGGCATCGACCAGCTGACCGGGCAGACCCGCATGAGCTTCGGCATTCCCGACCTG
CTCGACGGCGTCGAAGTGACGACGCTTGCAGTCGCCATGTTCGCCATCGGCGAAACGCTG
TTCATCGTCGCACAGGGCAATAGCGGCGACGAAAAGGTCGAGGCCGTCAAAGGCTCGGTC
TGGATGAGCGCGCAGGACTGGGCGCGCTCCTGGAAGCCTTGGCTGCGCGGCACGTTGATC
GGTTTCCCCATCGGCGCGATGCCGGCGGGCGGTGCTGAAATCGGCACCTTCCTCTCCTAT
GCGACCGAAAAGAAACTGACCAAATATCCGGAAGAATTCGGTCACGGCGCCATCGAAGGC
GTCGCCGGCCCCGAAGCCGCCAACAATGCCTCCGCCGCCGGTACGCTCGTGCCGCTGTTG
ACGCTCGGCCTGCCGACGACGGCGACCGCCGCCATCATGCTCGCGGGTTTCCAGCAGTTC
GGCCTGCAACCGGGTCCCCTGCTGTTCGCCACCAATCCGCAGCTCGTCTGGGGCCTGATC
GCCAGCCTGTTCATCGCCAATCTGATGCTGCTGGTGCTCAACTTGCCGCTCGTCGGCCTG
TGGGTGAAGCTGCTGACCATTCCGAAACCCTGGCTTTATGCCGGCATCCTGCTGTTCGCC
ACCCTCGGCACCATCGGCGCCAACCCGTCGGTGTTCGAACTCGGCATGCTGCTCGCCTTC
GGTATCCTCGGCTATATCATGCGCATCTTCGGTTATCCGATTGCGCCTGCGGTCGTTGGC
CTCATCCTCGGTCCGCTTGCCGAACAGCAGCTTCGCCGTGCCCTTGCCATCGGCCAGGGT
GACCCGACCGTGTTGCTCACTTCGCCGATCGCCGTCGGCCTGTTCATCGTGGCGGCTGCC
GCCTTCATCGTCCCGCTGATCATGCGTATCCGCGGCCGCGGCGAGGTGCTGTCGCAGCTT
GCCGCCAACGAGGACTGA
>taxon176299_02438
ATGTCCACAAAGATCCTGAAACGCAAAAATCTCGACCGCATCGGCCTGTTCTTCGTGGCG
CTGGTGATGATCTCGCCGGTCATCCTGTTCTTCATCTGGATGATCTCGCTGTCGCTGAAA
TATGAAATCGACAACGGGGCCTATCCGCCGATCCTGATACCCGAACGTTTCGCCTGGTCG
AACTATGTGAAGGTGTTCGAGGAGAATAGCTTCTTCCTCTATTTCTGGAATTCGGTCCTC
GTCACCGGCGCCGCCACCATTCTGGCGCTCGTCATCGGCGTGCCGGCCGGTTACGGCATC
GCAAGGCTGAAGGCGGAAAAATCCGCTGTTGTCATCATGATCGCCCGTATGACGCCTGGC
CTCTCCTTCCTCATTCCGCTGTTCCTGCTGTTCCAATGGCTGAACCTCTTGGGCACGCTC
TGGCCGCAGATCATCATCCATCTGGTGGTGACGGTGCCAATCGTCGTCTGGATCATGATC
GGTTATTTCGAGACAACCCCGAAGGAGCTGGAAGAGGCGGCAAGCATCGACGGCGCGTCC
TCCTGGCAGGTGTTCCGGCTGGTGGCGCTGCCGATTGCCAAGCCCGGCATCGTCGTCTCC
TTCATTCTGGCGGTCATCTTCTCGTGGAACAACTTCGTCTTCGGCATCGTGCTGGCCAGC
CGTGAAACGCGCACCCTGCCGGTCGCGGTCTACAACATGCTGTCCTTCGAACAGGTCAGC
TGGGGACCGCTCGCGGCAGCTGCGCTGATCGTGACGCTACCGGTGCTGCTGCTCACCATG
TTCGCGCAGAAACAGATCGTGGCGGGTCTTACCGCCGGCGCCGTCAAGGGCGGCTGA
>taxon176299_02544
ATGGCTAAGGCAGCTACCCCCAAGAAAACCGCAGCGGTGAACGGCGCGGGCAAGGTTACC
CAGGTTATCGGCGCTGTTGTCGACGTGGCGTTCGAAGGCGAACTGCCTCCGATCCTGAAC
GCGCTCGAAACACAGAACAATGGCAACCGCCTCGTTCTGGAAGTCGCGCAGCATCTCGGC
GAAAACGTCGTGCGCACGATCGCCATGGACTCGACCGAAGGTCTGGTTCGCGGTCAGTCC
GTTGCTGACACGGGCGCACCGATCGAGGTTCCTGTTGGTCTGGAAACGCTCGGCCGCATC
ATGAACGTCATCGGCGAGCCGGTTGACGAAGCCGGTCCGATCGTAACGGCCAAGAAGCGC
GCCATCCACCAGGACGCACCGTCTTACGTCGAGCAGTCGACGGAAGGCCAGATCCTCGTC
ACCGGCATCAAGGTCGTCGACCTTCTCGCTCCTTACGCCAAGGGCGGCAAGATCGGCCTC
TTCGGCGGCGCCGGCGTGGGCAAGACGGTTCTCATCATGGAACTGATCAACAACGTCGCC
AAGGCGCATGGTGGTTACTCGGTATTCGCCGGCGTGGGTGAGCGTACCCGCGAAGGCAAC
GACCTTTATCACGAAATGATCGAGTCGAACGTCAACAAGCTCGGTGGCGGCGAAGGCTCC
AAGGCTGCGCTCGTGTACGGCCAGATGAACGAACCGCCGGGCGCCCGCGCTCGCGTCGCT
CTGACCGGTCTGACGATCGCTGAAAACTTCCGTGATGAAGGCCAGGACGTTCTGTTCTTC
GTGGACAACATCTTCCGCTTCACGCAGGCTGGTTCTGAAGTGTCGGCTCTGCTCGGCCGT
ATTCCTTCGGCCGTGGGTTACCAGCCGACGCTGGCAACCGACATGGGCCAGATGCAGGAA
CGCATCACCACCACGAACAAGGGTTCCATCACCTCGGTTCAGGCAATTTACGTTCCCGCC
GACGACTTGACCGACCCGGCGCCGGCAACCTCGTTCGCGCATCTTGACGCAACGACGGTT
CTGTCGCGTTCGATCGCTGAAAAGGGTATTTACCCGGCTGTTGACCCGCTCGACTCCACC
TCGCGCATGCTCGACCCGATGATCGTCGGCGAGGAGCACTACGAAGTTGCCCGTAAGGTT
CAGTCGACCCTGCAGCGCTACAAGTCTCTCCAGGACATCATCGCCATCCTCGGCATGGAC
GAACTGTCGGAAGAAGACAAGCTGACGGTTGCCCGCGCCCGCAAGATCGAGCGCTTCCTG
TCGCAGCCGTTCTTCGTTGCTGAAGTCTTCACCGGTTCTCCGGGTAAGCTCGTCGCGCTC
GAAGACACGATCAAGGGCTTCAAGGGCCTGGTCAACGGCGAATATGACAGCCTGCCGGAA
GCAGCTTTCTACATGGTCGGTTCGATGGAAGAAGCCATCGAAAAGGCAAAGAAGCTGACT
GCTGAAGCCGCCTGA
>taxon176299_02571
ATGCTGTTTGCCTTTATCTGCAAGGACAAGCCCGGCCATCTGAACGTGCGCATGGAAACG
CGCCCCGCTCATCTGGAGCATCTGAACAGGCTGAACGCCGAGGGCACGCTGAAGATCGCC
GGCCCGTTTCTGGATGCCGAAGGCAAGCCGAATGGCAGCCTTGTGATCGTGGAGGCGTCC
GATATCGATGCGGCGAAGGCTCTCGCCGATGCCGATCCCTATGCCAAGGCCGGCCTGTTC
GAGAGCGTGGATGTGAAGCCCTATAACTGGGTCTTCAACAATCCGGGAGCGTGA
>taxon176299_02590
ATGGCACTCCCGAAAGACGTTAAGAAAGTCGTTCTCGCCTATTCCGGCGGCCTCGACACC
TCGATCATCCTGAAATGGCTTCAGACGGAACTCGGCGCCGAGGTCGTGACCTTCACCGCC
GATCTCGGCCAGGGCGAAGAGCTTGAGCCGGCACGCAAGAAGGCTGAGATGCTGGGCATC
AAGGAAATCTTTGTCGAGGACGTTCGCGAAGAGTTCGTGCGTGATTTCGTGTTTCCGATG
TTCCGCGCCAATGCCGTTTATGAAGGCGTCTATCTGCTCGGCACGTCGATTGCCCGTCCG
CTGATTTCCAAGCACCTGATCGAGATCGCCAAGAAGACCGGCGCTGACGCCATCGCCCAC
GGCGCCACCGGCAAGGGCAACGACCAGGTCCGCTTCGAGCTTTCGGCCTATGCGTTGAAC
CCTGACATCAAGATCATTGCGCCCTGGCGCGACTGGACGTTCAAGAGCCGTACCGACCTC
CTGAACTTCGCCGAACAGCACCAGATCCCGGTCGCCAAGGACAAGAAGGGTGAAGCGCCT
TTCTCCGTTGACGCCAACCTCTTGCACTCCTCCTCCGAGGGCAAGGTGCTGGAAGACCCG
GCGGTGGAAGCACCTGAATATGTGCATATGCGCACCATTTCCCCGGAAGCGGCTCCCGAC
AAGGCGACCGTCATCAAGGTCGGTTTCCGCAAGGGCGATGCCTGCTCCATCAACGGTGTT
GAAATGTCGCCCGCGACGCTTCTTGCCACGCTCAACAACTACGGTCGCGAAAACGGCATC
GGCCGCCTCGATCTGGTCGAGAACCGTTTCGTCGGCATGAAGTCACGCGGCGTTTACGAG
ACGCCCGGCGGCACGATCCTGCTGGCAGCGCACCGCGCCATCGAATCCATCACACTCGAC
CGGGGTGCCGCGCATCTCAAGGACGATCTGATGCCGCGTTACGCTGAGCTTATCTATTAC
GGCTTCTGGTTTTCGCCGGAGCGCGAAATGCTGCAGGCCCTGATCGACAAGAGCCAGGAA
CATGTCGAAGGCGAAGTGACGCTGAAGCTCTACAAGGGCAATGTCATGGTAACCGGCCGC
GAGAGCGAGAAGTCGCTGTATTCCGACGCGCTGGTGACCTTCGAGGACGACCACGGCGCT
TACGACCAGAAGGATGCTGCTGGCTTCATCAAGCTCAATGCGCTGCGTCTTCGCACGCTC
GCCAAGCGTAACCTCAACAAGTAA
>taxon176299_02678
ATGGGAAACCAGATGAAAATTGTGATGGCCATTATCAAGCCGTTCAAGCTGGATGAGGTG
CGCGAAGCACTCACCGGCGTCGGCATCCAGGGCCTGACCGTGACCGAGGTGAAGGGTTAC
GGACGTCAGAAGGGGCATACCGAGATCTATCGCGGCACGGAATACGCGGTGAGCTTCCTT
CCCAAGCTGAAGATCGAGATCGCAGTTCCATCCGACGTCGTCGACAAGGCCGTCGAGGCG
ATCGCGTCTGCGGCAAAGACCGGGCAGATCGGTGACGGCAAGATCTTTGTCTACTCTATC
GAACAGGCCGTGCGCATTCGTACCGGCGAAACCAACACAGAAGCGCTTTAA
>taxon176299_03075
ATGGACAACCCGAGCCGATCCAATTCCACCTCACTCGATAGCTACTGGATGCCCTTTACC
GCCAACCGCCAGTTCAAGGCCAATCCCCGGCTGCTGACGAGTGCCGAGGGCATGTATTAC
ACCAGCAATGACGGCCGCCAGGTTCTCGACGGCACGGCAGGACTTTGGTGCGTCAATGCC
GGCCATGGCCGCCAGCAGATTGCCTCCGCCGTCAAGCATCAGCTTTCGACCTTGGATTAC
GCACCATCCTTCCAGATGGGCCATCCAGTCGCGTTTGAATTTGCCGAACGGCTGGCGGAA
ATCGCGCCCGGGCCGGAAGGCGGCAAGCTCGACCGTGTGTTCTACACCGGGTCCGGTTCG
GAATCGGTCGATACGGCGCTGAAGATCGCCATCGCCTATCAGCGCGCCATCGGTCAGGGC
ACCCGCAGCCGCCTCATCGGTCGTGAGCGCGGTTATCACGGCGTCGGTTTCGGCGGCATC
TCCGTCGGCGGCCTCGTCAACAACCGTCGGGTTTTCCCGCAGATTCCCGCCGATCATCTG
CGCCATACCCATGATCTTGCCAGAAACAGCTTCGTGAAGGGTCAGCCCGAGCACGGCGCG
GAGCTTGCCGACGATCTGGAGCGGCTGGTCGCGCTGCATGGCGCGGAAACCATCGCCGCC
TGCATCGTGGAACCCGTGGCCGGCTCCACCGGCGTTCTGGTGCCGCCGAAGGGTTATCTG
GAGCGCCTGCGTGCCATTTGTGACAAGCACGGCATCCTGCTGATCTTCGATGAGGTCATC
ACCGGTTTCGGTCGCATGGGCTCTTCCTTCGCCAGCAACTATTTCGGCGTTACGCCTGAT
ATCGTCACCACGGCCAAGGGCCTGACCAATGGCGCCATCCCCATGGGTGCCGTCTTCACC
AGCCGCAAGGTACATGATGCCTTGATGCACGGCCCGGAAAACCAGATCGAACTGTTCCAC
GGCTATACCTATTCCGGCCACCCGGTCGCCTGCGCCGCCGGCATTGCGACCCTTGATATC
TACCGCGATGAGGGTCTATTTACCCGCGCCGCCGAATTGCAGGATGCCTGGCACGACGCC
ATCCATTCGCTGAAGAGCGCGGCGAATGTCATCGACATCCGTACCATCGGTTTCATTGCC
GGCATTGAACTGCAGTCGCGGGAAGGTGCTGTCGGCGCACGCGCCTATGATGTCTTTGTG
GATTGCTTCGAGCGCGGCCTGCTCATCCGCGTCACCGGCGACATCATCGCCCTGTCGCCG
CCGCTGATCGCCGAGAAATCCCATTTCGACGATATCGTATCCATTCTGGGCGACGCGCTG
AACCGCGCCGTTTAG
>taxon176299_03494
ATGGACGAAACAAGCACCACCGAAACCGTCGCCGCCGCAGAACTGCGCCAGTTCATCGAG
CGCGTCGAGCGCCTCGAAGAAGAAAAGGCTGCCATTCAGGGTGATATCAAGGATGTCATG
GGCGAGGCGAAGGGCCGTGGCTACGACACCAAGGCGATCCGCACCATCATCCGCCTGCGC
AAGAAAGATGCCAACGAGCGCATCGAGGAAGAAACCATTCTTCAGACCTATATGGCCGCG
CTCGGCATGGAATGA
>taxon176299_03638
ATGAACGCTTATCTGAAGCTCGATCATATCGACAAATATTTCGACAAGGGCGGTTCGCGC
GCCGAGGTGCTGAAAGGCATCAACCTGACCATCGAGAAAGGCGAATTCGTCTCCGTCATC
GGCCATTCCGGCTGTGGCAAGTCCACCATGCTCAACCTCATCGCCGGGCTGACGAAGGTT
TCGGCCGGTGCCGTTCTGCTCGAAAACCGTGAGGTTAACGAGCCGGGTCCGGAGCGCGCC
GTCGTGTTCCAGAACCACAGTCTGCTGCCGTGGCTTTCGGTTTACGAAAACGTCAATCTT
GCCGTCGCCAAAGTCTTCCGCAACACCAAGACGCGGACTGAGCGGCACGACTGGGTCATG
CGCAATCTCGACCTCGTGCAGATGGCCCACGCCAAGGACAAGAAACCGTCCGAAATTTCC
GGCGGCATGAAGCAGCGTGTCGGCATTGCCCGCGCGCTCGCCATGGAACCGAAGATTTTG
CTGCTGGACGAGCCTTTCGGGGCGCTGGACGCCCTGACCCGCGCCCATCTTCAGGATGCG
GTGATGGAAATCCACGCCCGGCTCGGCAACACCATGGTCATGATCACCCATGATGTGGAC
GAAGCGGTGCTGCTCTCCGACCGTATCGTGATGATGACCAACGGTCCGGCCGCCCATATC
GGCGAAGTGCTGGACGTGCCGCTGGCCCGCCCGCGCAACCGCATCGAGCTTGCATCCGAC
AAGATCTACCTCAAATGCCGCGAGGCTGTGCTGAAGTTCCTTTACGAACGTCACCGCTTC
GTCGAAGCCGCGGAGTAA
>taxon176299_03708
ATGTCGAAGCTTGAAGTCCTCACTCCCGCAAACAGCCAGTTGATCTTCATCGACCAGCAG
CCGCAGATGGCTTTCGGTGTGCAGTCGATCGACCGCCAGACCCTGAAGAACAATGTCGTC
GGCCTCGCCAAGGCGGCAAAGATCTTCAACATCCCGACAACCATCACCACGGTCGAAACG
GAAAGCTTCTCCGGCAACACCTTCCCGGAGCTGCTCGCGGTCTTCCCGGAAAACGATATT
CTCGAACGTACCTCGATGAATTCCTGGGATGACCAGAATGTCCGCGATGCGCTGGCGAAA
AATGCCGCCACCGGCCGCAGGAAGATCGTCGTCTCCGGTCTGTGGACGGAAGTGTGCAAT
ACCACCTTCGCACTCTCGGCGCTGCATGATGTCGCGGATTACGAGATTTACATGGTGGCG
GATGCCTCCGGCGGCACTTCTCTCGATGCGCATAAATATGCCATGGACCGCATGGTGCAG
GCGGGTGTCATTCCCGTCACCTGGCAGCAGGTGCTGCTGGAATGGCAGCGCGACTGGGCC
CGCAAGGAAACTTATGACGCCGTCACCTCGCTGGTGAAGGAACATTCCGGCGCCTACGGC
ATGGGCATCGATTATGCCGTCACCCATGTCCATGGTGGTGCAGAGCGCGTCAAGCACGGC
AAGCGCATCGGCCCGAACCCCGCGAAGTAA
>taxon176299_03710
ATGCCGACACGACGCACTTTCCTCGGCGCGGCATCCAGTCTCGCCTTTCCGAATCTGTTT
TCACCGGCTAAGGCCGCTGATCCCATCAAGAGCGGAGCTTCGTCCATGCATCCAGATACC
ATCCTTCACAATGGCCGCGTCACGACACTTGATCGCGGCAATCCGAATGCAACGGCAGTC
GCCATCAAGGATGGTCTGTTTGTTGAAGTGGGAAGCGATGCCGAGGTCATGGCCCTTGCC
GGGTCGGAAACGAAGATCATCGATCTCAAGGGCAAGCGCGTGCTGCCCGGCCTGATCGAC
AACCACACACACGTCATTCGTGGCGGCCTGAACTTCAACATGGAACTGCGCTGGGACGGC
GTTCGCTCGCTTGCCGATGCCATGTATATGCTGAAGCGCCAGGTGGCAATCACGCCGGCC
CCGCAATGGGTGCGCGTCGTCGGTGGTTTCACCGAGCATCAGTTCGTCGAAAAGCGTCTG
CCGACCATCGAGGAAATCAATGCGGTAGCGCCGGATACGCCGGTCTTCCTTCTGCATCTC
TATGACCGGGCGCTGCTGAACGGCGCAGCTCTACGCGCCGTTGGCTATACCAAGGATACG
CCGAACCCGCCCGGCGGCGAGATCACCCGTGATGCCAACGGCAATCCCACGGGTCTGCTG
CTCGCCAAGCCGAATGCCGGCATTCTCTATTCGACGCTCGCCAAGGGGCCGAAACTACCG
CTCGATTATCAGGTCAATTCCACCCGCCACTTCATGCGCGAGCTGAACCGGCTGGGTGTG
ACCGGCGTGATCGATGCGGGTGGTGGTTTCCAGAACTATCCTGACGATTACGAGGTTATC
CAGAAGCTGTCGGATGAGAACCAGATGACGGTTCGGCTGGCCTACAACCTGTTCACGCAG
AAGCCGAAGCAGGAAAAGGAGGACTTCCTCAACTGGACGTCATCGGTCAAATACAAGCAG
GGCAACGATTATTTCCGGCATAATGGTGCGGGCGAAATGCTGGTGTTTTCCGCCGCCGAT
TTCGAGGATTTCCGTCAGCCGCGACCCGATATGCCACCGGAGATGGAAGGCGAGCTTGAA
GACGTTGTCCGTATTCTGGCGGAAAACCGCTGGCCCTGGCGTCTGCATGCCACCTATGAC
GAGACCATTTCGCGGGCGCTGGATGTCTTCGAAAAGGTCAATCGTGATATCCCGCTCGAA
GGACTGAACTGGTTCTTCGACCATGCGGAAACCATCTCTGACCGCTCGATCGATCGCATC
GCCGCCCTTGGTGGCGGCATCGCCACCCAGCATCGCATGGCCTATCAGGGCGAATATTTC
GTCGAACGTTATGGCCAGGGCGTGGCGGAAGCCACACCGCCGATTGCGCGGATGCTGGAA
AAGGGCGTGAACGTCTCGGCGGGCACGGATGCAACGCGCGTTGCCTCCTATAATCCGTGG
GTATCGCTGTTCTGGATGGTGACCGGCAAGACAGTCGGCGGCATGCAGCTCTATCCGCGC
GCCAATTGCCTCGACCGTGAAACGGCGCTGCGCATGTGGACGGAAAAGGTCACCTGGTTC
TCCAACGAAGAGGGCAAGAAGGGCCGCATCGAGAAAGGGCAGTTCGCCGATCTCGTCGTG
CCGGACAAGGATTATTTCTCCTGCGCGGAAGATGAAATATCCTTCCTCACCTCGGAACTG
ACCATGGTGGGCGGCAAGATCGTTTATGGCGCCGGCGACTTCAGGGTGCTCGACGAGAGT
AATATTCCGCCCGCCATGCCCGACTGGTCGCCGGTCCGCACCTTCGGCGGTTATGCCGCC
TGGGGCGAGCCGCAGGGTGCCGGAAAGAACTCGCTGAGACGCGCCGCGATCACCTCCTGT
GGTTGCGCCAGTGATTGCGGTGTTCATGGTCACGACCATGCCGGTGCCTGGACATCGAAA
CTGCCGATTGCCGATCTGAAGGGCTTCTTCGGCGCATTGGGCTGTTCCTGCTGGGCAGTC
TGA
>taxon176299_03833
ATGGCAGCCACCATCCGTTATCACGAAGGCGATATTTCCGCCGAAGATGCCGCGCGCTAC
AAGGGCGCCATCGCCATCGATACGGAAACGCTGGGGCTGGTGCCGCGACGCGACCGTCTC
TGCGTCGTGCAGCTTTCGTCCGGCGACGGCACGGCTGATGTCATCCGCATCGCGGCCGGC
CAGAAGCAAGCCCCGAACCTCGTCCACATGTTGGCTGATCCCGCCCGCCAGAAGATTTTT
CACTATGGCCGTTTCGATATCGCCGTTCTGTTCCACACCTTCGGGGTCACGACCACGCCG
GTCTTCTGCACCAAGATCGCCTCGCGCCTCTGCCGCACCTACACAGATCGGCATGGGCTG
AAGGACAATCTCAAGGAAATGCTGGAAGTCGATATTTCCAAGGCGCAGCAATCCTCCGAC
TGGGCGGCCGAGACGCTGTCGCCCGCGCAGCTCGAATATGCCGCCTCCGACGTGCTCTAT
CTGCATGCCCTGCGCGACAAGCTGACGGCGCGTCTTATCCGCGATGGCCGCATCGAGCAT
GCCGACGCCTGTTTCGCCTTTCTGCCGACCCGTGCGAAGCTTGATCTTCTCGGCTGGGAC
GAGACGGATATTTTCGCCCATAGCTGA
>taxon176299_03944
GTGACACTGGACCTCTCCAAATTTGCTGCCGAAAAGGGCATCAAATATTTCATGATCAGC
TATACCGATCTCTTCGGCGGCCAGCGCGCCAAGCTGGTGCCGGCGGAAGCGATCGCCGAT
ATGCAGAAAGGCGGCGCGGGTTTTGCCGGTTTCGCCACATGGTTCGATCTGACGCCTGCC
CATCCCGATCTTTTCGCCGTGCCGGACGCCTCCTCGGTCATCCAGCTTCCGTGGAAAAAG
GACGTCGCCTGGGTGGCAGCCGATTGCGTCATGGAAGACCAGCCGGTGGAGCAGGCACCG
CGCGTGATGCTGAAAAAACTCATCGCGGAAGCGGCGGGCGAGGGGCTCAGGGTCAAGACA
GGCGTCGAGCCGGAATTTTTCCTGATTTCGCCTGACGGTGCGAAAATCTCCGACGAATAC
GACACGGCGGAAAAGCCCTGCTACGACCAGCAGGCGGTGATGCGCCGTTATGACGTTATC
GCCGAGATTTGCGACTACATGCTGGAGCTGGGTTGGAAGCCCTACCAGAACGACCATGAG
GATGCGAATGGCCAGTTCGAGATGAACTGGGAATATGACGATGCGCTCCAGACTGCCGAC
AAACATTCCTTCTTCAAGTTCATGGTCAAATCCGTCGCCGAAAAGCACGGGCTGCGCGCC
ACCTTCATGCCGAAGCCGTTCAAGGGGCTGACCGGCAACGGCTGCCATGCGCATATCTCG
GTCTGGGATATGGACGGCAAGGTCAACGCCTTCGCCGACAAGGAAATGCCCTTCGGCCTC
TCGGCTAAAGGCAAGACCTTTTTGGGTGGCATCATGAAACACGCTTCAGCGCTCGCGGCG
GTTACCAATCCGACGGTCAATTCCTACAAGCGCATCAACGCGCCGCGCACCATTTCCGGC
GCGACCTGGGCGCCGAACACGGTGACCTGGACCGGCAATAACCGCACCCATATGGTGCGT
GTGCCGGGTCCGGGGCGTTTCGAACTGCGCCTGCCGGATGGTGCGGTGAACCCCTATCTG
CTGCAGGCCATCATCATCGCCGCCGGTCTCTCCGGCGTTCGCTCCAAGGCCGATCCCGGC
CCGCACTACGATATCGACATGTATCGTGAAGGCCATACCGTCACGGATGCACCGAAGTTG
CCGCTCAATCTTCTCGATGCGCTGCGCGAATATGAGAAGGATGCGGAGTTGCAGCAGGCG
CTCGGCATGGAATTCTCGAAGGCCTATCTCAAGCTCAAGCAGGGGGAGTGGAACAGCTAT
TGCGCACAGTTCACCGCCTGGGAGCACCAGACCACGCTCGACGTCTGA
>taxon176299_04426
ATGGATTGGAATCGCGTTGAAGGCAACTGGAAGCAGATGAAGGGTAAGGTCAAGGAGCAG
TGGGGCAAACTCACCGACGACGACCTCGACGTCATCAATGGCAAGCGCGAGCAGCTCGAA
GGGAAGATCCAGGAGCGTTATGGCTACGAAAAGGATCGAACCAAGAAAGATATCGACGAC
TGGTACGGTCGTCAGGGCTGGTAG
>taxon176299_04430
ATGTCTCGCAAGAAGCTCGATTTCCGCGCCGATGCCTATCGCCATGTGCTCGGCTTTGTT
TTCAACCATTGGAGCCACCGAAAGGCGCTCGTGGGTTTCATCATCGTGCTGGTGGTTGCC
AGCACGCTCGCCGAAGTGATGGTGCCGGTCTTTTCCGGCCGGATCGTTGATGCCATCGCT
GGTGACAATGGGGGTGCCAATGCGGGTGATGGCGCTCTGCGCGCTTTCGTCATCGTGGTT
GCGCTTGGCTTTACCAGTGTTGTGCTGCGCTGGTTCATCTTCAACGGCATCATCCGGCTG
ACGCTGAAGACCATGGCTGACGTCACCAATAACGGCTTCCACAAGGTGCAGCGTTTCTCC
ACCGACTGGCACGCCAACAGCTTCGCCGGCTCGACGGTGCGCAAGATCACGCGCGGCATG
TGGGCGCTGGATTCGCTCAACGACCTGCTGCTCGTTGCGCTCCTGCCCTCCATCGTCATG
CTGGTGGGCGCCACCGTAGTGCTTGGCAGTTACTGGCCGGTCATGGGCCTGATCGTCGGC
CTCGGCTCGCTGATCTATATCGGTGTCACGGTCGGGCTTTCGATGGGTTATGTGTCGCCG
GCGGCGCGGCTTGCCAATGCCTGGGACACCCGGCTTGGCGGCGCGCTGGCGGATGCGATC
AGCTGCAACGCGGTGGTCAAAGCCTTCGGTGCCGAAACCCGTGAAGAAACGCGGCTTGGT
CATGTGCTGGTGAAATGGGACAATCGGACGCGCAGAACCTGGAAACGTGGAACGCTGAAC
GGCACTATCCAGAGCTTCATGATGGTATCGATGCAGGCGGGCATCCTCGGCACCGGCCTC
ATCATGTGGCAGAAGGGTCTGGCGACAGCGGGCGACATCACCTTCGTGCTGGCGATGTTT
TTCGTGTTGCAGGGCTATCTGCGCGATGTGGGCCAGGATATCCGCAACCTGCAGCGCGCC
GTCAATGACATGGAAGAGCTGGTGCTGCTCGACAAGATGCCGCTGGGTGTCGAAGACAGG
CCGGACGCCAAGCGGATCAATATCGGCAAGGGCGAGATCGTCTTCGATCATGTCACCTTC
CAGTATGGCGCGCATGCAACCCCGCTTTATGAGGACTTCTCGGTCACCATCAAGCCGGGC
GAGCGTGTGGGTCTGGTCGGTCACTCCGGTTCGGGCAAGACAACCTTCGTCAAGCTCATC
CAGCGCCTTTACGACATAAAGGCGGGGGCTATCCGCATCGACGGGCAGAACATCGCCGAT
GTCACGCAGGCGAGCCTGCGCGGCCAGATCGCCATCGTGCAGCAGGAACCCATCCTGTTC
CACCGCACGCTGGCGGAAAACATCGCCTATGGCCGGCCGGATGCCTCGCGTCGTGAGATC
GAGCAGGCGGCGAAACAGGCGAGCGCCCATGATTTCATCATGTCCCTGCCGAAGGGTTAT
GAGACCATGGTGGGCGAACGCGGTGTCAAGCTGTCGGGCGGCGAGCGCCAGCGCGTCGCC
ATTGCCAGGGCGTTCCTGGCGGATGCGCCGGTGCTGATCCTAGACGAAGCGACGTCAAGC
CTCGACAGCGAAAGCGAAGTGCAGATCCAGCAGGCGATGGAACGGCTGATGGATGGCCGC
ACCACGCTCGTCATTGCCCACCGTCTTTCCACGGTCCGGGCGCTCGACCGGCTGCTGGTG
TTCGACAAGGGCAGGATTGTCGAGGAGGGCGACCATCAGGCGCTGATCCGCCTCCATGAC
GGCATCTACCGCCGGCTGTTCGAGCGGCAGGCGCTGGAACTGACCAAGGGCCTGGTGGCC
TGA
>taxon176299_04804
ATGACCAACAGACTTCAAAACAAGATCGCCGTCGTCACCGGAGCAACCAGCGGCATCGGC
CTTGCAACGGCCAAACTTTTCGCTGTCGAAGGTGCACGCGTCTACATCACCGGCCGGCGC
AAGGATGCCCTGGACAAGGCGGTGGCCGAGATCGGCCATGGCGCTGTCGGCGTACAGGCC
GACTCCGCAAGTAACGAAAATCTCGACAAGCTGTTCGCCCAGGTGAAGGCGGAGCAAGGC
CGCCTCGACGCCCTCGTTGTGAACGCCGGTGGCGGCAGCATGCTTCCGCTCGGCCAGATC
ACCGAGGAGCAGATCGACCACACCTTCGGCCGCAACGTGAAGGCTGTCATCTTCACGGTG
CAGAAGGCGCTTCCGTTGATGGGCAAGGGCGCATCCATCGTGCTGACCGGTTCGACCGCA
GGCACCGAAGGCACGGCCGCCTTCTCCGTTTACTCCGCCTCCAAGGCCGCCGTCCGCAAC
CTGGCCCGCTCCTGGGCGCTTGACCTGAAAGGCACCGGCATCCGCGTCAACGTCGTCTCG
CCCGGTGCGACACGTACGCCTGGCCTCGTCGAGCTTGCCGGTGACGACAAGGAACAGCAG
CAGGGCCTGCTCGACTATCTCGCCTCGCGCATCCCACTCGGCCGCGTTGGTGAATCCGAG
GAGATCGCCAAGGCAACCCTGTTCCTCGCCTCTGACGACGCGAGCTTCGTCAACGGCGCC
GAACTCTTCGCCGACGGCGGCCAGGCCCAGGTCTAA
>taxon176299_04951
ATGATCCCCGCAGGTGTAAAGGTCTTCCTCGCCAGCCATCCCATCGACTTCCGCAAAGGG
CCGGACAGCCTGCTGTCGCTGGTGCGTGATCCTGGCAGTGATCCATCCAACGGCTCGCTT
TATGTCTTCCGGGCCAAACGGGCCGACCGGATCAAGATCGTCTGGTGCGATGGATCCGGG
GTTTGCCTTTACGCCAAGCGGCTGGAGAAGGCGCAGTTTTGCTGGCCGCGGATAGGCCAC
AACCGAGTCCAGCTCAACCATGCCCAGCTCATGGCGCTCGTTGACGGCATGGACTGGAAA
CGGGTGCGCTCGGTGGCGGTGAAGCCGCCGGAGATTGTCGGGTAA
>taxon176299_04995
ATGAACATCACTGCCACCAGAGCAGGAGCCTATCGCATCGGCTCGCTTCTTGCCGATTTC
CAGCCGGATTTCGATTTCGCAGCACCCTTACCGCTGCCGGTCGCGGAATTCGAGGATCGT
CTGAGCCGCATCCGCCGTCAGGCAGTGGAGGCCGGACATGACGCGCTAATTGTCCATACT
GGCGGGGTGGGCTGGTTTCACACGTCGAACCACTATCTGCGCTACATCTGCGATTGGATG
CGGGAAGGCGTGCTGATCATCCCGACGGATGTCGACAAGCCTATGGTGCTTTTGTCCTTC
TTTACCCAGTCCGTACTTCTGCCGCCGGGCGGCGAACCGGTTCTGCTGGAGGACATCTGG
CAGATTGGTCCGATCGGGCGGGAATATGCCGATCGTCCGGGCGACAGCGTTATCAAGACG
GCAGAGAAATGCGCAGAACTGCTTGGAAACATGGGGCTATCGAAAGCGCAGATCGGCCGC
ATCGGTGACCGCACCTCGCTGACCTTCTGGGCAGGTCTCGATGAGTTGATGCCAAGGGTG
AAATTCGTCGCGGACAACGCCATTCTCGACCGCATGCAAAAGGTCCGCTCGCCGCGCGAG
ATCGAGATGTTTCGGGCCGCCGCCCAATTGGTCAGCATCGCCACGCAGGCGGCCTATCAC
GTGGCAAAACCCGGCGTGACTGACCACGAAATCTATGCAGCCTTCACCCAGGCGCAACTC
TCCTTCGGCGGCGAAACCGGTGATGGCTACCAGATCGGTATCAACGAGTTCGGCACCCAT
TGTGGCAAGCCTTATGGGCATGTCGTGCGACCGGGGGACCTGATCAATCTCTATGTCTCC
AATGTCACCTATCGTGGCTACACCGCGCAGACCGCTCGGATGATCGCAATCGGTGAGATC
ACTAAGCGCCAGGAAGAGGTGCTCGCCGCCTGTACCGAAGGCGTCAAGCGGGCTGAAAAG
CTGATCCGGCCTGGTGCGTTGATGCGCGATATCAACAATGCAGCCTTCGAACCGATGATC
GAGCACGGCATGCTGGCCTCACCGGAAGCCCGCACCATGCCGTACAACTGGGCACCGATG
GATGATGGCAGCGCGAGGCTTATCCCGCGGCAATATGTTAAGAACATCGACTGGGAGGCG
CAGGGCCGCACGCTCATGCATGTCTATCCGGCGACGCACGGCCCGCATAACCCCAACCTT
GGCCACTCGGTCGGCATGGCCGGCGGGCAGAACAGTTTCAACATCTCCTCCCACAATTAC
GACCGGATGGAAGAGGGCATGGTCTTCGTGCTGCACACCCAGTGGCTGGAACCGCTGTCG
GCCGGCTGCAATGTCGGTGACATGTACGTCGTGACCAAAGGCGGGTTCGAAAACCTGTCG
CGCCATACTCCGCTTGAAACCCACCGCATCGCTGCCGAGATTTGA
>taxon176299_05051
ATGTCCCGATGCTATACGCAGATCACCCTTGCCGATCGCCGCCGTCTTCATCATCTGGTG
GCGGCAAAGGTTCCCGTTAACGAGATGGCGCGTCAGCTTGGCCGTCATCGCTCGACCATT
TACCGTGAGATCAAGCGCAACACGTTTCATGACCGTGAACTGCCAGATTATGACGGCTAC
TACAGCACGGTTGCTCACGACATCTCCAGAGACCGTCGACGCCGATTGATAAAGCTGCGG
CGCCATCCGGCTTTGCGCGCCGAGATCATCAACCAGTTGGAGGCCCGCTGGTCTCCGGAA
CAGATTGCCGGACGTCTGCAGTCGGACGGCTTCGGTCGTATTCGCGTATGCAAGGAGACA
ATCTACCGCTTCATCTACAGCAAGGAAGATTACGCGCTTGGTCTCTATCAGTATCTGCCT
GAGGCTCGCCGCAAACGTCGCCCAATGCGTTCGAGGAAGCCGCGCGACGGTGCGTTTCCC
TCTACCCACCGAATATCCGAAAGGCCTGATTCATTGGAAATAGATCGAAGTTTGGACATT
GGGAGGGAGACCTCCTCATCTTTGAACGCCCACTCGGCCATGCCAATGTCACCACGCTCG
TGGAGCGCAAGAGCCGCTACACCGTTCTTATCAAGAACCCGAGCCGGCACTCGGGGCCAA
TCATGGATAAGATCGTCAGAGCGTTTTCGCTGTTGCCGGCATTCGCGCGTCAGAGCTTCA
CATTTGATCGGGGCACCGAGTTTGCCGGGTTCAGGGCTTTGGAGGAAGGGATCGGTGCGT
GCAGCTGGTTTTGCGACCCAAGCGCGCCTTGGCAAAAAGGGACCGTCGAGAATACCAACA
AGCGAATTCGACGCTTCCTGCCAGGCAGCACAGACCTGGCAGTCGTGTCACAGCGCGACC
TTCTCCGCCTCACGCGTCATATCAACGATCAACCGCGCAAATGCCTTGGATACAGGACGC
CGGCCGAGGTGTTCATAG
>taxon176299_05106
ATGACTGAACACCATGCCGAGCCCGTGAAATTCGCCTATTGGGTGCCGAATGTTTCCGGC
GGCCTCGTCATCTCCAATATCGAGCAGCGTACCAGCTGGACCATCGATTACAACCGCAAG
CTCGCGCAGATCGCTGAAGCGAGCGGCTTCGATTACGCGCTGAGCCAGATCCGCTTCACC
GCCGGCTACGGCGCCGAATTCCAGCATGAATCCGTGTCCTTCAGTCACGCTCTTCTGGAA
TCGACGACGACGCTGAAGGTCATCGCCGCCATCCTGCCTGGTCCGTGGAATCCGGCGCTC
GCCGCAAAACAGATTGCCACGATCAATCACCTCACCAACGGTCGGGTCGCGATCAACGTC
GTCAGTGGCTGGTTCCGCGGCGAGTTCCACGCCATTGGTGAACCGTGGCTCGATCACGAC
GAGCGCTACCGCCGTTCGGAAGAGTTCATCCGGGCTCTGCGCGGCATCTGGACGGAAGAA
AATTTCACCTTCCGCGGCGATTTCTATCGCTTCAACAATTATTCCCTTAAGCCAAAGCCG
ATCGATCCGCAGCCGGAAATCTTCCAGGGCGGTTCCTCGCGCGCGGCCCGCGATATGGCC
GCCCGCGTTTCCGACTGGTACTTCACCAATGGCAATACCCCGGAGGAGATCGCCAAGCAG
GTTGACGACATCCGTGCAAAGGCCAAGGAAAACAACCACTCTGTCAAGGTCGGCGTGAAT
GCCTTCGCCATCGTGCGCGAGACCGAGGAAGAGGCGAGGGCCGTGCTCGCCGAGATCATC
GAGAAGGCCAATCCCGAAGCGGTCAATGCCTTCGGCCATGAGGTTAAGAACGCCGGCAAG
TCTTCTCCCGAAGGTGAAGGCAACTGGGCGAAGTCCAGCTTCGAAGATCTCGTTCAGTAT
AATGACGGCTTCCGCTCCAACCTGATCGGTACGCCGCTTCAGGTGGCCGAGCGCATCGTC
AACCTGAAGCGCGCGGGTGCCGATCTCATTCTGTTAGGCTTCCTGCATTTTCAGGAAGAA
GTCGAATACTTCGGCAAGCATGTCATTCCGCTCGTACGCGCGCTGGAGCAGGCCGAAGTC
GGCGCGGCAATCGCCGCCGAATAA
>taxon176299_05158
ATGGACGCTACTCAACCCACCCTGGTGGCAGAAGACGTGCATAAAAACTTTGGGACGCTC
GAAATTCTGAAGGGGATTTCACTTACGGCCAATAAAGGCGACGTGGTCTCGATTATCGGC
AGCTCCGGCTCCGGCAAGAGCACTTTCCTGCGTTGTATGAACTTCCTCGAAACGCCGAAC
AAGGGCCGTATCGCGGTTGGGCAGGAAGAAGTTGTCGTCAAGACCGATGCGGCTGGCCGA
TTGATCGGCGTCGATCGCAAAAAGATCGAACGCATGCGCATGCAGCTCGGCATGGTGTTC
CAGAGTTTCAACCTGTGGGGACATATGACCGTCCTGCAGAACGTCATGGAAGGGCCTCTC
CACGTTCTCAAGCAACCCAAGGGCGAAGTGCGCGACCGCGCGATGGATTTTCTGGACAAG
GTCGGCATCGCAAACAAACACGCCGCCTATCCGTCTCAACTGTCCGGCGGGCAGCAGCAG
CGCGTCAGCATCGCACGCGCGCTGGCCATGCAACCGAGCGCCCTTCTCTTCGACGAACCG
ACCTCTGCTCTCGATCCGGAATTGGTGGGCGAAGTCCTGAAGGTGATCAGGAAGCTCGCC
GAAGAGGGACGGACCATGGTCGTGGTGACGCACGAAATGGGTTTTGCTCGCGATGTATCG
AGCAAAGTTCTCTTCCTCGAAAAGGGGCAAATTGAAGAGCAGGGAACGCCACAAGAAGTG
TTCCAGAATCCGACGTCACCAAGGTGTCGGGCCTTCCTCTCCAGCGTTCTGTGA
>taxon176299_05163
ATGGCCCCCAACATGAACATTCAACTCAGACGTTTTTCGGCCACGCTGACTGCTGCAACG
ATCGTCGCCGTCATCGTGCCGTTTTCGGCTTCTCTTTCCTCCCGCGCGCTCGCGGCCGAT
GGCGTCACAGCCAACGAAGCGAAGGGCATGGGGATATCCGGACAGTGGCGCGGCAGTCGC
GGCCTCGTGACGAAAGGACCGGACGGAAAGGTGATCTTCCTCTATGGAGAAGTGCAGCCG
TCCGTGGTCTGCTCGCCCTTGCAGGTTTGCGACATCGAGCTTCAGGGCGGCGAGGTGGTC
CGCGACGTGCTGGTCGGCGACACGGTTCGCTGGAAGGTCGAGCCTGCAACCTCGGGCGCT
GCCGGCGGGCAGGCGATCCACCTGATCGTCAAGCCGTCGGAGCCAAACCTCGTCACCTCT
ATGGTGGTGACGACCTCGCGGCGCACCTATCACATCCAGCTCAAGTCGCATGCAAACCAA
TATATGGCGCGCGTCGGCTTCGAATATCCGGAAGACGTCTCCGCCAGGCTCGCCGACATC
AATGCGCGAATGGAGGCGAACACCATTCCAGGCGCCGGCGTTCCGGCTGAGCAGCTCAGT
TTTTCCTATTCCGTCTCAGGCAGCGCCGGCTGGCGGCCGACGCGCCTCTATTCGGACGGG
GAGAAGACCTACATCCAGTTCCCGCGCTCGATCTCCGGCCAGGACGCGCCGGTCCTCTTC
GTGGTCTCCGGTGGGCAGAACCGCATCGTCAACTACCGGATGAAGGGAGATATGATGATC
GTTGACTATAACGTCGACCGTGCGGTCCTCGTCTCCGGCGTCGGCTGGAAACAGGAGAAA
GTGACGATCCGACGGGGAGGGCGGTGA
>taxon176299_05164
ATGGCCGGACGTACCCCGCCCGACAATCCCTATATTGCTGCGAGAACCGAATGGAATGAG
CGCTATGGCTCCTATGTGAAGGCGGCGGCAGCCTGGCGTCTGGTCGGCGTCACCGGGATG
ATCATGGCGGTGATCGGTTTCAGCTACGCGCTCTACCAGAGCACGCAGGTCAAGCTGGTG
CCGTATATCGTCGAGGTCGACAAGCTTGGGACTGCCTCCAACGCCGGCTTCCCTCAGCAG
ATCGAATATGCCGATCCGCGCGTGGTGCGCGCCACGCTTGGCAGTTTCGTTTCGAACTTC
CGGTCTGTTACGCCGGATGCGGTGGTGCAGAAGCAATATATCGACCGCACCTATGCGCTG
CTTCGGACCTCGGATCCCGCGACCGAAAAGGTCAACGCCTGGTTCCGCTCCTCCTCGCCG
TTCGAGAAGGCGAAGAACGCGACCGTCGCCGTCGAGGTCAACAACATCGTCGCGCTGTCG
AACCAGAGCTACCAGATCGACTGGACGGAGTTCGAGCGCGATCGCCGCGGCAAGGAGACC
GCAACACGCCGGTTCCGCAGCATCGCCACGGTAACACTCACGCCGCCGCAGGACGAGGGC
GTCATCCGACTGAACCCGATCGGTCTCTATCTCCGGGATCTCGACTGGACCGCGCAGCTT
TGA
>taxon176299_05165
ATGGTAGTCGTTCGTCCCTCTCGCCGCCTGGAAATGACCTTCATCGTGATGGCAATCGTA
CTGCTTGCGACCGCGCCGGCCTTCGCCCAGCAAGGCACGGTCCTGACCACATTGGAAAAC
CAGGTGGTCACCGCCGCCAAGGGCTGGGAGACGACGATCCTGAACGCGGCCCGATCGTTG
TTCTGGATCCTCGCCGGAATCGAGATCGGCATCGCCGCCGTCTGGCTCGCAATCAACGCC
GCGTCGCTTGATGCCTGGTTCGCCGAGCTTGTCCGCCGCATCATGTTCATCGGCCTTTTC
GCCTTTATCCTCGAGCGCGGCCCGGCGTTGGCGAAGGCGGTGGTCGACAGCCTGTTCCAG
ATCGGCGCCGGTGGCGGCTCGGCCTCGCCCGCCAACATCTTCGATGCCGGCATCCGCGTC
GCCTCGAAAATGTCCGAGCAGGCGAAGTTCGGCCTGTTCGAGGACAACGCGCTCGCCATC
GCGGCGGTCTTTGCGATGGTCGTGGTCGTCGTCTCCTTCTCATTGGTGGCCGCAATCTTT
GTGGCGGTCATGGTGGAGATGTATGTCGGGCTTCTGGCAGGAATGATCATGCTCGGGCTG
GGTGGCTCGTCCTACACCAAGGATTTTGCGGTCCGGTATCTCGTCTACGCCTTCTCGGTC
GGCATGAAGCTGATGGCTCTGGTGATGATCGCCAAGATCGGTTCGGACATCCTGATCGGA
CTGGCCGAGGCGCCGACGGCAACCTCCGACCAGTTTATCACGACACTTGCCATCGCCGGC
ATATCGGTCGTCGTGTTCGTCATCGCCATGTACGTGCCGCCGATCATCCAGGGCGTCGTC
CAGGGTGCATCGGTCTCGGGCGGCATGGAGGCAATCCGCCACGGTGGTCAGACGGCCGCC
TTCGCCGCCGGCGGCGCTTTCCTTGGCGCAGGCGCCGCGATGAAAGGGGCGCAATCGGCA
AGTACGGCGAGGGCTGAGGGCTCATCGATGGCCGGGGCGGCGCTCCGTGGCATGGCGTCC
GGCATCGGCAACGCCGGATGGGCGGCGGGCTCGGCAGCAAAGGAGAAGGCGATTGCCTCG
CCCGGTGCCTATGCCGGCTCGCTGCTCGGTCTCGCCAACGCCAAGCTCGACCAGACGCGG
CAATCCGGCAGGCCCTCGGCGCCTCCTCCGCCTCCACCCGTCAACGAAAACAAATAA
>taxon176299_05167
ATGCCGAGACACTTTTCCCGGCCGCTTGAAGCGGCGCGCGTTGCTATGATCACGGCCATC
GTTATCCTGGTCGCTTTCCCAACATATGCTGGCGGCGTCACCGGTCAGGCGACCGAATGG
ACGCAGCTTGCCAACAATGCCGAGCTTATCAGCCTCGTCGGCAAGTCGGCCGAGCAGGTG
AATAACCAGATCACGCAGATCAGCCAGCTTGCGGAGCAGATCCAGAACCAGATCAACATC
TACAAGAACCTGCTGCAAAACACCGCGCAGCTACCGAACCACATCTGGGGTCAGGTCGAG
AATGACCTCAGCAAGCTGCAGAATATCGTCGCGCAGGGGCAGGGCGTCGCATTCTCGATG
GGCAATATCGACGACGTCCTGAAGCAACGCTTCCAGAGCTTCGCAGACATGAAGACCAAC
TTGCCCGACGGCCAGAGCTTCTCGTCGACCTATCAAGGCTGGTCAGACACCAATCGCGAC
ACGATCGCCGGCACGTTGAAGGCGGCGAATCTGACAGCCGAGCAGTTTTCCAGCGAGGAA
TCCACCATGTCCTCGCTGCGCTCTCTGTCGGAGAGCGCCGACGGCCAGATGAAGGCCCTG
CAGGTCGGGCATCAGATCGCCACGCAGCAGGTGGCGCAGATGCAAAAGCTGCGCGGGCTC
GTCTCGCAGCAGATGACGATGATGGGCACATGGTTCCAGTCCGAGCAGGCACAGAAGGAT
CTGGCCCAGGCCCGGCGTGAACAGTTCTTCAACGCGCCGACCAATGACATCCGCGGCGGC
CAGACGATGGAGCCGCGCTGGTGA
>taxon176299_05168
ATGGTGGCACTGAAACAGTTCCGACACTCCGGCCCGTCCTTCGCCGACCTGGTTCCCTAT
GCTGGACTGGTCGACAACGGCGTGATCCTGCTGAAGGACGGCTCGCTGATGGCTGGCTGG
TATTTTGCCGGGCCGGACAGCGAAAGTTCGACCGACGCCGAGCGCAATGAGGTCAGCCGG
CAGATCAATATGATCCTCTCCCGGCTGGGCTCGGGCTGGATGATACAGGTCGAAGCGTTG
CGCGTCCCGACGATCGACTATCCGGCAGAGGACGCCTGCCATTTCCCCGATCCGGTGACG
CGTGCGATTGACGCCGAGCGCAGATCTCATTTTGAGAGGGAGAGCGGACATTTCGAGAGC
CGACACGCCCTGATCCTGACCTGGCGGCCCCCCGAGCCAAGGCGATCGGGGCTGACGCGC
TACGTCTATGCCGATGCAGGGAGCCGTTCTGCCACCTACGCGGATACGGCGCTCGATTCC
TTCCGCACTTCGATCCGCGAAGTGGAGCAATATCTTGCCAATGTCGTCTCCATACGCCGC
ATGATGACCCAGGAGACGCAAGAGCGTGGCGGTTTCCGCCGCGCGCGCTACGACGAGCTG
TTCCAGTTCATTCGCTTCTGCATCACTGGCGAGAACCACCCCATCCGCCTGCCGGATATC
CCGATGTATCTCGATTGGCTGGTCACCGCTGAGCTCCAGCACGGCCTGACGCCGACCATC
GAGAACCGTTTCCTCGGTGTCGTCGCCATCGACGGCCTGCCGGCGGAGAGTTGGCCGGGA
ATCCTGAACAGCCTCGACCTGATGCCGCTCACCTATCGATGGTCGTCGCGCTTTGTCTTT
CTCGATGAGCAGGAGGCACGCTCGAGGCTGGAGCGCACCCGCAAGAAGTGGCAGCAGAAG
GTCAGGCCGTTTTTCGACCAGCTTTTCCAGACGCAGAGCCGCTCGGTCGATCAGGACGCC
ATGATGATGGTGGCCGAGACCGAGGATGCAATCGCTCAAGCCGCCTCGCAGCTCGTCGCC
TACGGCTACTACACGCCGGCCATCATCCTGTTCGACGAAGTCCAGCCACGCCTTCAGGAA
AAGTGCGAGGCGATCCGCCGCCTGATCCAGGCCGAGGGCTTTGGCGCCCGGATCGAAACT
CTCAACGCAACCGACGCTTTTCTCGGCAGCCTGCCGGGCGTTTCCTATGCCAACATCCGC
GAGCCGCTGGTCAATACCCGCAATCTCGCCGACCTCATCCCGCTGAACTCGGTCTGGTCC
GGAAACCCGGTCGCACCGTGCCCGTTCTATCCGGCCGGCTCACCGCCACTCATGCAGGTC
GCCAGCGGATCGACGCCATTCCGCCTTAGCCTCCACGTCGACGATGTTGGCCACACGCTC
GTCTTCGGTCCGACGGGTTCTGGAAAGTCCACCCTGCTGGCGCTGATCGCCGCGCAGTTT
CGCCGCTATGCCGGCGCGCAGATCTTCGCCTTTGACAAGGGCCGCTCCATGCTGCCGCTG
ACGCTCGCCATCGGCGGCGATCACTACGAGATCGACGGCGACGCGGCCGGAGAAGGGGAG
GGAGCATCGCCACGACTGGCCTTCTGCCCGCTCGCCGAACTCTCGACCGATGGCGACCGC
GCCTGGGCAGCCGAGTGGATCGAGACACTTGTCGCGCTGCAGGGCGTCACTGTCACGCCT
GACTATCGCAACGCCATTTCCAGACAGTTGGTCTTGATGGCGGAATCGCGCGGCCGCTCG
CTCTCGGACTTCGTCTCCGGGGTGCAGATGCGCGAGATAAAAGACGCGCTGCACCACTAC
ACCGTCGATGGGCCGATGGGTCAGTTGCTCGATGCCGAAGAGGACGGACTGGCGCTCGGC
GCCTTCCAGTGCTTCGAGGTCGAGGAGCTGATGAACATGGGCGAGCGCAACCTCGTACCG
GTCTTGCTCTATATGTTCCGGCGTGTCGAGAAGCGTCTGACCGGCGCTCCAAGCCTGATC
ATCATCGACGAAGCCTGGCTGATGCTCGGTCATCCGACCTTCCGCGACAAGATCCGCGAA
TGGTTGAAGGTCCTGCGAAAAGCCAATTGCGCGGTCGTACTCGCCACGCAATCGATCTCG
GACGCGGAGCGCTCCGGCATCATCGACGTGCTCAAGGAGTCCTGCCCGACCAAGATATGC
CTGCCCAACGGCGCGGCACGCGAACCAGGGACACGCGAGTTTTATGAGCGGATCGGCTTC
AACGAGCGGCAGATCGAGATCGTCGCAACCGCCATGCCGAAGCGCGAATATTACGTCGCC
TCGCCGGAGGGTCGCAGGCTCTTCGATATGTCGCTCGGTCCCGTGGCGCTCTCCTTCGTC
GGTGCGTCCGGCAAGGAGGATCTGAAGAGCATCCGCGCCCTTCATTCTGAAAACGGGGCG
GATTGGCCCATTCACTGGCTCCAGCAAAGGGGGATCGCCCATGCCGAGACACTTTTCCCG
GCCGCTTGA
>taxon176299_05169
ATGGCTGAGCCGGGTTCCAACCTTGCGCGTTCTCGGGTCCACCGGGCGCTGTCGCGCCCG
AACCTGCTGATGGGCGCCGACCGCGAGCTGGTATTGCTCACCGGGCTTGCCGCCGTGATC
CTGATCTTCGTCGTGCTGACGTGGTACGCCGCATTGTTCGGCGTCGCGATCTGGCTCGTT
GCGGTCGCGGCCCTTCGCATGATGGCGAAATCCGACCCGCTGATGCGCCGCGTTTATCTG
CGGCATGTCTCCTATCGGTCCCACTATCGGCCGACCTCGACGCCCTGGCGCAAGTTTTGA
>taxon176299_05223
ATGACTGCTGCCCGCGAAAGGGTAATCTGCGATCTGCGGGAGCGTATTGCATCGCTCGAA
ACCAGCACGGCGAAAAAAGCCGGTTGGTTGCCATTTGGCGTGCCGGAGATGGATGCGGTT
CTGCCTGGCGGCGGCCTTGCTCATGGCGCGCTTCACGAATTTGCCGGTGGTGGATCGGGC
ACCGTCGATGGTGCGGCCGCTGCTCTTTTTGCAGCCGGCATAGCGGCACGGACGAAGGGG
CCGATCGTGTGGTGTCTGACGCGACCAGATCTGTTTTTCCCCGCGCTTGCGCAGGTCGGA
CTGCATCACGACCGGATAATCTTCGTCGAGTCCGACAAGGAGGAAGACGTGCTCGCCAAC
ATGGAGGAGGGGCTGTCCTTTGGTGGGCTCGGCGCCGTCGTCGGTGAACTCGTTCGCCTG
CCGATGGTCAGCTCGCGCCGCCTGCAGCTGGCGGCCGAGCGCACGGGGACAATGGCATTG
GCTGTGCGTCGTTGGAGGCGGCAGACAGAGGCCAATGATTTCGGGCAGCCGACGGCGTCG
ACCACGCGGTGGCGGGTGAGCGTGATGCCATCGGAGGATTTGCCAGTGCCGGGTGTGGGG
AGGGCCCAATGGTTGCTGGAATTGATGCGCGTGAAAGCGGGTGAATGTGCTGAGTTTCTC
GTGAGGGCGTGCGATGACAAGGGTTGTCTCGATCTATCTTCCGGATCTGCCGACGGATCG
CATTCGTCGCGCCGATCCATCCATTCCGCCTGA
>taxon176299_05225
ATGAGCTATGCGGAGCTGCAGGTCACAACGCACTTTTCCTTCCTGCGCGGAGCAAGCTCG
GCGCAGGAACTGTTCGAGACCGCCAAGGCTCTCGGTATTGAAGCCCTCGGCGTGGTGGAT
CGCAATTCACTGGCCGGAATTGTCCGGGCGCTTGAGGCGTCGCGCGCTACGGGGTTACGC
CTCGTCATCGGTTGCCGGCTCGATCTCGCCGACGGCATGTCGGTGCTGGTCTATCCGACC
GACCGGGCTGCCTATTCGAGGCTGACCCGGCTCATCACGCTCGGCAAGTCGCGCGGCGGC
AAGAACAACTGCCTCCTGCACTGGGACGATGTCGTCGCCTACACCGACGGCATGATCGGC
ATTCTGGTGCCGGACCTGCCGGATGACCTTTGCGGGATCCAGCTGCGCAAGATGGCCGAG
CTGTTCGGCGATCGCGCCTATGTGTCGCTCTGCCTGCGGCGGCGGCAGAACGACCAGCTG
CGCCTGCATGAGATTTCCAATCTCGCCACGCGGTTCAAGGTACGGACGGTCGTCACCAAT
GATGTCCTCTTCCATGAGCCAGGCCGCCGGCAGTTGCAGGACATCGTTACCTGCATTCGC
ACCCGCACGACGATCGACGAGGTCGGTTTCGAGCGCGAGCGCCACGCCGACCGCTATCTG
AAGCCGCCGGAAGAAATGGAGCGGTTGTTTCCGCGATACCGGCAAGCCCTCGCGCGAACC
ATGGAGATCGTCCGTCGCTGCACGTTCTCGCTCGAGGAACTCACCTACCAATATCCGGAG
GAGGCGATCGTGCCGGGCAAGGATGCTCAGGCCTCGCTGGAACATTATGTCTGGCAATGC
GTGCCCGACCGCTATCCGGAGGGACTACCGCCCGACGTGTTGAAGGTCGTGCGGCACGAG
CTCGATCTCATCCGTACCATGAAATACGCCCCGTATTTTCTGACCGTCTTTTCGATCGTG
CGTTATGCCCGGTCTCAAGGCATTCTCTGCCAGGGGAGGGGCTCCGCCGCCAACAGTGCC
GTCTGCTACATCCTCGGCATTACCAGCATCGATCCCTCGACCAACGACCTTCTGTTCGAG
CGTTTTGTATCCCAGGAGCGCGACGAGCCGCCGGACATCGATGTCGATTTCGAGCACGAG
CGGCGCGAGGAGGTGATCCAGTGGATCTATCGAACCTATACCAGAGAAAAGGCAGCGCTC
TGCGCCACCGTGACGCGCTACCGGGCGCGCGGCGCGATCCGCGATGTCGGCAAGGCGCTC
GGCCTGCCGGAGGACGTGATCAAGGCGCTGTCATCCGGCATGTGGTCCTGGTCGGAAGAG
GTCTGCGATCGCAATGTCCGCGAGCTCAATCTCAATCCAGACGACCGGCGTCTTGTGCTG
ACTTTGAAGCTCGCACAGCAACTGATGGGCGCCCCGCGCCATCTCGGCCAACACCCCGGC
GGTTTTGTCCTCACTCATGATCGGCTCGACGATCTCGTGCCGATCGAACCGGCGACGATG
AAGGACCGCCAGATCATCGAGTGGGACAAGGACGACGTCGAAGCGCTGAAATTCATGAAG
GTGGACATCCTGGCGCTTGGAATGCTGACCTGCATGGCCAAGGCCTTCGATCTGATCCGC
GAGCACAAGGACCGCGATCTTGATCTCTCGAAAATCGAGCAGGAGGATTCTGTGACCTAT
GCGATGATCCGCAAGGCCGATACGCTCGGCACGTTCCAGATAGAAAGCCGCGCGCAGATG
GCGATGCTGCCGCGGTTGAAACCCCGGACCTTCTACGACCTTGTGGTACAAGTCGCAATT
GTCCGGCCCGGTCCGATCCAGGGGGACATGGTGCATCCCTATCTGCGCCGGCGAGAAGGC
AAGGAGGCAGTCGAATATCCGACGCCGGAGCTGGAAGCGGTGCTCGGCAAGACGCTCGGC
GTGCCGCTGTTTCAGGAGTCGGCGATGCGGGTCGCGATGGTCTGCGCCGGCTTTACCGGT
GGCGAAGCCGACCAGCTGCGCAAGTCGATGGCGACTTTCAAGTTCACCGGCGGCGTCTCG
CAGTTCAAGGACAAACTCGTCTCCGGCATGGTGAGGAACGGCTACGCGCCGGAATTCGCC
GAAAAGACCTTCTCCCAGCTCGAAGGCTTTGGCTCCTATGGTTTTCCGGAGAGCCACGCG
GCTTCGTTCGCGCTGATCGCCTATGCCTCGAGCTACATCAAATGCCATTATCCGGAAGCC
TTTTGCGCGGCGCTCATCAATTCGCAGCCGATGGGTTTTTACGCGCCGGCGCAGATTGTC
GGCGACGCGAGAGCCCACGGCGTCGAGGTGCGGCCGGTTTGCATCAACCGGTCGCGGTGG
GACTGTACGCTGGAGCGGATCGGCAATTCCGATCGGCATGCTGTCCGGCTCGGTTTCCGG
CAGGTGAAAGGACTGGCGGTCGCTGATGCGGCGCGCGTCGTCGCGGCACGCATGAACAAT
GCCTTTGTCTCGGTTGACGACATGTGGCGTCGATCCGGCGTGCCATCGGAGGCGCTTGTC
CAGCTTGCCAAGGCCGATGCCTTTCTTCCATCGCTGAAGCTTGAACGCCGAGACGCGCTC
TGGGCGATCAAGGCGCTACGCGATGAACCCCTGCCGTTGTTTGCGGCGGCTGCCGAACGG
GAGATGGCTGCAATCGCCGAGCAGCAGGAGCCGGGGGTGGCACTTCGGCAGATGACGGAC
GGCCATAACGTCATCGAGGACTACAGCCATACCGGCCTGACATTGCGGCAGCACCCGATT
GCCTTCCTGCGCAAGGATTTATCAGTGCGCAACATCATCACCTGTGCCGAGGCGATGAAT
TCGAGGGACGGGCGGTGGGTCTATACCGCCGGCCTTGTCCTGGTGCGGCAAAAGCCCGGA
TCGGCCAAGGGCGTCATGTTCATCACCATCGAGGACGAGACCGGACCGGCCAACCTCGTC
GTCTGGCCGACGCTGTTCGAAAAGCGGCGGCGTGCCGTGCTCGGATCCTCGATGATGGCC
ATCAATGGTCGGATCCAGCGGGAAGGGGAGGTCGTGCATCTTGTCGCCCAGCAGCTGTTC
GACCTGTCAGGCGATCTGACCGGTCTGGCTGATCGCGATGAAGAGTTCAAGCTGCCGGCC
GGCAGGGGTGATGAGTTCGCCCACGGATCGCCGGGAAGTTCGGATACGCGGGACAAGTCG
AAGCCTGTTGTAGCCCCGCGCGACATTTTCACGCCCGATCTTCACATTGATACGCTGAAA
ATCAAAAGCCGGAACTTCCATTGA
>taxon176299_05239
ATGAGCGATCATAGCGGCGACGATTATGTCTATGACGAAGCAACCGGCGAATGGCGTCCG
GCATCCGAGATTTCCGCCGAAAAAGCAAAAGCCGCAGAAGTGCGCGACGCCTCCGGCAAC
GTGTTGGCCGATGGCGACTCCGTCGTGCTGATCAAGGACCTGAAGGTCAAAGGCGCCGGC
CAGACCTTGAAGCAGGGCACGGTCATCCGCTCGATCCGGCTGACAGACGAGCCGGAAGAG
ATTGACTGCCGGCATGACGCAATCAAAGGCCTGGTCCTGCGCACCGAGTTCGTGCGCAAG
CGTTGA
>taxon176299_05240
ATGGCAAAGCCCGCAACCTCTTCCCGTCAAGCTTCTCGCCCTGCCGCCCGTGTCGTGCAG
CTCCGCAAGGGCGCCACGATCGAAATGGTCCGCCTGACATGCCCCGACGAAGCGCAGGCG
CTCCGGATCGTCGAAAGCTTCGGAACGGCCATCCTCGACAGCGACGGCATCCGCGACATG
CACGAGCGCCTTATCGTCGAAACCGCGACTGGCCTCTCCGACGGCCTCGGCGAACGGGCG
ATGCAGATCCATCTCCAGCGCATCGTCGGCGCCTATGTCGGATCGGCCCATGGCGCTGGC
CAGTTCTACAGCAAGGCCGTCACCGAAGCACGCGATGCGACCGCCAAGGGTGCGTCGGAC
GCTCGCGACGAGGATCTCGATGGCCCGGTCGGTTACGACAGCGCCGCCCAGCGCAAGCGC
GAGTTCGCAGCCGACATGGGTATTCAGGCCCACGCGCTCCGCCTGGCAGCTGAAGGCGCC
GTCGCAGCCTACGAACAGATTGTCGGCGAAGCGTGGAAGCCATTCGATCGGCCGGTCGAC
AACCCCGGCCAGGCGCTCGACCGCAAGGCGGCCGCAGCACAGATGGACGCTCTTGGCTGA
>taxon176299_05241
ATGAGCAGGAAAACAGCAAACACGCGGACCGACATTTATGCACGCATCACCGACAGGATC
GTCGCCGATCTGGAAAAGGGCGTGCGCCCATGGGTGCGGCCGTGGAGCGCGGCCAATCTA
TCGGGCCGGGTGAGCCGGCCGCTTCGTCACAACGGACAAGCTTACACCGGCCTCAATGTT
CTCCTTCTGTGGTCGGAGAGCGTCGCCAGTGGTTTCATGTCGTCAACATGGATGACGCTG
CGCCAGGCAAACGAACTCGGCGCTCACGTGCGCAAGGGCGAGAGCGGCGCGACCGTCGTC
TATGCCAGCCGCTTCACCAAAACCGAACCCGATGCGGGCGGCGGAGAGGTCGAGCGCGAT
ATTCCCTTCCTGAAGGCCTATACAGTTTTCAATTGTGATCAAATCGATGGCCTTGCAGAT
CATTATTACAGTCGCCCCGAACCGATCGCGAAACCGCTCGAGCGTATCGAGCATGCCGAT
CGCTTCTTCGATAACACGGGCGCTGTCGTCCGATACGGCGGCGACAAGGCCTATTATTCT
CCTGCCTCCGACCACATCCAGCTGCCGCGGCCCGAACAATTCCGGGACATGGCCTCTTTC
GTTGCGACGAGAGCGCACGAAACCTTGCATTGGGCGGGCGGTCCCGCCCGACTGAACAGG
GACCTGAGCCGCTACCACAAGGATCGCCGCGAGAGGGCGTTCGAAGAGATGCTGGTGGAG
CTTGGGGCAGCGATGATCTGCGCCGATCTGGGTATCGTGCCGGAGCTGGAGCCTCGGCCG
GATCATGCCGCCTATATCCAGAGTTGGGCCGAAATCCTCGGATCCGACAAGCGGGCGATC
TTCAATGCGGCGGCGCATGCGCAGCGCGCTGTCGCCTATCTGCACGACCTTCAGCCGCAG
CCGGCTTCCGGACAGGAGGCGGCCTGA
>taxon176299_05251
ATGACCACGACCAACGAAATCGCCGACAAGATCGCAGCCGAACAGAGCCTGACCAAGGCG
CAGGCCAAGACGATCGTCGAGAGCGTCTTCAAGCAGATCACCGACGCGGCGCTTGCTGGC
GCAGAAACGTCGATCCCATCATTTGGAAAGTTCAAGCTGAAGGACACTCCGGAGCGCGAG
GGACGCAATCCGGCGACGGGTGCTACGATCAAGATCGCGGCATCGAAGAAGCTGACCTTT
ACGCCCGGCAAAGCGGTCAAGGACGCACTGAACGGCTGA
>taxon176299_05256
ATGACGATGAATAGGCTTTTGCTGTTGATCCTGCCGGCAATCATAATGCTCGCGGCGATG
TTCGCGACATCCGGGATGGAGCAGCGACTGGCGGCATTCGGAACGTCCCCGCAGGCGAAG
CTGATGCTGGGACGCGCCGGGCTCGCGCTCCCCTACATCGCTGCGGTGGCGATCGGCATA
ATTGGCCTCTTCGCCGCGAACGGATCGGCCAACATCAAGGCCGCCGGTCTGAGCGTGCTG
GCCGGAAGCGGCGTGGTCATTACCATCGCAACACTGCGCGAAGTAATCCGCCTGAATAGC
ATCGCAAGCAGCGTGCCGGCCGAACAATCGGTTCTGGCCTATGCTGATCCGGTGACGATG
ATCGGCGCAAGCATTGCCTTCATCAGCGGAATGTTCGCGCTGCGTGTCGCGATCAAGGGC
AATGCCGCGTTCGCAACAACAGCGCCCAAACGGATCGGCGGCAAGCGGGCTGTGCATGGC
GAGGCCGACTGGATGAAGATCCAGGAGGCGGCAAAACTGTTTCCCGAACGAGGCGGCATC
ATCATCGGCGAGCGCTATCGGGTTGATCGCGACAGTGTTGCCGCCATGCCGTTTCGCGCT
GACGATCGACAAAGCTGGGGCGCTGGCGGCAAGTCGCCGCTGCTCTGCTTCGACGGTTCC
TTCGGATCGTCGCATGGCATCGTCTTCGCCGGCTCCGGCGGTTTCAAGACGACATCGGTG
ACGATCCCGACCGCGCTCAAATGGGGCGGCGGGCTTGTCGTTCTGGACCCGTCAAGCGAG
GTCGCGCCGATGGTCTGCGAGCACAGGCGTCAGGCCGGCCGCAAGGTGATCGTGCTCGAT
CCGACAGCCGGCGGTGTCGGCTTCAATGCCCTCGACTGGATCGGCCGTCATGGCAATACC
AAGGAAGAGGATATCGTCGCCGTCGCCACATGGATCATGACCGACAATCCCCGAACGGCA
TCCGCCCGCGACGACTTCTTCCGCGCTTCCGCCATGCAGCTGCTGACCGCCCTGATCGCC
GACGTGTGCCTGTCAGGGCACACGGAAACGGAAGACCAGACGCTGCGCCGCGTCCGCGCC
AACCTGTCCGAACCGGAACCCAAGCTGCGCGCGCGTCTGACGAAGATCTACGAAGGGTCT
GAATCCGACTTCGTGAAGGAGAATGTGTCAGTGTTCGTCAACATGACGCCGGAGACGTTT
TCCGGTGTTTATGCCAATGCGGTGAAGGAAACCCATTGGCTGTCCTATCCCAACTATGCC
GGACTTGTATCGGGCGACAGCTTTTCGACCGACGATCTCGCCGACGGCGGAACGGACATC
TTCATCGCGCTCGACCTGAAGGTGCTGGAAGCCCATCCCGGCCTCGCGCGTGTCGTCATC
GGCTCGCTGCTCAACGCGATCTATAACCGCAACGGCAATGTAAAGGGTCGCACCCTCTTC
CTGCTCGACGAGGTAGCGCGTCTCGGCTACCTGCGCATCCTCGAAACCGCTCGCGACGCA
GGCCGCAAATACGGCATCATGCTGACGATGATCTTCCAGTCGCTCGGCCAGATGCGTGAG
GCCTATGGCGGGCGTGATGCGACCAGCAAATGGTTCGAATCCGCATCGTGGATTTCGTTT
GCGGCAATTAACGATCCCGATACCGCCGACTATATCTCGAAGCGCTGTGGAGACACCACC
GTCGAGGTCGACCAGACCAACCGTTCAACCGGAATGAAGGGATCTTCGCGATCGAGATCG
AAGCAGCTCAGTCGCCGGCCGCTGATCCTGCCGCATGAAGTTCTGCACATGCGCAGCGAC
GAGCAGATCGTCTTCACCTCGGGCAATCCGCCGCTCCGGTGCGGCCGGGCCATCTGGTTC
CGCCGTGATGACATGAAAGCCTGTGTCGGCGAGAACAGGTTCCATCGAACTGGAACCGGA
ACCGATACGCACACTGAACATGCGCCGCCATGGCAGAAGGAAGGGACGCGCCCATGA
>taxon176299_05257
ATGGCAAAGTCGATGACGTCAAACGCACGCAAGAAGGACACCCGCGAAAAAATCGAGCTC
GGCGGGCTGATCGTCAAGGCAGGACTGCGTTACGAAAAGCGGGCGCTGTTGCTCGGGCTG
TTGGTCGACGGCGGCCGCCGGCTCAAGGGCGACGAAGAAGAGCGGTCACGCTTGACCGCC
ATCGGCGCGGAGGCGTTCGGCCATGACGATGAATAG
>taxon180281_00566
GTGGATCGCACCCTCATCCAGGAAATTCTCGAGGTCGTTGAACAGGCCGCCATCGCCTCG
GCCGAACTCACGGGTCTCGGCAAGAAGGACGAGGCGGACGCCGCAGCCGTCGAGGCGATG
CGCAAGCGCATGGGCCAGATCCAGATGCAGGGCCGCATCGTGATCGGAGAGGGCGAGCGG
GACGAGGCCCCGATGCTCTACATCGGCGAGGAGGTCGGCAGCGGCAGTGGCCCTGGCGTC
GACTTCGCCGTCGACCCCTGCGAAGGCACCAACCTCTGCGCCAACAACCAGCGCGGCTCG
ATGGCCGTGCTGGCGGCCTCCGACCGGGGCGGCCTGTTCAACGCCCCCGACTTCTACATG
AAGAAGCTGGCGGCGCCGCCGGCCGCCAAGGGCAAGGTGGACATCCGCAAGAGCGCCACC
GAGAACATCCAGATCCTCAGCCAGTGCCTGGGCCTGGCCACGAGCGAGCTAGTGATCGTG
GTGATGGACCGGGCCCGGCACAAGGACCTGATCGCCGAGATCCGCTCGACCGGTGCCCGG
GTGCAGCCGATCTCGGACGGTGACGTGCAGGCGGCCATCGCCTGTGGCTTCGCCGGCACC
GGCACCCACTGCCTGATGGGCATCGGCGCGGCCCCGGAGGGTGTGATCTCGGCTGCTGCC
ATGCGCGCCCTCGGCGGCCACTTCCAGGGCCAGCTGGTGTATGACCCCGCCGTGGCCCAG
ACCAAGGAGTGGGAAGGGCTCACCCGCGAAGGCAACCTGGCCCGCCTGGCCGAGATGGGC
ATCAGCGATCCCGACAAGATCTATGAAGCCGAGGAACTGGCCTCCGGTGAGAACGTGGTG
TTCGCCGGCAGCGGCATCACCGATGGCCTGCTGTTCCACGGCGTGAAGTTCGAGAAGGAC
TGCACCCGTACCAGCTCCCTGGTGATCAGCACCCTGGACAACACCGCCCGCTTCACCGAC
ACGGTGCACATCAAGCCTGGTGCCCAGAGCATCGCGTTGCGCTGA
>taxon180281_00583
ATGGCTGTCGTCACTCTCGCCGAAATGATGGAGGCGGGTGCCCACTTCGGGCACCAGACC
CGTCGCTGGAACCCCAAGATGTCGCGCTACATCTACTGCGCGCGCAACGGAGTTCACATC
ATCGATCTCGTGCAGACCGCCGTCTGCATGAACAACGCCTACAAGTGGGTGCGCAGCGCC
GCCCGCAGCGGCAAGCGTTTTCTGTTCGTGGGCACCAAGAAACAGGCCTCCGAGGTGATC
GCCCTGGAGGCGACCCGCTGCGGCGCCGCCTACGTGAACCAGCGTTGGCTCGGTGGCATG
CTCACCAACTGGACCACCATGCGTGCGCGGATCGAGCGGCTGAAGGATCTGGAGCGCATG
GAGTCGTCCGGCGCGATCGCCATGCGGCCGAAGAAGGAAGCGGCCGTGCTGCGGCGCGAG
CTGGACCGGCTTCAGAAGTATCTGGGTGGCCTGAAGAACATGCGGCGTCTGCCCGATGTG
GTGGTGCTGGTGGATCAGCGCCGGGAGACCAACGCCGTTCTGGAAGCCCGCAAGCTGGAC
ATCCCGCTCGTGTCGATGCTGGACACGAACTGCGATCCCGATCTCTGCGACGTGCCGATC
CCCTGCAACGACGATGCCGTGCGCTCCGTGCAGCTGGTGCTGGGCCGCCTGGCTGACGCC
ATCAACGAAGGCCGCCACGGCAGCAGTGACCAGGCCCAGGCCGACGACGCCTGA
>taxon180281_00611
ATGGGTGCTGCCATTCAGTTCTTCCGTGGTGTGGACGAACCGGTCGTACCCGACATTCGC
CTCACCCGCTCCCGCGATGGACGCACCGGTCAGGCCATGTTCGTGTTCGAGGAGCCCGAT
GCCCTCGCGCCCGAAAGCATGGGGGACATCACCGGCATGTTCCTGGTGGATGAGGAAGGC
GAGCTGGTGACCCGCGAGGTGAAGGCACGGTTTGTGAACGGCAAGGCCAGCGCCATCGAG
GCCACCTACACATGGAAGAGCACGGCCGATTTCGAACGCTTCATGCGCTTCGCCCAGCGC
TACGCCGACAGCCACGACCTTGGCTTCTCCGGCCAGAACGATGGCGACGCCAGCGAGGCC
ACGAGCGAGGGCTGA
>taxon180281_00928
ATGACCACAACCCGTCTGGCGTCCCCGCGGCGCCAACCCTGGACAGCCTTCAAGGACTGG
ATCACCAGCACCGACAACCGCCTCTACATCGGCTGGTTCGGCGTGCTGATGATCCCCACA
CTGCTGGCGGCGGCGATCTGCTTCGTGATTGCCTTCATCGCCGCGCCCCCCGTCGACATC
GACGGCATCCGTGAACCCGTGGCCGGCTCGCTGCTGAGCGGCAACAACATCATCACCGCG
GCGGTGGTGCCCACCACCAACGCCATCGGCCTGCACTTCTATCCCATCTGGGAGGCCACA
AGCCTCGAGGAGTGGCTGTACAACGGCGGCCCCTACCAGCTGATCGTGTTCCATTTCCTG
ATCGGCATCTTCTGCTGGATGGGCCGGGAATGGGAGCTGAGCTACCGGCTCGGCATGCGT
CCCTGGATCGCCGTGGCCTACTCGGCCCCCGTGGCGGCGGCCACCGCCGTGCTGCTGGTG
TACGCCATCGGCCAGGGCTCGTTCTCCGATGCCATGCCGCTGGGCATCTCCGGCACCTTC
AACTTCATGCTGGTGCTGCAGGCCGAGCACAACGTGCTGATGCATCCGTTCCACATGCTC
GGCGTGGCCGGCGTCTTCGGCGGGGCCCTGTTCTCCGCCATGCACGGATCGCTGGTCACC
AGCTCCCTGGTGCGGGAGACCACCGAAACCGAGAGCCAGAACCGGGGCTACAAGTTCGGC
CAGGAGGAGGAGACCTACAACATCGTGGCCGCCCATGGCTATTTCGGCCGGCTCATCTTC
CAGTACGCCTCCTTCAACAACAGCCGCAGCCTGCACTTCTTCCTGGCCGCCTGGCCGGTG
GTGGGCATCTGGTTCGCCGCCCTGGCGGTGGCCAGCTTCTCCTTCAACCTCAACGGCCTC
AACTTCAACCACTCGATCCTCGACAACCAGGGCCGGGTGGTGGAGACCTGGGCCGATGTG
CTCAACCGGGCCGGTCTGGGCATCGAGGCGATGCACGAGCGCAACGTGCACAACTTTCCG
CTGGATCTGGCCCTGGTGGAAACAGCTGCCGTGCCCCTGACGGCACCGGCGATCGGTTAG
>taxon180281_01046
TTGACCCTTCTGGTGATAGGTGCCGGCCTGGCCGGCACCGAGGCGGCCTGGCAGATCGCA
CAATCCGGTCTGCCGGTGCGGCTGGTGGAGATGCGACCGGTGCGGCGCTCACCGGCCCAC
CACAGCGGCGAATTCGCCGAGCTGGTGTGCAGCAACAGCTTCGGTGCCCTCAGCAGCGAC
CGCGCCGCCGGCCTGCTGCAGCAGGAGCTGCGCAGCCTCGGCTCCTTGGTGATCGGCACC
GCCGACCACCATGCCGTGCCGGCCGGTGGTGCCCTGGCCGTGGACCGGGGCCGCTACAGC
GCCGCCCTCACCGAGGCGCTCGAACGGCATCCGCTGGTGACCGTGGAGCGGCGCGAGCAG
ACAGGGCTTCCCGCTGCCGACCAGATCGCGGTGCTGGCCACGGGTCCCCTCACCAGCGAA
CCCCTCGCCGAGCAGCTGCGGGCCTTCACCGGCCGCGCCGACTGCCACTTCTTCGATGCG
GCGAGCCCGATCGTGGAGGGCGACAGCATCGATCTGGGCGTCGCCTTCCGCGCCTCCCGC
TACGACAAGGGCGACGCCGACTACATCAACTGTCCGATGGGTCGGGAGCAGTACCTCGCC
TTCCGCGCCGCGCTGCTGGCGGCCGAGCAGGCCGAACTCAAGGACTTCGAGAAGGAGAGT
GCCAGCTTCTTCGAGGGGTGCCTGCCGATCGAGGAGCTGGCCCGCCGCGGCGAGGACACC
ATGCGCTACGGCCCGCTCAAGCCGATCGGCCTCTGGGACCCCCGCTGGGGCGACGTGAAC
GACCGGGAGGTGCGCCGGGCCCGCCGGGCCTACGCCGTGGTGCAGCTCCGCCAGGAGGAC
AAGGACGGCCGGCTCTGGAACCTGGTGGGCTTTCAGACCAACCTCAAATGGGGCGAGCAG
AAGCGCGTGCTGCGGATGATTCCGGGGCTGGAGCAGGCGGAGTTCGTGCGTTTCGGGGTG
ATGCACCGCAACACCTTCCTGGAGGCGCCGCAGCTGCTCGATCCCACCCTGCAGTTCCGC
CGCAGACCCACCCTGCTGGCGGCGGGCCAGATCACCGGCACCGAGGGCTACGCCGCAGCC
GTGGCCGGCGGCTGGCTCGCCGGCACCAACGCCGCCCGCCTGGCCCGCGGCCTGGAGCCG
CTCACCCTGCCGCCCACCACGATGATGGGCGCCCTCGCCCACTTCATCGCCGAAGCCCCC
TCCGGCAGGTTCCAGCCGATGCCGCCCAACTTCGGCCTGCTGCCGGAGCTGCCCGAGCGG
ATCCGCGACAAGCGCCGCCGCTACGGCGCCTACCGCGATCGGGCCCTGGCGGATCTGGAC
GCCTGGCGCCGGCACCACGGCGAGGCGCAACCCGCCCCCAGCGAGGCCCCCGTTCCGGTC
GGCACGCCCTAG
>taxon180281_01513
ATGAAGACCCCCCTCACCGAGGCCGTCGCCGCCGCCGATTCCCAGGGACGCTTTCTCTCC
AACACCGAGCTGAACGCCGCCTTCGGTCGCTTCGAGCGCGCCGCCAACGCCCTGAGCGCC
GCCAAGGCCCTCACCGCCAAGGCCGACGAACTCGTCAACGGCGCTGCCCAGGCCGTTTAC
AACAAGTTCCCCTACACCACCCAGATGCAGGGCAGCAACTACGCCTCCGACTCCCGCGGC
AAAGCCAAGTGCGCCCGCGACATCGGCTACTACCTCCGCATGGTCACCTACTGCCTGGTG
GCCGGCGGCACCGGCCCCATGGATGAGTACCTGATCGCCGGTCTCGATGAGATCAACCGC
GCTTTCGAACTCTCCCCCTCCTGGTACGTCGAGGCCCTCAACTACATCAAGGCCAACCAC
GGCATCTCCGGCGACCCCGGTGTCATCGCCAACAACTACATCGACTACGCCATCGCCGCC
CTCGTCTGA
>taxon180281_01716
ATGTCTAAGAAGCGCAAGCGGATCAGCCGCCGTCGTCTTGCCGGTCAGCGGGTTCTGGCC
CACGTGGCCACCTTCCACCTCGAAACCGGCTCCCACAAGCCCGTGACGGCAGCCCGCCGC
TACATCGCCGAGCAGGCTCTGGTGCCGCCCGCGATCCTGAATGTGCGCCGCAACGAGCAC
ACCACGGACCGCTTCTTCTGGGGTGAGAAGGGTCTGTTCAGCGCCCAGTACGCCGAGGAG
AACCACTTCCTGTTCCCCTCCCTGCGGGCCATCGTGGACAGCATCGGCGAGGAGGTGCTC
TTCGAGGGGATCGAGGCTCTCGCCTCCGACGACTGGGAGGAAATGGAGGAGTACGAATAC
GCCTTCGTCTGA
>taxon180281_02119
ATGCGCAGCGCCTGGATCGAGAAGCGTCGTGGTCACGCCAATGTGAGCCAGATGCACTAC
GCCCGCCAGGGCGTGGTGACCGAGGAGATGGCCTTCGTGGCCCAGCGGGAGAACCTCCCC
GAAAGCCTGGTGATGGAGGAGGTGGCTCGGGGCCGCATGATCATCCCCGCCAACATCAAC
CACACAAACCTGGAGCCGATGGCGATCGGCATCGCCAGCAGGTGCAAGGTGAATGCCAAC
ATCGGCGCCTCGCCCAACGCCAGCGATGTGGCCGAGGAGCTCAAGAAGCTCGAGCTGGCC
GTGAAGTACGGCGCCGACACGGTGATGGATCTCTCCACCGGCGGCGTGAACCTCGATGAG
GTGCGCACGGCGATCATCAATGCCTCGCCGGTGCCGATCGGCACGGTGCCCGTGTACCAG
GCCCTGGAGAGCGTGCACGGCTCGATCGAGAAGCTCAGCGAAGACGATTTCCTGCACATC
ATCGAGAAGCACTGCCAGCAGGGCGTGGACTACCAGACGATCCACGCCGGCCTGCTGATC
GAGCACCTGCCGCTGGTGAAGGGCCGGCTCACCGGCATCGTGAGCCGCGGCGGCGGCATC
CTCGCCCAGTGGATGCTGTACCACCACAAGCAGAACCCGCTCTACACGCGCTTCGATGAC
ATCATCGAGATCTTCAAGCGCTACGACTGCAGCTTCTCCCTGGGCGACTCCCTTCGTCCC
GGCTGCCTGCACGACGCCTCTGATGAGGCCCAGCTGGCCGAACTGAAGACCCTGGGTGAA
CTCACCCGTCGCGCCTGGGCCCACGACGTGCAGGTGATGGTGGAGGGTCCGGGCCATGTG
CCGATGGACCAGATCGAGTTCAACGTGAAGAAGCAGATGGAGGAGTGCGCCGAGGCGCCC
TTCTATGTGCTCGGCCCCCTGGTGACCGACATTGCCCCCGGCTACGACCACATCACCAGC
GCCATCGGTGCGGCCATGGCCGGCTGGTACGGCACGGCGATGCTCTGCTACGTGACCCCC
AAGGAGCACCTGGGCCTGCCCAATCCGGAGGATGTGCGCAACGGCCTGATCGCCTACAAG
ATCGCCGCCCACGCCGCCGACATCGCCCGCCACCGCCCCGGTGCCCGCGATCGCGACGAT
GAGCTCAGCCGCGCCCGCTACGCCTTCGACTGGAACCGGCAGTTCGACCTGAGCCTCGAT
CCCGAGCGGGCCCGCGAGTACCACGACGAAACCCTGCCGGCGGACATCTACAAGCAGGCC
GAGTTCTGCTCGATGTGCGGCCCCAAGCACTGCCCGATGCAGACCAAGATCACCGACGAG
GATCTGGAGGGGCTGAGCGATGTGCTCGAGCAGCAGAAGGCTGAGCAGGCTGCCGCGGCG
GTGTGA
>taxon180281_02126
ATGTCCCACGCCGTCAAGATCTACGACACCTGCATCGGCTGCACCCAGTGCGTGCGGGCC
TGCCCCCTGGACGTGCTGGAGATGGTGCCCTGGGACGGCTGCAAGGCCGGCCAGATCGCC
TCCTCCCCCCGCACCGAAGACTGCGTGGGCTGCAAGCGGTGTGAAACCGCCTGCCCCACC
GATTTCCTCTCGATCCGCGTCTACCTCGGCGACGAGACCACCCGCTCCATGGGCCTGGCC
TACTGA
>taxon180281_02200
ATGCTCCGGATCGCCCAAGCCCTTGAAGCCCAGCTCGCGGCGGCCATGGAGCGGGCGTTC
CCCGAGGCCGCCGCCGAGGCCGGGGCGGTGGGCCGGAGGCTCGACCCCCAGCTGGCCCCG
GCCAGCAAGCCCGAGTTCGGCGACTTCCAGGCCAACGGTGCCCTGCCCCTGGCCAAGCCC
CTGAAGCAACCGCCCCGGGCGATCGCCACCGCGATCGTGGAGCAGCTCAAGGCCGATCCA
ACCTTTGCCGAACTCTGCGGCGAGCCCCAGATCGCCGGGCCCGGCTTCATCAACCTCACC
CTGCGGCCCGAGCGGCTGGCGGCGGAGGTGGCCGAGCGCCTCGCTGATCCGCGCCTGGGG
GTGCCCAGCGCTGCGGGGCCCGGCGGTGAGGAGCCGGCGCCGGTGGTGGTGGATTTCTCC
AGCCCCAACATCGCCAAGGAGATGCACGTGGGGCACCTGCGCTCCACCATCATCGGCGAC
GCGCTGGCGCGGGTGCTGGAGTTCCGCGGCCACCCGGTGCTGCGGCTGAACCATGTGGGC
GACTGGGGCACCCAGTTCGGCATGCTGATCACCCACCTCAAGCAGGTGGCGCCCGAGGCC
CTCACCACAGCTGATGCGGTGGATCTGGGCGATCTGGTGGCCTTCTACCGCCAGGCCAAG
GCCCGCTTCGATGCCGACGAGGCCTTCCAGGCCACCTCCCGCGAGGAGGTGGTGAAGCTG
CAGGGGGGCGATCCGGTGTCGCTGAAGGCCTGGGGGCTGCTGTGCGACCAGAGCCGGCGC
GAATTCCAGAAGATCTACGACCGGCTCGACATCCGCCTCAGCGAGCGGGGCGAATCCTTC
TACAACCCCTATCTGGAGGCGGTGGTGGCCGATCTGGAGGCCGCCGGCCTGCTGGTCACC
GACGCCGGCGCCCGCTGCGTGTTCCTCGAGGGGGTGAGCGGCAAGGACGGCCAGCCGCTG
CCGGTGATCGTGCAGAAGAGCGATGGCGGCTTCAACTACGCCACCACCGACCTGGCGGCG
ATCCGCTACCGCTTTGCACCGCCGCCACAGGGGGATGGGGCCCGCCGCGTGATCTACGTG
ACCGACGCCGGCCAGGCCAGCCATTTCGCCGGGGTGTTCCAGGTGGCCCGCCGGGCCGGC
TGGGTGCCGACGGGGGCGCGGCTGGAGCATGTGCCCTTCGGGCTGGTGCAGGGCGAGGAC
GGCAAGAAGCTCAAGACACGCGCCGGCGACACGGTGCGGCTGCGCGATCTGCTCGATGAG
GCGGTGGAGCGGGCCGAGGCGGATCTGCGTCGCCGCCTGCAGGAGGAGGAGCGCACGGAA
GACGAGGCGTTCATTGAGCACGTGGCCACCACGGTGGGCCTGGCGGCGGTGAAATACGCC
GACCTCAGCCAGAACCGGATCACCAACTACCAGTTCAGCTTCGATCGAATGCTGGCGCTG
CAGGGCAACACGGCCCCCTACCTGCTCTACGCCGTGGTGCGGATCGCCGGCATCGCCCGC
AAGGGGGGTGATCTCGAGGGTGCGGTGGAGGCCTCCTCCCTGCGGTTCAGCGAACCCCAG
GAATGGGCCCTGGCGCGGGAACTGCTCAAGTTCGATGCCGTGGTGGCTGAAGTGGAGGAG
GAGCTGCTGCCGAACCGGCTGTGCAGCTACCTGTTCGAACTCAGCCAGGTGTTCAACCGC
TTCTACGACCAGGTGCCGGTGCTCAAGGCCGAGCCTGAAGTCCGCGCCGCTCGCCTGGCC
CTCTGCCGCCTCACGGCCGACACCCTGCGGCTGGGGCTGGGATTGCTGGGAATTCCCACG
CTCGAGCGGATGTGA
>taxon180281_02404
GTGGCCCTGCCCCTCCTGAAGTACGCGCCCACCACCCAGAACTCGCGCGTGAACGCTCTG
CGGGTGGGTTCGGATGAGGATCCCAAGGCCGTCTCCATGGACAAGGCCATGGATCGCGAA
GATCAGAATTTCGTGATCGAAGCGGCCTACCGCCAGATCTTCTTCCACGCCTTCAAGGTC
GACCGCGACCGCACGCTGGAGTCCCAGCTGCGCGACGGGCAGATCACCGTGCGGGATTTC
ATCCGCTCCCTCTGCCTGTCCGACACCTTCAACCGCAGCTTCTACAACCTCAACAGCAAC
TACCGGGTGGCCCGCCATCTGGTGGAGAAACTGCTGGGCCGCCCCACCCACGGCAAGTCC
GAGGAGATCGCCTGGTCTGCCGTGCTCATGACCCGCGGCGTCAAGGGGATGGTGGACGAC
ATCCTCAACTCCCAGGAGTACCTGGACGCCTTCGGCTACGACACCGTGCCTTACCACCGC
AACCGCGTGGTGGGCAGCCGTGACCTGGGCGAGACGCCCTTCAACATCACCACCCCGCGC
TACGACGCCTACTACCGCAGCATCCTGGGGTTCCCTCAGGTGGTGTACACCGGCACCGCC
AGGGCCTACCCGGAGCGCGCCCGCCAGCGCCGCGGAGGCTTCCCCGAGGACTACCTTCCC
TGGGTGCGCAGCCTGCCGGCGATGCGAGCCAGCAGCGCGGCGGCCACCGCCGACATCAAC
TACCTGGCGAAGGTCCCTTACCGCAGCATCGGCCGCTGA
>taxon180281_02590
ATGAGTGATCTGACCTCCGCCGCTTCCGTTCTGGCCGCCGCTCTGGCCGTGGGTCTCGCC
GCCATCGGTCCTGGCATCGGCCAGGGCACCGCAGCCGGTCAGGCTGTGGAAGGCATTGCC
CGGCAGCCTGAGGCCGAAGGCAAGATCCGCGGCACGCTGCTGCTGTCGCTGGCCTTCATG
GAAGCCCTCACCATCTACGGCCTGGTCGTGGCTCTGGTGCTGCTGTTCGCCAATCCCTTC
GCAGGCTGA
>taxon187272_00728
ATGTATTACGCCATCATCAGCGAGGACGTGCCCAACAGCCTGCCCTTGCGCAAAGAGGCC
CGGCCCGCCCACCTGGCACGGCTGGAGGCCCTAAGGGACGAGGGCCGGCTGCTGATCGCC
GGCCCCCACCCGGCCATCGACGCCGAGGATCCGGGCGAGGCGGGTTTCTCCGGCAGCCTG
GTGGTCGCGGAGTTTCCCAGCCTGGAGGCGGCAAAGGCGTGGGCCAATGCCGACCCCTAC
CTGGATGTGGGTGCCTACGAAAGGGTCACCGTCAAGCCGTTCAAGAAGGTGTTGCCGTGA
>taxon187272_01639
ATGAGTATCTGGGTGGACGCCGATGCCTGTCCGGGTGTCATCAAGGAGCTCCTGTTCCGG
GCGGCGGAGCGCACCCGGACGCCGCTGATCCTGGTGGCCAACCAGCCCGTGCGGGTGCCA
CGCTCGCGGTATGTTCGCCGGGTCCAGGTGGCCCCCGGTTTCGATGTGGCGGACAACGAA
ATCGTCCGCTGCGTCGAGCCGGGGGATCTGGTGATTACCGCCGATATCCCCCTGGCCGCC
GAGGTGATTGCAAAAGGGGCCCATGCCCTCAATCCCCGTGGTGAGCGCTACACCACCAGT
AATATCAAGGCGCGTCTGAACATGCGCGATTTCATGGACACCCTGCGGGCCAGCGGGGTG
GACACGGGCGGCGCCCCGGCCATGAGCCAGCGCGACCGCCAGGCCTTCGCCAATGAGCTT
GATCGGTTCCTGACGGCGAATCGCTGA
>taxon187272_02633
ATGAACACGAAATACCGTAAAAACCTGCCCGGCACCGATCTCGATTATTTCGACGTGCGC
GCCGCCGTCGAGGACATCCAGCCGGGCGCCTACGACAAACTGCCCTTCACCTCCCGCGTG
CTGGCCGAAAACCTGGTCCGCCGCTGCGAGCCCGAACGGCTCACCGATTCGCTGAAGCAG
ATCATCGAGCGCAAGCGCGACCTGGACTTCCCCTGGTACCCGGCGCGGGTGGTCTGCCAC
GACATCCTCGGCCAGACCGCCTTCGTCGACCTGGCCGGCCTGCGCGACGCCATCGCCGAA
CGGGGCGGTGACCCGGCCAAGGTCAACCCGGTGGTGCCCACCCAGCTCATTGTCGACCAC
TCCCTGGCGGTGGAGCACGCCGGCTTCGAGAAGGACGCCTTCGAGAAGAACCGCGCCATC
GAGGAGCGCCGCAACGAGGACCGCTTCCACTTCATCAACTGGACCAAGAAGGCGTTCGAG
AACGTGGACGTCATCCCCCCGGGCAACGGCATCATGCACCAGATCAACCTGGAGCGGATG
TCCCCCGTGGTGCACAGCGTGGACGGGGTGGCCTTCCCCGACACCCTGGTGGGGACCGAC
AGCCACACCCCCCACGTGGACGCCCTGGGTGTGATCGCCATCGGCGTCGGCGGCCTGGAG
GCGGAGAGCGTCATGCTGGGCCGGCCCAGCTACATGCGCCTGCCCGACATCATCGGCGTG
GAGCTCACCGGCAAGCCGGCACCGGGCATCACCTGCACCGACATCGTACTGGCCCTCACC
GAGTTCCTGCGCAAAGAGCGGGTGGTCTCCGCCTACCTGGAGTTCTACGGCGAGGGGGCC
GAGGCCCTGAGCGTGGGCGACCGCGCCACCATCTCCAACATGACCCCGGAATTCGGCGCC
ACCGCCGCCATGTTCCACATCGACCAGCAGACCCTGGACTACCTGACCCTCACCGGCCGC
GAGCCGGAGCAGGTGGACCTGGTGGAGAAGTACGCCAGGACCGCCGGCCTCTGGGGCGAT
GACCTGAAGGGCGCCGAGTACGAGCGGGTGCTGACCTTCGACCTGTCCACCGTGGTGCGT
AACATGGCCGGCCCCTCCAACCCCCACAAGCGGGTGGCCACCACTGATCTTGCCAAGGCT
GGCATCGCCGGTGAGGTGGAGCAGCGGGACGACGGCCTGATGCCCGATGGAGCGGTAATC
ATTGCCGCCATCACCAGCTGCACCAACACCAGCAACCCGCGCAATGTCATCGCCGCCGGC
CTGCTGGCCCAGAAGGCCAACGAACTGGGCATGACCCGCAAGCCCTGGGTGAAGACCTCC
CTGGCCCCCGGCTCCAAGGCGGTGCAGTACTACCTGGAGGACGCCGGCCTGCTGCCCGAG
TTGGAAAAACTCGGCTTCGGCATCGTGGCCTTCGCCTGCACCACCTGCAACGGCATGAGC
GGCGCCCTGGACCCGAAGATCCAGCAGGAGATCATCGACCGGGACCTCTACTCCACCGCC
GTGCTCTCCGGCAACCGCAACTTCGACGGCCGCATCCACCCCTACGCCAAGCAGGCCTTC
CTGGCCTCGCCGGCCCTGGTGGTGGCCTACGCCATCGCCGGCACCGTCCGCTTCGACATC
GAGAAGGACGCCCTGGGCACCGACAAGGATGGCAACCCGGTCACCCTGAAGGACCTCTGG
CCCTCCGATGAGGAGATCGACCGCATCGTGGCCGAGCACGTGAAGCCGGACCACTTCCGC
AAGGTCTACATCCCCATGTTCGAGAAGAAGGTGGAGAAGGCCGAGCAGGTGAGCCCGCTC
TACGACTGGCGGCCCCAGAGCACCTACATCCGCCGGCCCCCCTACTGGGAGGGCGCCCTG
GCCGCCGAGCGCACCCTCAAGGGCATGCGGCCGCTGGCGATCCTGCCGGACAACATCACC
ACCGACCACCTCTCCCCCTCCAACGCCATCATGCCGGACAGCGCCGCCGGGGAGTACCTG
GCCAAGATGGGCCTGCCGGAGGAGGACTTCAACTCCTACGCCACCCACCGGGGCGACCAC
CTGACCGCCCAGCGGGCCACCCTGGCCAACCCCAAGCTGTTCAACGAGATGGTGCGGGAC
GAGAACGGCGAGGTGAAGCAGGGCTCCCTGGCCCGGCTGGAGCCGGAGGGCAAGGTGATG
CGCATGTGGGACGTGATCGAGACCTACATGGAGCGCAAGCAGCCGTTGATCATCGTTGCC
GGCGCCGACTACGGTCAGGGCTCCTCCCGGGACTGGGCCGCCAAGGGCGTACGCCTGGCC
GGGGTGGAGGCCATCGTGGCCGAGGGCTTCGAGCGCATCCACCGCACCAACCTGGTGGGT
ATGGGCGTGCTGCCACTGCAGTTCCAGGAAGGTACCACGCGCAAGACCCTGGGCCTGGAC
GGCACCGAGACCTATGACGTGGAGGGCGATCTGGCCCCCGGCGCCACCGTCACCCTGATC
GTCAATCGCCGGGACGGCGGCCGCGAGGAAGTCCCGGTGATCTGCCGGCTGGATACCGCC
GAGGAGGTCTCCATCTACGAGGCCGGCGGTGTGCTCCAGCGCTTCGCTCAGGACTTCCTG
GAGGCGGAGGCCGAGGAGCAGCAGGGCCGCCGCGCCTGA
>taxon189918_05555
ATGACCGCCATCACCGTCTACACAAAGCCCGCCTGTGTGCAATGCAACGCGACCTTCCGG
GCATTGGACAAAGCAGGTGTGGATTACGCGAAAGTCGACATCACCGTCGACAGCGACGCC
CGCGACTACGTGATGGGACTGGGCTACCTGCAGGCCCCCGTCGTGGTGGCCGGCGGACAG
CACTGGTCCGGTTTCCGACCCGACCGCATAGCTGAGGTCAGCAAATCCCACCCGCTGAGC
GCCTGA
>taxon189918_05781
ATGACCCAGGACCATTCTGCTCTGCTTGCCCAACTTGATGCGCTGAAGTCCGCCGACGCT
TCGGCGGTGTTCGCCGAGCTGATCCGTGCCGGACTACAGCAGCTCATCGAGGCCGAAGCC
ACCGCCGCGATCGGCGCCGGCCGCTACCAGCGCACCGAGGGCCGCGCTGTGCACCGCAAC
GGGCATCGACCGAAAACGGTGTCGACCACCTCTGGTGACATCGAGGTGCAGATCCCCAAG
CTGCGGGTGGGGTCGTTCTTCCCGTCGCTGCTCGAGCGGCGCCGCCGTATCGACAAGGCG
CTGCACGCGGTGATCATGGAGGCCTACGTCCACGGCGTGTCGACGCGCAGTGTCGATGAT
CTGGTGGCGGCGATGGGCGTGGAAACCGGGATCTCCAAGTCGGAGGTGTCGCGGATCTGC
GCCGGTCTGGACAAGGAGATCGAGGCGTTTCGCACCCGCAGCTTGGCCCACACCGAGTTC
CCGTACGTGTTCTGCGATGCCACGTTCTGCAAGGCCCGCATCGGGGCGCACGTGGTGTCT
CAGGCCTTGGTGGTGGCCACCGGGGTGTCCATCGAGGGCACCCGCGAAGTCCTGGGCACC
GCGGTCGGTGACAGCGAGTCCTTCGAGTTCTGGCGCGAGTTCCTGGCGTCGCTGAAAGCC
CGCGGCCTCTCAGGCGTGCATCTGGTCATCTCCGATGCCCACGCTGGACTCAAAGCTGCT
GTGGCACAACAGTTTACCAACTCCTCATGGCAGCGCTGCCGAGTGCATTTCATGCGCAAC
CTGCACACCGCGGTCTCCGCCAAGCACGCCCCGGCGGTCACCGCGGCGGTCAAGACGATC
TTCGCCCACACCGACCCCGACGAGGTCGCCGCCCAGTGGGACAGGGTCGCCGACACGCTC
GCCGCGTCGTTCCCGAAGGTGGCCGCCATGATGAGCGACGCCAAGACCGACGTGCTGGCG
TTCACCGCGTTCCCCAAGGCGCACTGGCAGAAGATCTGGTCGAACAATCCGATCGAGCGA
CTCAATAAGGAGATCAAACGGCGTGCCGACGTCGTGGAGATCTTCCCCAACCCGGCGGCG
TTCCTGCGGCTGGCCACTGCGGTGGTCATCGAAGCCCACGACGAGTGGCAGGTCACCCGC
CGCTATCTCTCCGATGTCTCCATGGATGAACTACGGGTCGTCATAGCGAAGAAACACGCC
GCCGCAGCACTTGCCAAACAACACCAAATCACCTAG
>taxon190486_02155
ATGACGCTCTACACGACGGACTACCTGGAGTACTACCTCACCCTCGTGGGTTGGATCGTC
CAGAATGGCATCTGGAACATCCTCGTGGCGAGCGGCGCGTTCGCCCTGCCCTTCGTCGCC
ATCGTCATCCAGGAATGGCTGCGGGCACGCGGGGAAGGCGCGGACGAAGGCAACAAGGGG
GTGCTGTCGGCGGCGCGGATCGAGAACCGCGTGTGGGTGGCCGTGGTGGTCATCCTGTTC
GCCGGCATCCCCTTCATCGATGTGGACCTCCAGACGATCCAGTTCGACGCCAGCCGCTCC
AAACAGTGCAAGGTCGACGTGGCGACACCCCAGGACACGCGCTGGTCGAATGCCTTCACC
ACGCTCAACAACCAAAGTGCGCGGGTGCCGGTGTGGTGGTTTTTCATGCATGCGATTTCC
AAGGCCGTGACCGGCGCGGCCGTCGCGGCCATCCCTTGCGGAACCGACCTGCGGCAGATG
CGCATGGACATCGATAGCACGCGCATCAACGACCCGGTACTGGCCCAGGAGGTGGCCGAC
TTCACCCGGGACTGCTACGGGCCCGCGCGCGCGAAGCTTTTCATGGCACGGCCCGACCTC
TCGGGTGCCCAGATGGACGATGTGACCTGGATCGGATCAACGTATTTTGTGGGGACGGGC
GGCTTCTACGACAGCTACCACTCCCAGACACCCCGCACCGCCTGGCCCTATGACACGACC
CGCGATGCGGGACTGGCACAGGCAACGAATGGTGGCGGCTACCCTACCTGCAGGCAATGG
TGGAACGATGGCGAGCGGGGCCTGCGCAGCCGGCTGCTGGCGCAGTTGGACTCGGGGCTC
CTCGCTCGTGTGGGCCGCTGGGCAAGCTTCGTGTCCCGACAGCAAGCCGACGACGCGATC
ATTCGCGCCATCGCCGCGCCCCGCCAGCAGATGATGAACCAGGGTCAGGCATACGCAGAC
TACGGCGGCCAGGTCGATATGACCCTGCCCAATATTGTCACGCGAGGTGCTGCGGATGTA
GGCCTCGCCGCCGGCTCTGTCGGGTTCTTCCCGGCCATGGACGTCGTGCGCCAGGCCCTG
CCGATGGTGCTGTCGTTTCTCAAGATGGCCATGGTGATCTGCGTGCCGCTCGTCCTTTTG
TTCGGCACCTACGACCTCAAGGCCGTCGTGACGATGAGCTGCGTGCAGTTCGCACTCTTT
TTCGTGGACTTCTGGTTCCAACTGGCCCGCTGGATCGACAGCACGATACTGGATGCCCTC
TACGGCTGGAGCTCACCGCACAGCAACTTCAACCCCTTGCTGGGACTGAATAACGCGTTC
GGCGACATGCTGCTCAACTTCGTGATGGCCATGATGTTCATCGTGCTACCCAGCTTATGG
ATTGCCGCTTTGGGTTGGGCCGGTGTTCGTGCGGGCAATATCGCTCAGATGCTCACGACT
GGTACTGAGGGTGCTCGATCCTCTGGAGGCAAGGGCGGCGACATCGCAATCAACGCGACG
AAATCTCTACGTTAG
>taxon190486_02174
ATGAGCGATACGTCAGCGCGCCGCACCGAGCCTCCCATCGTGGTGTCCATCATCTCGACC
AAGGGCGGGGTCGGCAAGACCACGACGGCGGCCAACCTGGGCGGTTTCCTCGCCGACGCC
GGCATGCGCGTGCTGCTGCTGGACCTGGACATCCAGCCGACGCTGTCGAGCTATTTTCCG
CTGGAGCGCCGCGCGCCGGGCGGCATCTACGAAATGCTCGCCTTCAACGAACAGGATCGC
GGCCAGCTCATCTCCACGACAGCCATCGGCGGGTTGGATCTGCTGCTGTCCAACGATGCC
CATGGCCAGTTGAACACGCTGCTGCTGCACGCGGCCGATGGCCGCCTCCGGCTGCGCAAT
CTGCTCGGCATGTTCCGTGCGCACTACGACCTGCTGCTGATCGACACCCAGGGCGCGCGC
AGTGTGCTGCTGGAGATGGCGGTCCTCGCCTCCGATGTCTCTCTCTCGCCGGTCACGCCG
GAGATCCTGGCCGCGCGGGAATTGCGGCGCGGCACGCTGAGTTTGATGGAGGAGATCGCC
CCGTACCGGCGCCTGGGCATCGAGCCCCCGCCCTTGCGCCTGCTCATCAATCGGGTCCAC
ACGGTGTCGGTCAATGCCCGGCAAGTCCAGCAGGCGCTGCGCAGCATGTTCCAGCCGGCC
GCGGACGTGCGGGTTCTCGACACCACGATCCCGGCGATCGAGGCCTATCCCGCCGCGGCG
CTGCGCCGCCTGCCGGTGCATCGCGTCGAGTACCGGCAGCCGCGTGGCCGGCTCGCTCCG
GCAGCGCTGGAGAGCCAGCGCGCGCTCGCGATCGAATTGTTTCCGCAGTGGCGCGACCGC
CTCGACCTCGTGACCGGGAGGGCCACGCATGCCGACCCGCATTGA
>taxon190486_02177
ATGACCACGCCGCACCCGCTCAACCAGGCCGTGATCGCCCAGGCGCTGCACGATCTGCGC
AACGGGCAGCTGCGCCGCGCGCGTTCCATGGGCTTCGGCGATGCGGAGCTCGCGGCGCTC
AAGCGACCGGACCTGGTCAGCGTGCTGCTCAACGCCTCCGTGTCGTGGTGCTCCGTGACC
GTGAATGGCGAGGTCGTGCGCCGGCTGCTGGGGCAGACGCAGGATGTGGAGCGAGAAATC
TCCACTGTCGACCGCATGCTGCGCCTGGGAGCGAGCACCGAGATGGTCAGCACGTTCTAC
GGCCTGTCGCACCAGGAGGTGGCGCTGCGCCGCGAGATCCTGGCGCTGCCCAAACGCAAG
GGCCGCCACCCCGTGCTGAGCGAAGCCCAGGACGCCGAGCTCTGGGCCCGGTGGAAGCCC
GCCGCGCGCGAGCGCGGCATCGATCTGCAGGACGATATGGCGATGCTGGATCTGGCGATG
GACTTGTCCGAGGAGATGTCCCTCCCCCTGTCGGTCGTCTGGGCCGCTATTCAAGGCTGG
ATCGCGCAGGGACTGGTGTAG
>taxon190486_02182
ATGCGCGTGGTTCTGTGCGAGAAGCCGTCCCAGGGCAAGGACATCGCCCGGGTCCTGGGC
GCACACCGGCGAGAAGCCGGCTGCCTGGGTGGGCCGGGCATCACAGTCACCTGGGGCAGC
GGCCACCTGATCGAAGCCGCGCCCCCGGAGGCCTACGGCGAGCACTTCCAGCGCTGGACG
CTGCCGATCGTTCCCCCGCGGTGGCAGTGGGTCGTCAAGGCACGCAGCGCCGCGCAGTTC
AAGGTCGTCAAACGGCTGCTCGGCGAGGCCTCCGAGCTCATCATCGCCACCGACGCCGAT
CGCGAAGGCGAGATGATCGCCCGCGAGATGATCGACTACTGCGGCTACCGCGGCCCGGTC
CAGCGTCTGTGGCTGTCGGCGCTCAACGATGCGTCGATCCGCAAGGCGTTCGGCGCACTG
CGGGCCTCCAGCGAGACGCTCTCCCTCTACCACTGCGCGCTCGCGCGTTCCCGCGCCGAC
TGGCTGGTCGGCATCAATCTGACCCGCCTGTTCACGCTGCTCGGGCGCCATGCCGGCCAC
GACGGCGTGCTCTCCGTGGGGCGCGTGCAGACGCCCACCCTCAAACTGGTCGTGGACCGC
GACCGGGAGATCGCGGCATTCGTGCCGGTTCCGTTCTGGTCCATCGATGTGTCTCTTTCC
GCGGCAAATGTGCCGTTCTCCGCCCATTGGCTTGCGCCCCGCACCGCAACGGACGATGCG
GGACGCTGTCTGCGGCAGTCCGTCGCACGCCATGCGGCCGACGCCATCCGCGCCGCCGGC
ACCGCGCAGGTCGTGCACACCGAGACCGAGCGCGTGCGCGAAGGCCCGCCCCTTCCCTTC
GATCTGAGCACGTTGCAGGAAGTCTGTTCACGGCGCCTCGGCCTGGAGGTGCAGGAAACC
CTCGACATCGCGCAAGCCCTCTACGAGACGCACAAGGCGACGACGTATCCCCGCACCGAT
GCGGGTTACCTGCCCGAGAACATGCTCGCGGAGGTTCCCACGGTCATCCAAAGTCTGGTG
AAGACCGACCCCGCGCTGCAGCCGCTGATCGACCGCCTCGACTTCCGCCAGCGTTCCCGG
GCCTGGAACGATGCGAAGATCACCGCGCACCACGCCATCATTCCCACGCTGGAACCTGCC
GATATTTCTGCGATGTCCGCGAAGGAGCTTGCGGTGTACCGGCTCATCCGCGCCCACTAT
CTCGCGCAGTTCCTTCCCCATCACGAGTTCGACCGAACCGTCGTGCGCTTCCGATGCGGC
GGCGAGACGCTGCAGGCGGTCGGCAAGCGCATCGCCGTTCCGGGCTGGCAGCACGCATTC
TCGGCACCGTCGCTGCCGCACGTCGCGGCCGATGGGGCTGACACCGAAGGCAGCGACGAA
GCGCCCCGCGAGCAGATGCTGCCGGTACTGCAGGAAGGCATATCGTGTCAGGTGAGCGCG
CTGGATCTGAAGTCGCTGAGCACCAAGCCGCCACGGCCCTATACCCAGGGCGAACTCGTC
AAGGCGATGAAGACGGTCGCCCGGCTCGTGACCGATCCGCGCCTCAAGCAAAAGCTCAAG
GACACCACCGGCATCGGCACGGAGGCAACGCGCGCGAACATCATCAGCGGGCTGCTTTCC
CGGGGATTCCTGATCCGCAAGGGCCGCGCCGTACGGGCATCGGACACGGCGATGATGCTT
ATCGACGCCGTTCCCGCGGCCATCGCGGACCCGGGCACCACGGCGATCTGGGAGCAGGCC
CTGGACATGATCGAAGCGCGCCAGATGGGACTGGAGTCCTTCGTCGAGAAGCAGGCCGCC
TGGGTCACGCAGCTGGTGCGGCAGCATCTCGGCACCACCCTCGCGATACGCAGTCCCGAG
GGCCCGCCTTGCCCGCTGTGCGGCGCGGCGACGCGCCAGCGCACTGGCAGGAGCGGGCCG
TTCTGGTCCTGCAGCCGCTACCCGGACTGCAAGGGAACGGCCCCGGTCGCACCCGCGCAA
GCGGGCCCGGACGGGCAGAAGCGATCCAGGAGCCGCGGCGCTCGCGCGCAACGCTAG
>taxon190486_02187
ATGTCCCAGCCATCGCGCTTCGGCCAGTTGGCCCTCGCCTATGCCGGCAAGTTGCTGCCG
CTGCAGGTGCTGCACAGCGCCGCCGGTCACTACATCGGCACACGTGACTTCGACGGTCCA
GTGTCCCGCGAATCGAACGAGTATTTCCGCAGCGAAGCCACTGCCAAGCGTGCGCTGGAG
CGCGGTGGATGGTCCCAAATGTCCAATCCCTGA
>taxon190486_02188
ATGAATTCCACTCTCCCTCCGGAGATCGTCGAGCAGCTGGTTCAAGAGCAACGGCATTTC
ACCGCGGCGCCCGAAGCGTTTTTCCAGGCATGGAAGCGTGGCGCGGAACTTGCCGGCCCC
GAATGGTTCGGCGACGGTACGCAGGCAGGGCTACAGCAAGCCACCAGCAAGTGGGAGTTG
CGCCCCAACCTACTCGCCGTCGGCGATGCCCTTGGCGTGTTGAGCGGCGGCCAGCGCATG
TTCCTCTCCGCGATGGTGAGCTTCTACAACGCCCGCGAGGGTGCCGCCATGCTGAGGCGG
TGCAGGTTCGAGGGCCTGGCCGATTTCGGCGGCCTCGATCTGCCACGTCGGCAGGTCCTT
GCAGACCTCGTGCTGAACTATGTCGGATGGTAG
>taxon190486_02206
ATGAATACCCCATCCCCAACGAAGTCGTACTTCGACCTGCACACGTCCGGCATCGGCTAC
CTGCAGGATGTCCGCGAAGTCCCCGTCCGGGGCGGCCGGCGCGCCCAGCCGTTCCTGGCC
TGCAAGATCGCAGCGCTGGTCGGATCCGCGAATGATCCGGGCTACCGCTATTTCGACATG
CGGGTCTCCGGTGCCGAGGCCAAGAAGCTGGTGGAACGCTACCTCGGCGAGAACGATCGC
CGCAGCCGACCGCTGGTGCGCTTTCGCATCGGCGACATCTGGCCCGACGCGTACCTCCGC
ACCAGCGGCGAGCGCAAGGGCGAGGCCGCCGCGAGCATCAAAGGCCGCCTGCTCAAGGCC
GAACTGATCGATCGCGCCGAGTTCAATGCCATCGAGACGCACGAGATCATCACCCGGGGC
ATCGGCTACCTCAACCGTCCCGAGGACGTGCGTCCGAAGGACAGTGACCCATTCCTGTCG
TGCAGCATCGCCGCGCTCGCGGGCCCGGTCGACCAGCCCGCGTACCGGTACATCGAGACG
AGGGTCGATACGGAAGAAGCCTGCCATCTGGTGCGACGTTGCATCCAGGCCGTGGAGTCC
GATCGCAAGGTGCTGATCGCCTTCCGCCTGAACGACATGACGATCGATCCGTACATCCGC
ACCAAGGGCGAACACGCGGGCGAGCCCGCCGCGGGCCTGGAGTCCAACCTCGTCCATATC
GGCCTCATCAAGATCGATGGGCAGAAGGTCTACCCGGCCGGGGAACCCGACCGCGGTGCA
TCGCCGGACCAGCAAGCGCCCGGGTCCGACAACGCGGACGCGCCCACGACCGACGACCAC
GCCACCGGGCCCGCCACGTGCGAGCCGGACGGCGAGGCACGGGAGCGGGAGCCGGCTCTG
GCCGATTCGTATTGA
>taxon190486_02207
ATGGCAACCACCACGGCACACGAGCCACCATCGGTGTCGCCCATCGTCGTCCCAGGCCAG
CTCACGCTGCGCACCATCCGCGGCCGCAATGGCCCCTTCACCGTCGGCCGGCTCGCCACG
CACCTCGGCGTGTTCGAGGTCAAGGATCCGGAGCTGGAGCAATATCCGGAGGGCAAGTAC
GACGGGGAATTCGTCATCCGCTACATCTTCCCCAAGTCCTACCCGGTCGGCGGCGGCATG
CGATTCGAGATCCGCGCCAGCCTGGATGGCATGGCGCTGCACGGCATCGACAAGCTCAGT
CGCGACGATGCCCGCAGCTTTGCGCCGCAGGACGTCGATCCGCTGGACGAGGAACCGGGA
GCACCGGCCACGACCGCATCGGCACCCGCTCCCGGGCCGAGTCCCGCTGCTCCCAAGCCC
GCACCCGAGCGGGCATCGAGAGACCCACTGATCGATACCACGCCGTTCGGCGTGGAAGCG
CTATCCGCTCCCGCGACCGAAGCCGCCACCGCCAGCGGTGCCGACAGCGAGGACGCTGCG
TTGTTCGGCGTGCTGTGGCCCCTGGGTGAGTCCGTCAAGCTGGACTCGACCATCGACCGC
CGCACGCTGCGCATGCAGATCGCTCGCCTGGGCGCACTCGGCTATGCGCTGGATTTCAGG
TCACAGGAATGGCAACGCCCGCCGGAACCCCAGGCGGCGTAG
>taxon190486_02208
ATGTCCACGATCCATTGCAGCACCGCCTCACCGCACCCTGATGGCATGCCCCACGCGTTC
GATGAATCCTCGTGGCGCACGGTGTGCGACGAAGTCGCCACGCGCGCCAACAAGGGTTGC
GGCTTGTCTCACGACTACTACGTCGCATGCTTCAGTTCGACCATCGATGCGCTCGCCGGT
CGATTGCCCGAAGACCAGCGCGAACAGGCTCTGAAAATCGCCCGGGAATGGGACTACGCC
ACACCTGCCGAGCGGCGGGAATCCCAGATGTGGAATGCCGAGAACGGCTATTGCTCGCAC
GGCATCGAACTGGGTTGCTGTCCCGCCGGTTGCGGTTCGGACTGA
>taxon190486_02209
ATGGGCTGGTATTTTTCATCCCAATCGCGGTCTGCACTGATCGCGCAACTGATCGCACCA
CAGGAGACCGAGCGCGCCAGCGTGAAGGTCGTCGCCCATGCGCTGCGCGGCAATGTCCTC
TGGTCCGTATCGGAAGTGACCGCCAAGGCCGAAGGCGTGCATCGCGACCTCGCGCCGGGC
CAGTCCCTGCGCAGCATCCGTTGCGATCTGCTGGAGCGCAGCGGCGACCAATGGGGTCAC
AAGCCCTTGGAAGAATGCATGCACCCTTACTACTACTCGTGCCCCCTGTCCTATCTGGAC
CTCGCGCCAGAACAGTCCGCCGACTGGCGTGCAGGCGTTCGCGCCTACCACGCGCGGCGT
CGCACGCCCACGGTGGCCACGGCATCCGCCGCGGCGCCGACCGCCTGA
>taxon190486_02211
ATGCCCGCAAACCCTTCTTCCACCCCGCGTCTGTACCCCATCGACGAATGCCCCGACCTG
ATGGCCGATGCCTGCGTCTGCGGCGCACAGGGCGAACTCGTCTTTCTGTCCGTCTGGGCA
CGCGATACCGCCATCCAGGAGTTCCTGGCGCGCCTGACATTGCCAGGCGACGCCCAAGGC
CTGGACCAGTTCCATCTGGTCACCGGCGACGGTGCATCGCTTCCCGTGTTCGTCGGCAAC
GCCGAACAGTTGGAAAAGCGCACGACCCGCGCCTACCGCCGCACCCTGTTCGGCTCCATG
GTCCACCTGTGGCTGTTCGATCGCCGCTGCGTGCAGCCCGACAAGGCGAACGCCAGCGCG
CTCGCACTGATCCCCAAGGCCGATGCCGCATCCACCGAACGGTTGTGGACGCTGGTGCGG
CAGACCTGCCCGCTGCCCCTGCTCGACCACTGGCGCGACACCGTGCTGGAGCTGCTGTCC
GCCCACGCGATGCTGAGCCGTCTTCCACTGGCCCTCGGGCCGCTCGAAGGCCATCGGCTG
GCCCTGGACGTGCCCGTGCTCACCCAAGCGCTTGGCGATTTGATCCGCCGCGGCGTTCTG
CGCACCTGCGCGCAGGACGTCCTCCCGGCAGAGCCGCTTGGGCGACGCGCCTGA
>taxon190486_02212
ATGGCACTCATGTTTCCGCGCCTCGCGCGCAATTTCATCAAGGCCGGCTACTTCCCCACC
GACGAGTCGACGCTCGCGCGGGTGCTGTCCGCCCTCGCGCCCGACAGCGGTCCGATGTGC
ATCCTCGATCCCTGCGCCGGCGAAGGCGTGGCGATCGCCGAGGCGGCCCACGCCCTCGGG
CGCGCGCAGGTCACCGCGTATGCCGTCGAGTACGACGGCGAGCGCGCGGCCCACGCGCGT
TCGCTGGTGGACCACTGCCTGCACGGCGACCTGATGGACACGATGGTCTCCCGCCAGGCC
TTCGGCCTGCTCTGGCTCAACCCGCCCTACGGCGATCTGTCCAAGGATGCCAACGGCAAC
ATCGGCTACCAGGGCCAGGGCCGAGCGCGCCTGGAGAAGCTCTTCTACCAGCGCACCCTG
CCCCTGCTGCAGTACGGCGGCGTGCTCGTCTTCATCGTGCCCAGCTACGTGCTCGATGCC
GAACTGGTCGGGTGGCTCACGCGCCACTTCGACGGCCTGCGCGTCTACCGGGCGGTGGAG
ACGCAGTTCAAACAGGTGGTGGTCTTCGGGCGCCGGACACGCCAGCGCGAGCTGGTCTCC
GAGCCCGCCGCCGCGGCGCGCGATCTGCTGCTGCGGATCGGGCATGGCGACGTGCAAGCC
GACGAACTGCCGATCGACTGGCCGTTTCTTCCCTACTGCGTTCCCACCAGTCCGTGCGAG
CCGGAGCATTTCTACCGCGTGACGATGGAGCCCGGGCAGTTCGCCGAGGAAGTCGGACGG
CTCCGTGGGCTGTGGCCGATGCTGGACACGCACCTGGGTGCCGCGCAGCAGTCGCTGCGC
CCGCCGGCTCGGGCATTGTCCGCATGGCATCTGGCGCTCGCGCTGGCTGCTGGCGCGATC
TCCGGCGTGGTGCGCTCCAGGAGCGGCCGCGTGCTCGTCGTCCGAGGGGATACCCACAAG
GACAAAACGCTCCAGCGGGAGTTCACCGAGCGCGATGACGGCTCGGTGGCCGAAACCCGC
ATCCTCACCGACAAGTTCGTGCCGGTCATCCGGGCCTGGGACATGACTCCAGGCTCCGCG
ACCTTGGGCGAAGTTCTCACCATCCGCTGA
>taxon190486_02213
ATGTCCTTCGAAATCGATACCGCCGCGGACAACGCACCCGTGCAGGGCGACCTGCTCGGC
GCGGAGCCTTCTCCCCTGGAGCTGAGCCTCACTGAGTTCGTCGCCGAGTTCGGCGACGAA
CTGCTGGAGTCCCTCAACCGCGCCAACCCACCGGTCTACAGCGGCCAACCCAGAGCCCAT
CGCCAGCGCATCGTCGCCGGCCTCAAGCGCAGGCTGTTTCCCGCGCAGGCCGAGGTGGTC
CATGCCGCCGCCGAACTGCTGATCGACCGCGGCGAGCGTGCCGCGATCGTCAACGGCGAA
ATGGGCTGCGGCAAGACGACCGTGGGCATCGCCACGGCCGCCGTGCTGCACGCCGAAGGC
TACCGCCGCACGCTTGTGCTGTCGCCGCCGCACCTGGTCTACAAGTGGCGGCGCGAAATC
CTCGAAACGGTTGCCGGTGCCAGGGTCTGGGTGCTCAACGGCCCGGATACCCTGGTCAAA
CTCATCAAGCTGCGCGAGCAGTTGGGCGAGCGGCCCACCGGCCAGGAGTTCTTCGTCCTC
GGCCGGGTGAGGATGCGGATGGGCTTTCACTGGAAGCCCGTCTGCGCGGTGCGGCGCACC
CGCCACGGCGACGTGGCGACGTGCCCCGACTGCGGCCATGTCGTCACCGACCTCGACGGC
GAGCCGGTCCATCCGGCCATGCTGGACGAGGACGAGCACCGCAGAAAGTGCGGCCACTGC
GCCGCGCCCTTGTGGACGCTCATGCGGCCCGAGAGCCTGTCCGGCAACGCCCAGTCCTCG
GCCGTCGCCAAGGCGCTCCAGCGCATTCCCACGATCGGCGAAGCCACCGCGCAGAAGCTG
ATGCGAAAGTTCGGCGACGGCTTTCTGGCCTCGATGCTGGGCGACAACATCCACGAGTTC
ATCAACCTGATGGACGCCAATGGCGAACTGGTGTTCTCTGACCGGCAGGCCACGCGCATG
GAGCGCGCCATGGCGAACATGGAGTTCGGTTTCGGCGAGGGCGGCTACCAGCCCACGGAG
TTCATCAAACGCTACCTGCCGCAAGGCACGTTCGACCTGCTGATCCCGGACGAGGCGCAC
GAGTACAAGAACGGGGGCAGTGCCCAGGGCCAGGCGATGGGTGTGCTGGCCGCGAAGTGC
CGCAAGGCATTGCTGCTCACCGGCACGCTGATGGGTGGATACGGCGACGACCTGTTCTAT
CTGCTGTTCCGCGCCCTGCCCGGGCGGATGATCGAAGACGGCTACCGGCCGGCGAAGAAT
GGCTCGATGACCTCGGCGGCGATGGCGTTCATGCGTGACCACGGGGTGCTGAAGGACATC
TATTCCGAGAGCGCCGGCACGGCGCACAAGACCGCCAAGGGCAGCAAGACCAGTGTCCGA
ACGGTCAAGGCACCGGGCTTCGGTCCCAAGGGTGTGCTGCGGTGCGTGCTGCCGTTCACG
ATCTTCCTCAAGCTCCGGGACCTCGGGCGTGACGTGCTGCCCCCGTACGACGAGGAGTTC
CGCGAAGTTCCGATGGCGCCCGCGCAGGCCAGCGCCTACAGCGCGCTCTCGATCGCGCTC
ACCAGCGCGTTGCGCCAGGCCCTGGCCCGTCGCGACACGACGCTCCTCGGTGTGGTCCTC
AACGTGCTGCTGGCCTGGCCGGACACGTGCTTCCGCGCGGAAAACGTCGTGCATCCACGC
ACACGCGACACGCTGGCTTTCGTCCCCGCCCAGTTCCACGACGCGCAGGCGATGCCCAAG
GAACGGGAGTTGATCGACATCTGCCGCCAGGAGAAGGCGCAGGGCCGCAAGACGCTCGTC
TACACGGTGTACACCGGAACGCGCGACACGACCTCGCGTCTCAAGCGGCTGCTCGAAGTC
GAGGGCTTCAAGGTGGCCGTGCTCCGCGCCAGCGTGGACGCGAGCCGCCGCGAGGACTGG
ATCGCCGAGCAGCTGGACCGCGGCATCGACGTGCTCATCACCAATCCGGAGCTGGTCAAG
ACCGGACTGGATCTGCTGGAGTTTCCGACCATCGTGTTCATGCAATCGGGCTACAACGTG
TACTCGTTGCAACAGGCAGCACGGCGCTCATGGCGCATCGGCCAGACGCAATGCATCAAG
GTGATCTATCTCGGCTACGCCGCTTCTTCGCAAATGAGCTGCCTGAAGCTGATGGCCCAG
AAGATCATGGTGGCGCAGAGCACTTCGGGAGACATCCCGGAGAGCGGGCTCGATGTGCTG
AACCAGGACGGGGATTCCGTCGAAGTCGCGCTCGCGCGGCAACTGGTGAACTGA
>taxon190486_02219
GTGACGGAGGTAGTGGTGGTGGAGGCGCCGGAGGAGGCGGTGGTGGTGGTGGTGGCGGAT
AGCGAGAACCCGGAAGGCGAATTGAATCCTCAAGAGACCACGATGGACATGCACAACATC
TCAGCGGTGCCAGACGACGAAGGCGGAAAAAGCGCAGCAAAAGAATCGATCCAGGCCATG
GCGGCGCTGATCGCGCAGTTGCAGCGGCGGGAACAGGTCCTGGAAGATCAGGTCCGCCAG
CAGATGCAGTTGCTGCAGAACGCAGTCAACAACGCCGATCAGCGCGTCCATCGTGTCGTG
GAGAACGCGCTTCCGCGGTTGACGCAGCTGACACAACAGGCGCTCTCGGTCGCGCTGGAT
CCCGCCGCCGAGCGGTTCGACCGCACGATGACCGCGACGAACCAGCAGCTGCAGCAGGCC
ACCCAGCGCTACGCGCAAGCGCAGCAATCGCTGGAAACCACGGTGATGCGCCGGATGTGG
ATGGGCACCATCGCGATGGGGGTGGCGGCCATCATGGGGCTGTGCGCCGTGGCATACGCA
CTCCAAAGCGCCCGCGCAACCCTCGCGGAGGCGAAACAGCGCCGGGCGGAAATCGCCTAT
CTGGATCGCGTGGCGCGGGCCAACCTCGTCGCCTGCGGCAACGACCGGCTCTGCGCGGAC
TTCGAGAAGAAGGGGCCTCGCTACGGCGACCGCGGCCAGTACCGTGTGGTCACCCTGCGC
GAATCACAACCACACTGA
>taxon190486_02226
ATGGCAGCGCCAGTGAAGCCGCCGCGCGGCCCGCTGCTCGGGTCCGGCTTGGCGATCGCG
GCGCTCGCAGCCACCTGCACCGCCGGCACCGCCTGGGGCCAGGAAACACCGCCGCCGGCC
TACCAGATCGCGGCGGCGCAGGCCGGGGTGCCCTCCGCCGTGCTGTACGCGGTCGCGCTG
CAGGAAAGCGGTACGCGGCTGCGGGGCCGGCAGATTCCCTGGCCCTGGACGCTCAACGTG
GCGGGAGCTCCGCAACGCCACGCCACACGTGCCGATGCCTGCCTCGCACTGCGCCGGGCC
CTGCGGGGCACGCCCGCGCAGCGCATCGACGTCGGGCTGGGCCAGATCAACGCCGGCTAC
CACGCGCATCGGGTAGCGCAGCCCTGCGCGCTGTTGGACCCGTACCGCAATCTGGCCATC
GCCGCGGAGATACTGCGCGAGCAGCACACGCCCGGCGAGGACTGGATCACGGCGATCGGG
CGCTACCACCGACCCGCCGGCGGCCCGCCCGCCACGCGTTACCGCGGCAGTGTGCAACGC
CATCTTGCGCGCGTGCTGGGCCATCCACAGGCGACAGCCACATTGAACGGACATCGAGGC
TCCCAGCCATGA
>taxon190486_02229
GTGGGCGGCCTGCCCCATCTGCACGGCATCGAGCCCGAAGAGATGGACGTCACCCTGCCG
CTGGGCGAACGGGTCGGCCACACGCTGGTGCTCGGCACCACGCGGGTCGGCAAGACCCGG
CTGGCCGAACTGTTCATCACGCAGGACATCCGCCGCCGCGCGGCGGATGGCGGGCACGAG
GTGGTGATCGTGTTCGATCCGAAGGGGGATGCGGACCTGCTCAAGCGGATGTACGTGGAA
GCACGCCGCGCGGGACGCGAGAGCGAGTTCTACGTGTTCCATCTGGGCTGGCCGGACCTG
AGCGCGCACTACAACGCCATCGGCCGCTTCGGCCGCATCTCCGAAGTCGCCACCCGCATC
GCGGGGCAACTGTCCGGGGAAGGCAACAGCGCCGCTTTCCGTGAGTTCGCGTGGCGGTTC
GTCAACATCATCGCCCGCGCGCTCGTGGAACTGGGGCAGCGACCGGACTACCTGCTGATC
CAGCGGCACGTCATCAACATCGATGCGCTGTTCATGGAGTATGCGGCGCAGTTCTTCGCG
AAGACCGAACCCAAGGCCTGGGAGGTCATCGTCCAGCTCGAAGGCCGGCTCAACGACAAG
AACATCCCGCGCAACATGATCGGCCGCGAGAAGCGCGTGATCGCGATCGAGCAGTACCTC
TCGCAGGTCCGCGTCTACGACCCGGTGCTCGACGGCCTGCGAAGCGCCGTGCGCTACGAC
CGGACGTACTTCGACAAGATCGTCGCGAGCCTGCTGCCGCTGCTGGAGAAGCTCACCACG
GGCAAGGTCGCCCAGTTGCTGGCGCCGAATTACTCGGACCTCGCCGATCCGCGGCCGATC
TTCGACTGGATGCAGATCATCCGCAAACGCGCGATCGTGTACGTGGGACTGGACGCGCTC
TCAGATGCGGAGGTGGCGGCCGCCGTGGGCAACTCGATGTTCTCGGACCTGGTCTCGGTC
GCGGGGCACATCTACAAGTTCGGCGTGGACGACGGCCTGCCGGGTGCGAATGCGAATTCC
AAGGTGCCCATCAACGTCCATGCCGACGAGTTCAACGAGCTCATGGGCGATGAATTCATT
CCCATGGTCAACAAGGGCGGCGGTGCCGGCGTCCAGGTCACGGCGTACACCCAGACGCTC
TCCGATATCGAGGCGCGCATCGGCAATCGCGCGAAGGCGGGACAGGTCGTGGGGAATTTC
AACAACCTGGTCATGCTGCGGGTGCGAGAGACGGCCACGGCCGAGCTGCTGACGCGCCAG
TTGCCCAAGGTCGAGGTGTTCGCGACCTCGGTGATGAGCGGCGCCACGGACAGCTCCGAT
CCCACGGGCAACACCGCGTTTACCTCGAACACCCAGGACCGCATCGCCAGTACCAGCGTG
CTGATGATCGAGCCCGCGCACGTAGTGGCGTTGCCGAAGGGCCAGGCCTTCGCGCTGATG
GAAGGTGGCAACCTCTGGAAGGTGCGCATGCCGCTGCCCGCGCCCGATCCCGACGAGGCC
ATGCCGCGCGATCTGCAGGAGCTCGCTGCCGGCATGCGGTTGCACTACGTCGAGGCGGGC
GCATGGTGGGATGGACAGATCGCGCCAGGGCTGCAGGACGCAACCTTGCCCGACGATCTA
CTGGCAGGTTTCGCGCCGCCGGAGGACGCAGGCGGAAACCCTGGAGCTGCGGCGCCATGA
>taxon190486_02230
ATGAGCGATGTCGCCGCTACCGCGCAACGCCAGCAGGTCCGCCAGCAGGGACTGATCCTG
GGTCTCGTCACCTTGCCCTTCCGTTGCTTCGGTGTGCTGTGCGGTTCGCTGTTCCTCTGC
ATCGTGATCGAATGCATCGGGATGGCCCTCTTTTGGCCGGACCAGGGCTGGCGCCATGCG
CAGGCGATGCTGGGCCACGAGTTGGACCAGTTGTCTGACTACTTCGTTCGCAGCGCTCTG
GTGCAGGAGCCGGGACGCACAGCGCACCAGTGGATCCAGCACGCCTACGAATGGGCGTTC
GTGCGCAGCGGGCTGCTGGAGTGGATGCAGGATGCGTCGCGCCAGGCGCGCGCGGGTGCC
TCCGGCCGCCCATGGAGCCTGCCGCAGGTCCTGGCCACGGTATCCATGCATGCCGAGGGT
TACCTCATCGCCGCGGCCTACACCGTGCTGCTGTTCCTGGTGCGGCTGCTGATGCTATGC
CTGACCTTGCCGCTTTTTGCCCTGGCCGCGTTTGTGGGACTCGTGGATGGTTTGGTTCGC
CGAGACATCCGGCGTTTCGGAGCGGGACGCGAATCGGGATTCCTGTACCACCGGGCAAGG
GCCAGCCTGGTGCCGCTGGCGGTGCTGCCCTGGGTGACCTACCTGGCGTTGCCGGTCAGG
GTGCATCCAGTGGTCATCCTGCTTCCCAGTGCGGTACTGCTTGGGGTGGCTGTGGATATC
GCGGCTGGCAGCTTCAAAAAATACCTGTGA
>taxon190486_02241
ATGACCGCGACCGCGGATCAGATCGCGGCGTTCCAGGCCAACGGCGGCTTCACGCCCTCG
GCCGTCTCGAATGTTGTGCTGAGTTTCGTCTTCGCCGTGTTGCTGCTGTGGGGCGTGTGG
GCGATGCGCGCCGCCTATTCCGGCTGGGCGGAGCAACGCCTCTCCCAACGCCAGTTCGCC
GCGGTGATCGTGCGCTTCCTCGCGCTGTACCTCGTGCTCGCCTTCCTCCTGCTTTCCTGA
>taxon190486_02244
ATGAGCCGCTTCAAGAACGAAGTAGCGCATCTGCAGGCCCACGTCGCGACGCTGCGGCGG
GTCGGGGCGGCGCTGTTCGCACTCGCGCTGCTGATGGGCCTGGGCTGGTGGAACGCGCCG
CGCCACCTCACCATCCACGTACCGCCCGATCTGCGCTCGGGCAGCACCCGCAAGTGGTGG
GACGTGCCGCCGGAGAGCGTATACGCCTTCACGCTCTACGTCTTTCAGCAGCTCAACCGC
TGGCCGACGAATGGCGAGGAGGACTATCCGCGCAACCTGCGCGCCCTGTCGGCCTACCTC
ACGCCCTCCTGCCAGGCCCTGCTGCAGCAGGACTACGAGACGCGCCGCAACAACGGCGAG
CTGCGACAGCGCGTGCGTGGCCTCTACGAGATTCCCGGCCGCGGCTACGGCGAAGACCCA
TCGACGCGCGTCAAGGTGCTGTCCGAGCGCGACTGGGTCGTCACCCTCGACGTCAGCGCC
GACGAGTATTACGGCGGCGAGCAGGTCAAGCGGGCGTTGGTACGGTATCCGCTCAAGGTC
GTGCGCCTCGATGTCGATGCAGAGCGCAACCCCTTCGGCCTGGCACTGGACTGCTACAGC
GGCACGCCGCAGCGCATCTCCGCTCCCACGCCCTCTCCCGCGCCGACGACGCCCGCCACA
CCGGCCGATCCACCCGCGGCCTTGCCCGGAGCCACGCCATGA
>taxon190486_02245
ATGAAGCGCACCCATCCCTCTACTCCCCTGTTGGCATTCGCTCTGTGGGCGACGCTCTGG
CTGGGCGATACGCCCACGGCCCATGCGGTGCAGATCCTGCGCTGGGAACGCATGCCGCTC
GCGGTACCTATGCGCGTGGGCGAAGAGCGCGTGGTCTTCATCGACCGCAACGTGCGCGTG
GGCGTGCCCAACGCGATCGCCGATCGGCTGCGCGTGCAGAGCGCGGGCGGCGCGATCTAC
CTCAAGGCGAGCGAGGCAATAGAGCCCACGCGGCTGCAGCTGCAGGACGCCGACAGCGGC
GCGCTGGTCCTGATCGACATCGCCGCCGAACCGGCCCAGGACGGCCAGGCGCCGCTGGCG
CCGGTGCGCATCGCCTTCGGCGATGCGCCCGGGCCGCGCTATGGCGCGGGCGACCGGGCA
TCAGACACCGACACAGGTTACGACGGGCAACCCGCCGATGCGCTCTCGCCCGATGCATCC
CAGCGCCTGCGCCACGAAACGCCGGTCGCCGTGGTGCTCACCCGCTATGCGGCGCAGAGC
CTCTATGCGCCGCTGCGCACCGTGGAGTCCGCGCGCGGGGTGACCCCGGCGCGCCTGCGC
CGCGGGCTCGATCTGGACACGCTCGCGCCCGCCCTGCCGGTGCGCGCGCAGGCGCTGGCC
GCCTGGCGCCTGGACGACCAATGGGTGACCGCGATCCGCCTGACCAACACCTCGCCGCGC
TGGGTGGACCTCGACCCGCGCATGCTCATCGGCGATTTCGTTGCGGCCACGTTCCAGCAC
CCGGGACTGGGACCGGCGGGCGATGCGACCGACACCACCGTGCTCTATCTGGTGACGCGC
GGCCGCGGACTGGGCGAGGCGCTGCTGCCGCGCATCAGCCGCATCGACGAGGCGCGGAAC
CTGCCGGCGCCCGCGACCGAGCACTCGACCGAGCCCGCGCCCGTTCCAGCGGTCGCACCG
CAGCCGCCTTCGGGAGCCCCCCATGAAAAGTAA
>taxon190486_02246
ATGAAAAGTAACGGCCTGCTCAAGTGGCTGATGATTCCCGTGGCAGCGCTGCTGGTCTTT
CTTGGCATCCACCTCACGTCCGGACGCTCGGACCAGTCCGCCGCGGGCGGAGGCACCGCC
CAGCTCACACCCGAGGAAATGAAGGCGCTCGGCATCGACGGCGACACGCCGCGCGACACC
GTGGCGACGCTGGTCGCGCAAGTGAAGCAGCTGCGCGGCGAATTGCAAACGGCCATGGGC
GACAACAAGAACCAGCGCGCGGAGAATGAGCGACTTCGCCAGCGCGACAGCTCCATCGAC
CAGCGCATCCAGTCCGCGCTCGACGGCGAGCGCGGCCGCCTGCTGCAGGAACGCGAGCAG
GCGGTCGGTGACAAGCAGCAGACGCAGGGCATGCTGCAGGAACTGCAGCACAAGCTCGAC
CAACTCGGCGGCAAGGGCGGCTCCACCGACCTGCCGGTCGGCCTCGGCCTGGAGGAAGGC
GACGGCAAGGGCTTCGGTGCCCAGGGCGCCCCGGGCGTCCGCTGGGTGGAGCCCGACGAT
GCGCGTCCCGACGCCGGCAAGGGCCCTGCGGGGGCTTCGGGAAAGGGGGAACGATTTCCG
ATGCGGTTCGGGCCGGCCGATGGTGGCACTCCCGGCGGCGGCTCCGTATCGGCACCCGAA
TCCAAGGCCGGCGCGGAGCCTAAGCCCGCCAAGCCGGTCTTCACGGTCCCCACGAATGCG
ACGCTCATGGGGTCGGTGGCGATGACGGCTCTGATCGGCCGCGTGCCCATCGACGGCACG
GTGAACGACCCCTACCCGTTCAAGGTGCTCATCGGCCCCGACAACCTCACGGCCAACGGC
ATCGATCTGCCGGAAGTAGCGGGCGCCGTGGTGAGCGGCACGGCCTCCGGCGACTGGACG
CTCTCTTGCGTGCGCGGCCAGATCCGCTCGGTCACCTTCGTGTTCCGCGACGGCACCATC
CGCACGGTCCCCGACGAGAAGGGCCAGGGCGGCACCAGCGGCAACCGTGGCAACGCGGGC
AACGGCACTGCCGCCGATGGACAGGGCCCGATCCTTGGGGGCCTCGGCTGGATCAGCGAT
CCGCACGGCATCCCCTGCGTGAGCGGGGAGCGGCGCAGCAACGCGCAGCAGTACCTGGGC
TCGCAAGCGCTCATCACGGCCGCCGGGGCGGGCGCGGCTTCGCTCATCAAGAGCGACAGC
GGCAGCGTTGCGGTGGTGAGCAACGGCAACGGCTCGCTGGGCACCGTGGGCATCTCCGGC
AACGAGGCCATGGGCCGCATTTTGGCCGGTGGCGTGCAGGAGATGTCGCAGTGGGTGAAC
AAGCTCTACGGCCAGGCCTTCGCCGCGGTGTACGTGCCGCCCGGCGCCCAGGTCGCCGTC
CACCTCGAACAACCCTTGCAGATCGACCACGACGCCCAGGGCCGCAAGGTCCGCCACGCT
ACCGGAGGAAGCCATGCGATCGACCTGGACTGA
>taxon190486_02247
ATGCGATCGACCTGGACTGAGCGCCGCGCGCCCTTGTACGTGTTTTGCGTGCTTCGCGCT
CTTCGCGTCCCGCACGGTCTTCGTGCCCTGCTCGCCAGCCTCGCCCTGCTCCTGGCGGGT
TGCGCCACGCACAAGGACGACCTGCTGTCGCACGGCGACCGCACGATGCGCGACATCTGG
GACCAGGAGACCGGCGGCGCCAGCGGGCCTGGCTCCCCGGTCGCGGGCGCGGCGGCACGC
CAGCTGCTGGACGCGCGGCAGGTGCTGCGCCGCCCCCTCACCGCGGCGGACGTGCAGGCC
ATGCCCGCGGACAACGCGGCCTACACCCGCACGGCGCAAAACGAGATCTACCGCCAGTTC
CGCCGGCTGCCCAATCCCGATCTCGTCATGTACGTTTTTCCGCACCTCGCGGGCACCGAT
CCCGTGCCCGTCCCGGGCTACAGCACGGTTTTCCCGCTGTACCAGCGCGTGCAGTACGCG
ATGCCCGGCGAACGCGTGGAGGACTACTGA
>taxon190486_02248
ATGCCGCGGCCGCCGCGCTGGCGCTGGTCCGAACGCGCGGCGGGGGCGCTGCAGCGCCTG
CGCAGCGGCGTCGCGGGGGCCAGGCAGACCTCCACCGGGCCTGCCGACCCCGCCTCTCCA
GACGCCCCAGATGCCCCGGATGCCCCGGATGCCTGGGCCGCCCACATTGCCCGGCTTGCC
GAGCACGGCATTCGCGCGCCCGGCGCCCACGCACGCCCCGCGGATTCGCCGCGTGCCACC
GAGGACGACGAGCGTGCGCTCTACGGCGTATCGCCGTCCTTCGTGGACATGCTGCCCTGG
GCGGAGTTCCTGCCCGGGTCGCGCAGCATGCTGCTGGACGACGGCGTGTCCGTCGCCGCG
TTCTACGAGCTCGTGCCGATCGGCACGGAGGGCCGCGAGATGGCATGGCTGTGGCGGGCC
CGCGACGCGCTGGAGAACGCGCTGCAGGACGCGTTCGACGAACTGGACGACCAGCCCTGG
GTGGTGCAGCTCTACGCGCAGGACGAAGCCAGTTGGGACCGCTACCTGCGGGGACTGGAC
GCCTATGTGCAGCCGCGTGCGCGCGGCACGGCTTTCACGGCTTTCTACCAGCGCTTCTTC
GCGCACCACCTGCGCGCGATCGCCAAACCCGGCGGCTTGTTCGAGGACAGCGCCGTGACG
CGCCTGCCCTGGCGCGGGCAGGCGCGCCGCGTGCGCATGGTGGTCTATCGGCGCATTCCC
GCTGGCGCCACCCGGCGCCGCGGCCTGTCGCCAGAGCAGGCGCTGGCCACGGTCTGCGAT
CGCCTGCAGGGCGGTCTCGCGAACGCGGGCGTGCGCGCCGAGCGCCTCGGCGCGGCCGAC
GTCCATGCCTGGCTGCTGCGCTGGTTCAACCCGTGCCCGACACTGCTCGGCGACACCGCC
CTGGACCGGGAACGCTTCTACGAGCTGACGCGCTATCCGGAAGCAACCGAGGCAACCGAA
CAAGTCGAGGAAGGCGAGATCGAACTCGCGAGCGGCACAGATTTCGCGCAACGCCTTTTT
TTCGGCGCGCCGCGCTCCGACGTCGCGCATGGGCTTTGGTGGTTCGACGGCATGCCGCAC
CGCGCGGTGGTGATGGACCGCCTGCGCAACGCGCCGGGCACGGGGCACCTGACCGGTGAG
ACGCGCAAGGGTGATGCGATCAACGCGCTCTTCGACCAAATGCCCGAGGACACGGTGATG
TGCCTGACGCTGGTCGCGACGCCGCAGGACGTGCTCGAATCCCACCTCAACCATTTGGCC
CGCAAGGCCGTGGGCGAGACCCTGGCGTCCGAGCAGACGCGCCGTGATGTGCAGGAAGCG
CGCGGGCTGATCGGCAGCGCACACAAACTTTATCGCGGCGCCCTCGCCTTCTACCTGCGC
GGCCGGGATCTGGAGCAGCTGGACGAGCGCGGCGTGCAACTCGCGAACGTGATGCTGGGC
GCCGGCCTGCAGCCGGTGCGCGAGGACGACGAGGTGGCGCCCCTCAACACCTATCTGCGC
TGGCTGCCCTGCGTGTTCGATCCGGCGAAGGACACGCGCCAGTGGTACACGCAGCTCATG
TTCGTGCAGCATGCGGCCAACCTCGCGCCCGTCTGGGGACGCGGCCGGGGCACGGGCCAT
CCTGGCATCACGCTGTTCAACCGCGGAGGCGATGCGGTCACCTTCGATCCGCTCAACCGG
CTGGACCGGCAGATGAACGCGCATCTGTTCCTGTTCGGCCCCACCGGCTCGGGCAAGAGC
GCCACGCTCAACAACCTGCTCAACCAGGTGATGGCGATCTACCGGCCGCGTCTTTTCGTG
GTCGAGGCGGGCAACTCCTTCGGGCTGTTCGGCGACTTCGCGGCGCGCCTTGGCCTCACG
GTGAACCGCGTGCGGCTCGCCCCGGGCGCGGGCGTCAGCCTGGCCCCGTTCGCCGACGCG
CGGCGCCTGGTGGACACGCCCAGCCAGGTCCGCACACTCGATGCCGATGCCCTCGACGAG
GCACCGGAGTTACAAGGCGCCGCGCCGGAAGGCGACGAGCAGCGCGACGTGCTGGGCGAG
CTGGAGATCACCGCCCGGCTGATGATCACCGGAGGCGAGGACAAGGAGGAAGCGCGCATG
ACGCGCGCGGACCGCAGCCTGATCCGCCAGTGCATCCTCGACGCCGCCCGCCAGTGCACT
GCGGCCGGCCGCACCGTGCTCTCGCGCGACGTGCGCGATGCGCTGCGCGAGCGCGCGGGC
GACCTCAACCTGCCGGACACCCGGCGCGCGCGCCTGCTGGAGATGGCGGACGCGATGGAC
ATGTTCTGTCAGGGCGCGGACGGCGAGATGTTCGACCGCGCCGGCACGCCCTGGCCCGAG
GCCGACATCACCATCGTGGACCTCGCCACCTTCGCCCGCGAGGGCTACAACGCGCAGCTG
TCGGTAGCCTACATCTCCCTCATCAACACCGTGAACAACATCGCCGAGCGCGACCAGTTC
CTCGGCAGGCCGATCATCAACGTGACCGACGAGGGCCACATCATCACGAAGAACCCGCTG
CTCGCGCCCTACGTGGTGAAGATCACCAAGATGTGGCGCAAGCTCGGCGCCTGGTACTGG
CTGGCCACCCAGAACCTCGACGACCTGCCCCGCGCCGCCGAGCCCATGCTCAACATGATC
GAGTGGTGGATCTGCCTGTCGATGCCGCCCGACGAGGTGGAGAAGATCGCGCGGTTCCGC
GAACTCAACGCCGCGCAGAAGGCGCTGATGCTGTCTGCCCGCAAAGAGGCAGGCAAGTTC
ACCGAGGGGGTCGTCCTCTCGAAGTCCATGGAACTGCTCTTCAGGGCGGTGCCGCCCAGC
CTGTACCTCGCCATGGCGATGACCGAGCCCGAGGAGAAGGCCGAGCGCTTCGCGCTGATG
CGGGAGCACGGCATCAGCGAACTGGATGCCGCGATCCTCGTCGCAGAGCGGATCGACCGC
GCGCGCGGCATCGAGCCGCTGGCGCACCCTTCCCTGGACTGA
>taxon190486_02257
ATGATGGGCCTGCGCAAACTCCGAGGGACCGTCGCCTGCGTTCTGCTGGCGAGCACCGGA
CCGTCCTTCGCGCTCAACACGGCGAGCATCGTGACCGCTGCCCTGTCGCCCGACTGCCTG
GCCTATCGCATCGCGGGCATCTGCTACTGGCTCTACTGCACATCGAGCGGCTGCACCGTC
CGCACGTCGGTCAAGGTACGGCACTACGTCCCGGATGCGGTCGTCTCCAGCTACAGCAAC
ACCGGGGCCAACCCCTGGGTCGAAGTGCGCGCCATGAGTACGCCCAACCCCACCGCCCAG
GCCGGCGGCGACGGCACGACGAACGAGGAGCATGAGAACAACCTTGCCAAGTTCAAAAAC
GCCGACGTGATCGGCCATCCGGCGGGCGCCGTTTTCAGCGCATTCGCCAGCCGCTCGGGA
TACACCTGCGAGGGGGCGGGAACGCCGTTCGTTCCCTACCTGCTCAGCACGTTCGACACG
CTGGCCTGGCGGTACAACGTGCCGGAGGCGGCGTACCCCGAATCGCTCACGCCCGGCGTG
CGGGAAATTGGCTCGCGGCTCACGGCCAACCTGTGGGGCAACGTCTATCCACGGGGTGGC
TTCCTGCACCAGACCCACGACTACTGGAGCGGCGCCGTGGTTGCGCAACGGGCCGGGGAC
GTGGTGACGCGCACCGGGCAGCCCCACGTGTACCAGCCGCTGCTCGCGAGTTCCTATGCA
GGCTATTGGCCCGCCGGGCCGCTGGTGGAGAGCAATCCCGATTCGGGCAAGTGGCAGGAG
CTGACCCCTACCCTGTCGAGCCGCTGCGCGGTGTTTCCGCATTCCGGGCCCTTCGTGCAG
GCGCAGCAGGGCGACTACGCCTGGGCGCTCTGGCGCCCGTACAGCTGCTGCCAGCGGCGC
GGCCAGGTCTTCCTCGGCAGCGTGGATTTTTGA
>taxon190486_02258
ATGAAAGACACCTCACACTCGCTGCGGCGTCGCCACACGCGTGCCCGCAGTATTGCCACG
CTGGTCGTTCTGACGGCGCTCTGCACCACATCCACCGCACAGACACGCATCGACGAGGAC
GGCATCCGCTCGAGCGGCAGCGTCATCGGCAGCGATGTGCTCTACAGCATCGGCGGCGGC
CGGGCGGTGTCGATGGGGCCTGCGGGGAACATGCAAAGCATCGGGGTCGGCGTGGGCTGG
AACAGCAACCTGATCTGCGGCGACATGAGCATCACGACCACGCTGCGGAACCAGCTCAAC
GGGGTCACGAACGGCTTCCAGTCGATCATGAGCAACGTGATCCAGAGCGCCACCAGCGCC
GTGGCCTCGCTGCCAGCGCTCATCATCCAGCGGGCCGATCCCGGCCTCTACAACCTGCTG
ACCAACGGCATCCTGCAGGCCCGTCTGGACTTCGACCGCTCCAAGATGACTTGCCGCGCG
ATCGCCGGGCGCATGGCGGACATGGCCGGTGGTCAGACCGGTTGGGATCAACTCGCGGAA
GGCATGGCGCTCAAGCAGGCGGTTTCCAGCACAGACGCCGTCTCAGCGATCGAACGCGCC
GAAGGCAACAAGGGCAACAGCGGCGTTCCCTGGGTGGGCGGTAGTAGTGCCGGCGGATCG
GGCCAGTCGCCGATCAGGGTCGTGGGCGACGTGACGCGCGCCGGCTACAACCTGCTGAAC
GGACGCAATGCCACGGACACGTCCTCCATCGCCGCCAGCGCATGCAACGGACGCCTGACC
TGCCAGACATGGTCCTCGCCCCAGGCCGCGGCCACCTGGGCGACCCGGGTGCTGGGCGAG
CGCGAACAGCGCACGTGCCAGACGTGCACCAAGACCTTGACCACGCCCGGGGTGGGCCTC
ACGCCGCTGATCCAGGAAGAGTACGAGGTCAAGCTGAAAGCGCTGCAGGAACTCGTGACC
GGTGCGAAGCCAACGACTGCGGCGAACCTGGACGCGGCCGGTAGCGCCTCCCTGCCGCTC
ACGCGCGCTGTGATCGAGGCGCTGCGCGACGAGCCCGACCAGGATCTGCTGGGCAAGCGG
CTGGCGTCGGAGGTCGCGCTCGCCAGCGTGATGGAGAAGGCTCTGCTGCTGCAGCGCACG
CTGCTGACTGGCCGGAAGGAACCCAACGTCGCCGCCAACGAACTGGCAACCAAGGCCGTG
GACCAGGAAAGCGGCGCGCTGGAACAGGAGATCCAGAACCTCAAAACCGAGCTTGAGCTG
CGGCGCGAACTCGCCGGCAACTCGCCGATGACCTTGATCCAGCGCTACAGCACGCGTGCA
GCCGGCTCGCGCGGAATTTACCAGGGCGACCCTACCCGGGACCGCTTGCAGGAGATCCAG
AAGCCGCGGAGCAACCCATGA
>taxon190486_02390
ATGGCATCTATCACCCGTCGAGGCGATCTTCAGTGGCAGGCTCGCGTTCGGCGCAAGGGC
TACCCCGTACAGATCAAGACGTTCAATACGCGCTCGGAAGCGGAAGCTTGGGCGCGTCAG
GTCGAATCCGAAATTGATCGCGGCGTGTTCGTGAGCCGAACAGAGGCAGAGTCAACGACT
CTTTGCGAGGCGCTTGATCGATACGAGCGCGAAATCGTCTCCTTGAAGAAGGGGAAGGCC
CAAGAAGTTTCCCTGCTGAAGACGTGGAGGGCAACGCCGGTCGCGCAACGATCGATGGCG
TCGGTACGCAGTTCGGACATAGCCAAATTGCGCGACGACTGGCTGAGGCAGACCAACCCG
GCATTGAAGCCGGCGTCAGTGCTTCGACGCTTGGCCATCCTCTCCCACGTTTTCAGTATC
GCCCGCAAGGAATGGGGGATGGAAAGTCTTTCCAATCCCCTCGAGCTCGTGCGCAAACCG
CCCGCGAACAATGCTCGCACCCGGCGAGTCAGAGAAACCGAAGGTGACTCTCGGGACGAC
CGACGCGCGCCCGATGGCGAACTGAAGCGAGTCGTCTCGGCAAGCAGCTCCGACGTGTTG
CCGACAATCATTTCCCTCGCGGTGGAGACTGCAATGCGCCGTGGCGAAATTGTTGATCTT
CGGTGGGAACATGTAGATCTCAAACGCCACGTAGCCCACCTGCCCCACACCAAGAACGGG
AGCTCGCGGGATGTACCACTTTCGCCCCGCGCCGTTGAAGCCCTCAAAGAGTGGCGAAAG
GTCGTCGGCAAAAATCCGGGTGACGGGCGCGTTTTCTCAATTCGCGGAGATGCGGTGACG
AGAGCGTTCGAGCGCGCGGTAGATCGAGCACGAAAAACCTACGAGCAAGAATGTAGGGAT
GCGGGTCGGACGCCGGATGCAAAATACTTAATCGACCTTCGCTTTCACGACCTGAGGCAC
GAAGCCACGTCCCGGCTGGCATCGATCTTTCCGATGCACGAGCTGGCCAAGATTACCGGC
CATCGCGATCCGCGGATGCTAATGAGGTACTACCATCCCAGCGCAGAAGACTTGGCAAAG
CGGCTTCGATAG
>taxon190486_02399
ATGACAGATGACGAGGCCAAAGCGCGGATCGAAGTGCTCTACGACGACGCAGCGGCGGTC
TTGGCCGAGCAGGGGCTGTCGCCCCTGCAGGCTTACTGTCTGGTGCTCGAGCAGGTCACG
GTTCGGGATGAGCCGACTTTGCGATTGCTAGCCGAGACGGCGGCGCATGATCGATGGTTT
CGGGAGCAGGTTCGAGAGGGGTTGGAGGAAGCCCACTATCCGAATACGAAATGGATATCT
GACGATGAAGCGCGGAAAAGCCATGCCAGACAGCGAGCCGAACTGCTCGCCCGGATCGGA
AAAGGCAATGAATGA
>taxon190486_02412
ATGACCTGGACGGATGATCAACTGGCGGACTACGAGACGGCACTCGAGACGATCGGCAAC
GCGATCGCGGTCGCATCGCGCGACATTAGCAAAGAACGGGAAAAGTCACGGCCGGACGTG
CGTCGAATTGACGAATTGCTTGAGCTGCAAAAGCGGCTCAGCGACGAGCGCCGGAGCTTG
CGTATCGACGATGATGCGGCCGTTCAAGAAGCCATCGAGACTTACGGTCAAATTGTGCGT
TCGGGCGAGCTCGTCAGGTAG
>taxon190486_02983
ATGGCCTTTCCGACCGCCGTCAACAGCCAGATCACCGATTCCGTTTCCCAGGTCAACACC
AAGGTCCTCGGCGATGCGCCGGCGATTGCAATGGGCAACCTGTTCGTTGCCACCAGCCAG
GCGCTGTCCAACGCCGCCCACAACGCCACCAACAATCAGCAGCAGTCCTACGTGACGATG
CAGGCGTCGACGACTCAGGGCGTGTCCACGCTGTATTCGATCGATACCGCGTCCGATGGT
GTCGCCACCCGGGAAATCCTCAGCGCCGGGTTGACTTAA
>taxon190486_03542
ATGAGTACATTCGCGATCGTCGGCAGCGGCCCCATGGGCCTGATGGCTGCCATGGAACTG
TTGAAGAAGGGCCACCAGGTCGACGTCTACGAACGCGACGACCGCATCGGCGGCATGTCC
GCGGACTTCGATTTCGACGGCCTGCGCATCGAGCGCTATTACCACTTCATCTGCAAGACC
GATTTCCCGCTGTTCAAGCTGCTCGAGGACCTGAAGCTGTCGAACCGCCTGCACTGGACG
GATACCAAGATGGGGTATTACTACCAGGGCAAGCTGCACAAGTGGGGAACGCCGTTCGCC
CTGCTCGGCTTCCCGCACCTGGGACTGGTCGACAAGATCCGCTACGCCCTGCACGTCATG
CACACCAAGGGCATCAGCGACTGGACCGCGCTGGACAAGGAAAACGCGCGCGACTGGATC
ACCCGCTGGATCGGCCCCAAGGCCTACAAGGTGATGTGGGAGAAGGCCTTCGCACTGAAG
TTCTTCGAATACCAGAACGACCTGTCCGCCTCGTGGATCGGCACCCGCATCAAGCGCGTG
GCCCTATCGCGGCGCAATCTGTTCAACGAAAGCATGGGCTATCTGGAGGGCGGCTCGGCC
GTGCTGCTGGAACGCATGGCCGCGGAAGTCACGCGCCTCGGTGGACGCATCCTGCTGTCG
CAGCCGATCGAGGAAGTCGCCTCGGTCGACGGCAAGGTCACCGGCATCCGCACCCGCGAC
GGCCATCATGCCTACGACGGCGTGGTGTCGACGGCCCCGATCCAGTACGTGCCCGGCATG
GTGCCCGGCCTGCCCACGACCTTCGCCGACCAGGTCGCCGCGATCGAGAACATCCCCGTC
GCCTGCGTGATCCTGAAGCTGTCCAAGCCGGTCAGCGAGAACTTCTGGATGAACATCAGC
GACGACCGGATCGCCATCCCCGGCCTGATCGAGTACAGCAACCTCAATCCCGGCAAGGGC
CCCGGCGAGCACATCGTGTATGCGCCGTACTACATGCCCAAGACCCATCCGAAGTGGCAG
TGGAGCAACCAGCAACTGATCGACGAAGTCATCAGTTACCTGCCGATGATCAATCCGGAC
TTCAAGCCGGAGTGGATCCGCGCGACCCATTGCCATCGCTACGAGTACGCGCAGACCATC
TGTCCGCCGGGGTTCCAGGACATGCTGCCGCCGATGAAGACGCCGCTGCAAGGGTTCTAC
ATGGCCGATACGGCGTATTACTACCCGGAGGATCGCTCGATCAACGAGAGCATCGCTGTC
GGAGCCAAGCTGGTGGCTGATCTGTGA
>taxon190486_04300
ATGGCACTGATCGGCTATGCGCGGGTATCAACGGCGGAACAGGACACCGCTTTGCAGACG
GATGCGCTGCGCAAAGCAGGCTGCGAGCGCGTTTTCGAGGACACGGCTTCCGGGGCCAAG
GCTGACCGCCCCGGTTTGGCTGATGCGCTGGCCTACCTGCGCAACGGCGACGTGCTGGCA
GTCTGGCGGCTGGACCGGCTTGGGCGCTCCATGCCGCACCTGATCGAAACGATAGGCGCG
CTGGAAGCGCGAGGCGTCGGCTTTCGTTCGCTGACGGAAGCCATCGACACCACCACGCCG
GGCGGGCGGCTCATCTTCCACGTGTTCGGCGCGCTGGGCCAGTTCGAGCGCGATCTGATT
CGCGAGCGCACCAAGGCCGGGTTGAGTGCCGCCGCCGCTCGCGGGCGCAAGGGCGGACGC
AAACCAGTCATCACCGCCGACAAGTTGCAGCAGGCACGTAAACACATCGCCAACGGGATA
AATGTCCGGGAGGCCGCTACACGGCTCAAGGTGAGTAAAACAGCCTTGTATGCAGCTCTG
CAATCCACCAGTGCAGGGGTAATCCCCCCACTTCTAGCGGTCGCCAGAAGTGGAGCTAAG
CGGCCATCGCCAACTTCATGGCAGGCGTGA
>taxon190486_04388
ATGAAGAAGTCCCGCTTTACCGACAGCCAGATCATCGCCGTGCTCAAGCAGGCCGAGGCC
GGTGCGCCCGTGCCGGAACTGTGCCGCGAGCACGGCATCAGCTCGGCCACGTTTTACAAG
TGGCGCAGCAAGTTCGGCGGCATGGACGTGTCCATGGTCGCGCGCATGAAGGAGTTGGAG
GAGGAGAACCGCCGGCTCAAGAAGATGTACGCCGAGGCGCAGCTCAGTACCGACCTGCTG
AAGGAAGCGCTCGCAAAAAAATGGTGA
>taxon190486_04398
ATGTTTGGTATATATCAAGGCGTATGCCTGTCCGACAAACGATCGTTTGTCGGTCGTGCC
GGACGCTGTCCTGAAAACTGCTTGTGCAACGGGTTGTCGGACACCAAGATAGACGGACGG
AATGGCGGACAAGATGGGTGGCAAATGGCACTGATCGGCTATGCGCGGGTATCAACGGCG
GAACAGGACACCGCTTTGCAGACGGATGCGCTGCGCAAAGCAGGCTGCGAGCGCGTTTTC
GAGGACACGGCTTCCGGGGCCAAGGCTGACCGCCCCGGTTTGGCTGATGCGCTGGCCTAC
CTGCGCAACGGCGACGTGCTGGCAGTCTGGCGGCTGGACCGGCTTGGGCGCTCCATGCCG
CACCTGATCGAAACGATAGGCGCGCTGGAAGCGCGAGGCGTCGGCTTTCGTTCGCTGACG
GAAGCCATCGACACCACCACGCCGGGCGGGCGGCTCATCTTCCACGTGTTCGGCGCGCTG
GGCCAGTTCGAGCGCGATCTGATTCGCGAGCGCACCAAGGCCGGGTTGAGTGCCGCCGCC
GCTCGCGGGCGCAAGGGCGGACGCAAACCAGTCATCACCGCCGACAAGTTGCAGCAGGCA
CGTAAACACATCGCCAACGGGATAAATGTCCGGGAGGCCGCTACACGGCTCAAGGTGAGT
AAAACAGCCTTGTATGCAGCTCTGCAATCCACCAGTGCAGGAGATCTCCAAAAATGA
>taxon194439_00104
ATGAGCCTCGCTTCTCGCCCTGATATTCTCTCGTTTGCGGGAGGAATGCCGGGTAACGAG
CTGTTTCCGATCGATGAGGTCGAGGAGCTGTTCCGGAACCTCGACACCAAAACCAAACAG
GCCGCGTTCCAGTACGGCCCGACACCCGGCCTGCCCTCACTGCTCGAATCGCTTGGCGGT
TTTCTGGAACGCAAAGGCCTGCCAGTCAAGAAGAACCGCCTCATGATCACCACCGGATCA
CAGCAGGCTCTGAGTATTTTTGCCCGCGCTTTCGTCGATCCGGGCGACCGGGTGCTGACC
GAGTACCCCTGCTTCATCGGAGCCATCGCGGCGTTCCGCGCCTGCGGAGCCGAGATCGTC
TCGCTGCCGGTCGATGAAGCGGGCATCGACATCGCCATGCTCCGTCAGGAGGTGGAGAAT
CCCGACCCGGCGAAGTTTCTCTACATCACACCGTACTTCCACAACCCGGCGGGAATGCTC
TACAGCACCAACCGCAAGAGGAAGCTGATCAAAGCGTTACAGGGGCGCGACATTCCGCTG
CTCGAAGACGACGCTTACGGCGACCTCTGGTTCAGCGACGAACACCGCGAAGCCCTGCAA
CCCATCAAGGCGATCGATCCGGAGGACATCGACGTCTGCTACATGGGCTCCTTCTCCAAG
ATTCTCGGCCCGGGCCTGCGCCTTGGCTGGATGCTGGCGCCAGAGGCAATCTACGAAAAG
TGCGAGCTGATCAAGCAGTCCGCCGACGCCTGTTCGTCAAGCTTCACCCAGGTCATCGCC
GACGCATTCATCCGCTCGGGCAGGATCGATACATACGTCGCTTCGGTGCGCGAAGAGTAC
AAGCGCCGCGCCGCCTCCATGGTCAAAGCCCTGCGAAGCAACCTGCCCGCCTACGTCCGC
TGGAACGAACCGAAAGGCGGGTTCTACATCTGGCTGACCCTGCCGGAGGGAGCCGACGCC
ACTGAAATACTCAAGCGCGCCATCGAAGGCGGCGCGGTCTTCGTCACCGGCAGCACCTTC
GACCCGCAAGGAACACGCAACAACACCATGCGCCTCTCCTACTGCAACAACACCCCGGAA
GAGATCGAACGCGGCATTCCCATCATCACCCGCGCCATCCGCGAGGTGTGCGGGTAA
>taxon194439_00106
ATGATCTGGAACGAGCATCACGAATGCATGGGGCGCGACCAGCTGGCATCGCTGCAGGGC
GAACGCCTTCGCCAAATGGTCGAACGGATCTACTACAACGTGCCATTCTACCGCAACAAG
CTGCAGGAGATGGGCATCGAGCCGGGAGACATCCGCTCGATCGACGACCTGAAAAAGCTG
CCCTTCACCACCAAGCAGGACCTGCGCGACAACTACCCGTTCGGGCTGTTTGCTGTGCCT
CAGCAGGATATCGTGCGATTCCATGCCTCAAGCGGCACCACCGGCAAGTCGACCGTGGTC
GGGTACACCCATAACGATATCATGATGTGGTCCGAGGTGGTCGCCCGTTCGCTCACGATG
GCCGGGGTCACGAAACACGACATCATCCAGGTCGCCTACGGCTACGGACTCTTCACCGGC
GGTCTTGGCCTGCACTACGGCGCCGAGAAAATCGGCGCGTCGGTCATCCCGATCTCCGGC
GGCAACACCAAAAAGCAGCTCCAGCTGCTGGAGGATTTCGGTTCGACCGCCATCGCCTGC
ACCCCCTCCTACGCGGCATACCTCGGCGAGGCCATCATGGAGGAGAAGCTCGACCGCTCG
AAGATCAAGCTGAAAGCGGGTATCTTCGGCGCGGAGCCGTGGACGGAGGAGATGCGCTCG
CAGATCCAGCAGCTCCTCGGAATCAAGGCGTACGACATCTACGGCCTCTCCGAAGTGATC
GGACCGGGCGTCTCGATGGAGTGCAGCATCCAGCACGGGATGCACGTCTTCGAGGATCAC
TTCATTCCAGAAATCATCAATCCTGAAACCGGCGAGGTGCTGCCGTACGGCGAGCTGGGC
GAACTGGTCTTCACCGCGGTCACCAAGGAGGCCTTGCCGCTCCTGCGCTACCGCACGCGC
GACCTCACCCGCCTGCACGTCGAGCGCTGCGACTGCGGTCGCACGCTGGTGCGCATGGAG
AAGTGCGTCGGGCGTTCGGACGACATGCTCATCATTCGCGGCGTGAACGTCTTCCCGTCG
CAGGTCGAATCGGTGCTGCTCGAAATGAGCGAAACCAAACCGCACTACCTGCTCGTGGTC
GATCGCCAGAACAACCTCGACACCCTCGAAATCCAGGTCGAAGTCGAAGACCAGTTCTTC
TCCGACGAAGTCAAAGAGCTCGAAGGTCTCCGCAAACGCATCAGCGGCAACCTGACCAGC
ATCCTCGGCCTGCATGCAAATGTCAGGCTGGTCGAACCTGGCACCATCGAACGCAGCCAG
GGCAAGGCACAGCGCGTCGTGGACAAACGCAAACTCAACGAACACAAGGAGACGCCATGA
>taxon194439_00273
ATGGGACAGACAACCACCAAAGCCGACCTGGTGAACGTGATCGCCCAACGCACAGGTCTG
ACCAAAAACGAAACCGAATCGGTCGTTGATTGCTTGTTCGAAAGCATCATCGACTCGCTG
AAAGCCGGAAAACGCATTGAAATCCGGGGATTTGGGTCGTTCAACATTCGCTACAAGAAT
CTCCGGCAGGCAAGAAACCCAAGAACGGGTGAAAAGGTAACCGTCGAGCCAAAAAATGTG
CCGACCTTCAAAATCTCCAAAGAGTTCAAGCACGCGGTCAGCGAAAGCCTGAAAGCCAAC
AAATAA
>taxon194439_00745
ATGAGCAGTCAGGAAAGAACCTGGAAGACCATAGAATCGGGCCCGCACACCTACGAAGAG
GCGCTGCATCCGGTGGTCAGGAAAAACTACGGCAAGTGGAAATACCATGAAATCCCGAAA
CCGGGGGTCTTGAAGCACGTCGCCGAAAGCGGCGACACCATCTGGACGGTCCGCGCCGGC
ACGCCGCGTCAGGACACGGTCGATATGGTGCGCCAGCTGTGCGACGTCGCCGACAAATAC
AGCGACGGCTTTCTGCGCTTCACGGTGCGCAACAACGTCGAATTTCTGACGCCGAACGCC
GAAAACGTCGAACCGATGATTGCCGAACTCGAATCGCTCGGCTTCCCGGTCGGCGGCACC
GGCATGTGCGTCTCAGCCGTTTCGCACACCCAGGGCTGGCTGCACTGCGACATTCCGGCC
ACCGACGCCTCGGGCGTGGTCAAGTCGATGATGGACACGGTGTACAACGAATTCAAGGAC
ATGCAGATGCCCAATAAAGTGCGCCTGTCCACCTCGTGCTGCTCGATCAACTGCGGCGGC
CAGGCCGACATCGCCGTCGTTGTCAAGCACACCCGTCCCCCGCGCATCAACCACGACCAC
CTCGTCAAGACCTGCGAGCTTCCCAAAGCGGTCGCCCGCTGCCCGGTCGCGGCGATCCGC
CCGACGGTCGTCAATGGCAAGAAAACGCTCATGGTTGACGAAGCCAAGTGCATCTGCTGC
GGCGCCTGCTTCGGCGCCTGCCCGGCCATGGAGATCAACCACCCCGAGCACTCCAAGTTT
GCCGTCTGGGTCGGCGGCAAAAACAGCAACGCCCGCTCGAAGCCCTCGACCATGAGCCTT
GTGGCGCACAACCTGCCGAACAACCCGCCGCGCTGGCCGGAAGTGACCGACGTCGTCGGC
CGCATCCTGACCGCCTACAAAGCCGGAGGCCGCCCATGGGAGCGCATCGGTGAATGGATC
AACCGGATCGGCTGGAAACGGTTCTTCGAAGAGACCGGCCTCGAGTTCGACGACAACATG
ATCGACAGCTACCGTCACGCCCGAACCACCTTCAACCAGTCGGCGCACATCCGTTTTTAA
>taxon194439_00747
ATGAACATAGGAATTCTGCTCAAGGAGGGACCTTACAACCATCAGGCGGCTGATACGGCA
TACAAGTTTGCCGAGGCGGCTATCGCGAAAGGGCACAAGGTCGATGCCATTTTCTTGTAC
AATGACGGCGTCATCAACGCGACCAAACTCGGCGATCCGCCGCAGGATGACCGCAACATC
GCCGCCCGCTGGACGGAGCTGAACCAGAAGCACGGCGTCGAAGTGCTCGCCTGCATTGCG
GCCTCGAAGCGCCGCGGCATCAACGACGATGTGATGATCGACGGCGCTGAAATCACCGGC
CTCGGCACCCTGACCGACATCGCAATCCGTAACGACAGACTTTTAACCTTCGGAGACTGA
>taxon194439_00752
ATGTCTGATACCAAAAAACTCGCGATTATTGCGTCCAAGGGAACCCTTGACTGGGCCTAT
CCTCCCTTCATTCTTGCTTCAAGCGCCGCGGCGATGGATATGGAAGCCGTGGTGTTTTTC
ACCTTCTACGGTCTTCCGCTGCTAAAAAAAGAGATCGACGCCAAGGTGACGCCGGTTGGC
AATCCCGCCATGCCGATGCACATGCCCTTCGGCAGCAAGGAGTTCCAGTCGATCAACTGG
CCGATTCCCAATTTCATTTCGGGCAACATTCCCGGATTCGACACGATGGCGACCATGCTG
ATGAAGGAGACCTTCAAAAAGAAGGGGGTTGCTACCGTTGAGCAGCTTCGCGAGATATGC
CTTGAGTCGGGCGTCAGGTTTATTGCCTGCCAGATGACCATGGAGGTGTTTGGCTTCGAC
AAGTCGGAATTCATCGAAGGCGTCGATTATGGCGGCGCAGCCTCGTTCCTGGAGTATGCG
GCGGAGGCCAACATCTCGCTCTTTATCTGA
>taxon195099_00573
ATGCTTAATATTGAAATTAAAAGTGATATATCTAAAACTAAAGGAGGAAAGAAATTAATA
GATTTTATCAAAGCAAAATATAGTGAATGTTTTTATATAGCAAAAAATAACGATGAGAAA
GAGTTAAGGTTAAAAGCTTTAGATACTATGGCTTTTTTAGACATAATAATCAATAAAATA
AAGGATGAAGAAGATGGAAAATGA
>taxon195099_01125
ATGGATGGCAAAATCCACAGAGTAAAAACAACAACAGATAAAGGTAGAGAAATGAGTGGA
GCTTATAGTGGATTTTTAGATGAATACCCTGCTGGTTTTATTCAAAATTTTAAAACAGGT
ATTAAAGAAAATTGGAAAATGCCTTTAGAAAATGCAAAACAAAACATTGTAAGTTATCAA
ACTCCTAGTCAAAAAAGATTACATAATTCTACAAGCAATAATACGAAACAAGACATTTTA
GAGCTTCAGCAAAAAACAGCATTAAAAATTGAAGAAGAATATAATCAAGCTAATTGGGCT
CATTCAAATCATCCTTATTTAAAGAAAAAAGGTTTTAGTGAAAACTTTTATCTTAAGCAG
GATAACAAAGGTTCTTTACTTATTCCCTTAAAAGATGAAAATGGCAAATTATGGTCTGTG
CAAAGAATATTCCCAAATGGTGATAAAATTATTGGTGTAATTAAAACTAAAGAAGAAAAA
GAGCAAGGCATTGAATATTCTGCAAAAAAATCTGGATGTTTTCACCTAATAGGTGCAAAA
AACCTAGAATATTGCAAAGAATTTATCATAGCAGAAGGCTTTGCTACTGCTGCAACTATA
TACAAAGCACTCAATAAGCCTGTAATAATGGGTATAGATGCTGGAAACTTATCAAAAATC
GTTGAAACCCTAAAAAACAAATTTCAAAACACTCCTATTACCTTAATAGCCGATAATGAT
AAAAAAAGAGAATTAAAAGGTCTTTCTAATGTCGGAGTGGAAACTGCAAAAGAAATTCAA
CAAAAATTTTCAGATATTAAAGTTATTATTCCAAAAATCAGCAATCAAGAAGCAGAACAA
GGAATAAGTGATTTCAATGACATTTTTTTAAATAAAGGGCTTGATGAAGTCAAAAAACAA
TTAAATTTTATTGATTTTCATAATAAACTTAAAGCTTTTAAATCTATGGAAAAAACACAA
CCTGAAAAAGAGATAACTAGACAATAA
>taxon195102_00332
ATGTTAATGGAAAAAGAAAGAAAGAAATTAATAGAATATGGGAAAAAATTAGTTGTTGAA
AAGCTAACAAAAGGAACAGGTGGAAACCTAAGTGTTTTTGATAGAAATTTAGGTTATATT
GCTATTACTCCTTCTGGAATTGATTTTTTTGAAATGAAGGATAGAGATATTGTGATTTTA
GATTTAAATGGGAATGTAGTAGAAGGGGAGAATCTTCCTTCTAGTGAATGGCAAATGCAT
TTAAAATTATATAAAACTAGGGAGGATATTGATGCTGTAATTCATGCACATACACTTTAT
TCTACAGTTTTAGCATGTTTACATGAAGAATTGCCAGCAACACATTATATGATTGCAGTA
GCCGGTAAAAATGTAAGAGTTGCAAATTATGCTACTTATGGAACAGAAGAATTAGCAGAA
AATGCAGCAAAAGCTATGGAAGAAAGAAAAGCTGTATTATTAGCTAACCATGGAATTTTA
GCTGGATCAAATGATTTGTTGAATGCTTTTAATATTATAGAAGAAGTTGAATATTGTTCA
AAGATATACTGTATTTCTAAAAGTATTGGAGAGCCATTTATATTGCCAGATGATGAGATG
GAATTAATGGAGAAAAAATTTACTTCTTATGGCCAGCGTAAATCTAAGGAGGCATAG
>taxon195103_00136
TTGAGTAGTGATTTGGATAGAATTAAAATAACAAAATTTCTTCAATGGAATGATAGAAAT
GGATATTACACAGATGAAGAATGTCATTTAGAAGAAGAACCAAGAATGACCTATAAAGAG
GCAGTTAAATATTTCTTTGGTGTGTTAAATGATGATTTTTACTATAACATAGTAGATAAT
ATTTTTGAGTTAACTTATGAAGAAGCAATTAAATATGCTAAAGATAATGGGTTCTATAAT
AATACATATGAAAAGTTAATGCTATTAGTAGAGAATGAAAATCCAACAGAAGAGTTTTAT
ATAAGTTTAATTTAA
>taxon196162_00067
ATGCGCTCGCCCGGGCGACCGGACCCGTCGCGGGTGGTGCAGCGACAGTTCTGGCGGCAG
ATCGCCACGGGCGTCACGACGGTGGAGGCGTCGATGGCCGTGGGCGTGTCGTGGCCGGTC
GGTGCTCGCTGGTTTCGCCACGCTGGCGGCATGCCGCCGATCTCGCTGGCCGAGCCCACC
GGCCGCCACCTGACCTTCGAGGAACGCGAGGAGATCGCGATCCTGCGCGCCAAGGACAAG
GGCGTGCGCGAGATAGCCCGTGCGATCGGGCGTGACCCGGGGACCGTCTCACGCGAACTT
CGTCGCAATGCAGCGACTCGTGGCGGCAAGCAGGAGTACCGCGCTGGCGTAGCGCAGTGG
AAGGCACAGCAGGCGGCGAAGCGTCCCAAGACCGCGAAGCTCGTGACCAACGAGCGGTTG
CGTGAGTACGTGCAGGATCGGCTCGCCGGCAACGTCCGCCGTCCCGACGGCACGATCGTG
CCGGGTCCGACACCGCCGCCGTGGAAGGGCCTGAACAAGCCGCATCGCCGGGACAGGCGG
TGGTCGACGGCTTGGAGCCCGGAGCAGATCGCCCAGCGCCTGAAGGTCGAGTTCCCCGAT
GATGAGTCCATGCGCATCAGCCACGAGGCGATCTACCAGTCGCTGTTCATCGAGGGCCGC
GGTGCGCTCAAGCGCGAACTGGTCACCTGTCTGCGCACCGGGCGTGCGCTGCGGGAGCCG
CGGGCCCGGTCACGGAACAAGGCACAGGGGCACGTGACCGCCGATGTCGTTCTCAGCGAG
CGCCCCGCTGAGGCAGACGACCGGGCCGTCCCTGGCCACTGGGAGGGCGATCTGATCATC
GGCACGGGTCGGTCTGCGATCGGCACCCTCGTCGAGCGCAGCAGTCGCTCAACGCTCCTG
GTCCATCTGCCGCGACTGGAGGGCTGGGGTGAGAAGCCGTACGTCAAGAACGGGCCATCA
CTCGGTGGCTACGGGGCCGTCGCGATGAACACCGCGCTGACCGCGTCGATGACCAAGCTG
CCCGAGCAGCTGCGCAAGACCCTGACGTGGGACCGTGGCAAGGAACTCTCGGGCCACGCG
TTGTTCGCGGTGGCGACCGGCACGAAGGTGTTCTTCGCCGACCCGCACTCGCCGTGGCAG
CGACCGAGCAACGAGAACACCAACGGCCTGTTGCGCCAATACTTCCCCAAGGGCACCGAC
CTGTCGCGCTGGTCCGCCGAGGACCTGGAGGCCGTCGCCTATGCGCTCAACAACCGGCCC
CGCAAGGTCCTCGGGTGGAAGACACCCGCTGAGGTCTTCGAGGAGCAACTACGCTCCCTT
CAACAACCCGGTGTTGCATCGACCAGTTGA
>taxon196162_00249
ATGTCCGCATCGCGCCTGCTGCCCACCGACGAGGCCGTCGACCTGATCGCACTCGTCCGC
CAGATCGCCGCCGAGGAGCTGGCACCACGCTCGGCCGAGGCCGAGGCCACCGAGACCTTC
CCGCGCGACGTCTTCGCGATGCTGGGCCGGACCGGCCTGCTCGGCCTCCCCTACCCCGAG
CAGCACGGTGGCGGCGGCCAGCCGTACGAGGTCTACCTGCAGGTCCTCGAGGAGGTCGGC
GCGGTCTGGGCGAGCATCGGCGTCGGGATCTCCGTGCACGCCCTGAGCTGCTTCGGCCTC
GCGACCGCCGGCACCGCGGCCCAGCAGGCCGAGTGGCTGCCGGCGATGCTCGGCGGCGAG
CTGCTCGGGGCCTATTGCCTCTCCGAGCCGCACGCCGGATCCGACCCGGCCGCGATGCGC
ACCCGGGCCCGCCGCGACGGCGATGAGTACGTCCTCAACGGCGCGAAGGCCTGGACCACC
CACGGAGGGCACGCCGACTTCTACAAGGTGATGGCGCGCACCGGCGACCAGCGCGGCGAC
ATCTCCTGCTTCCTGGTGCCTGCCGACACCCCGGGCCTGTCCGCCGACCCGCCCGAGCAC
AAGATGGGGCTGACCGGGTCGGCGACCGCGACGATGCGCTTCGACGACGTGCGGATCCCG
GCCGAGCGGCTCCTGGGCGGCGAGGGCGACGGCCTCAAGATCGCGCTGGCCGGCCTGGAC
GCGGGCCGGCTCGGCATCGCCGCCGTCGCGACCGGGCTCGCCCAAGGTGCCCTCGACCGC
GCGGTCGCCTACGCCCAGGAGCGAGAGACGTTCGGCAGGCGGATCATCGACCACCAGGGC
CTGGCGTTCGTGCTGGCCGACATGGAGGCGGCCGTGCAGTCCGCCCGCGCCACGACCCTC
CACGCCGCGCGGCTCAAGGACGCCGGGCTGCCGTACGGCCGCGAGGCCTCGGTCGCCAAG
CTGGTCGCCACCGACAACGCGATGCGGGTGACCACCGACGCCGTCCAGGTGCTCGGGGGC
TACGGCTACACCCGGGACTTCCCGGTCGAGCGCTACATGCGCGAGGCGAAGGTGATGCAG
ATCTTCGAGGGCACCAACCAGATCCAGCGGATGGTGATCTCGCGCGCCCTGGACCGCAGC
ACCGCCGGCACCCTCACCGTCGCACCGTGA
>taxon196162_00339
GTGGACAAGGTGGTGGCGTCGGCGACAGCCGCGGTGGCGGACATCCCGGACGGGGTGACG
CTGTCCGTCGGTGGGTTCGGGTTGTGCGGGATCCCCTCGGTGCTGATCCAGGCGGTGCTC
GACCGCGGCACCCAGGACCTGGAGGTGGTCTCGAACAACGCCGGCGTGGACGGGTGGGGC
CTGGGCCTGCTCCTCGGCGCCGGGCGGCTGCGGCGGGTGGTGGCGTCGTACGTCGGGGAG
AACAAGGAGTTCGCCCGCCAGTACCTCTCCGGCGAGCTGGAGGTGGAGCTGACCCCGCAG
GGCACGCTCGCGGAGCGGATGCGTGCCGGCGGGTCGGGGATCCCGGCGTTCTTCACCGCG
ACCGGCGTGGGCACCCAGGTGGCCGAGGGCGGGCTGCCGTGGCGCTACGACGCCGAGGGG
GCGGTGGTGAAGTCCTCGCCGGCCAAGCAGACCCAGGTCTTCGAGACCGCGGAGGGGCCC
AAGGAGTTCGTGCTCGAGCACGCGATCGTCGCGGACTTCGGCCTGGTGCGGGCCTGGAAG
GGCGACCGCCACGGCAACCTGGTGTTCCGCGACTCGGCTCGCAACTTCAACCCGTTGGCG
GCGATGTGCGGGCGGGTCACGATCGCGGAGGTCGAGCACCTGGTCGAGCCGGGTGAGCTC
GACCCCAACCAGGTGCACACCCCGGGGGTGTTCGTGCAGCGGGTGGTGGAGCTGACCCCG
GAGCAGGCCGCGGACAAGCGGATCGAGAAGAAGACGGTGAGGGCACGCGGATGA
>taxon196162_01489
ATGGGCCGCCTGTGTGAGACCGAGGGACTGACCGAGGACCAGACCGAGATCCTCAAGGCC
GTCCGCGCGTTCGTGGAGGAGCGGATCCTCCCGGTCGCGACCGAGCTGGAGCACGCGGAC
GAGTATCCGCAGGAGATCGTCGACGGGCTCAAGGAGCTCGGCATCTTCGGGCTCACGATC
CCCGAGGAGTACGACGGCCTGGGCGAGTCGCTGCTGACCTATGCGCTGTGCGTGGAGGAG
ATCGCGCGCGGCTGGATGAGCGTGTCCGGGGTGATCAACACCCACTTCATCGTGGCCTAC
ATGCTGATGAAGCACGGCACGGAGGAGCAGAAGCGCAAGTACCTGCCGAAGATGGCGACC
GGCGAGATCCGGGGTGCGTTCTCCATGTCGGAGCCCGGCCTGGGCTCCGACGTGTCGGCG
GTGAAGACCAAGGCCACCAAGACCGACGGCGGCTACACGATCGACGGCCAGAAGATGTGG
CTGACCAACGGCGGCACCTCCAACCTGGTCGCGGTCCTGGCGCGGACCGATGAGGGTGCG
GACTCGGTGTACAAGAACATGACGACGTTCCTGGTCGAGAAGGAGCCGGGCTTCGGGGAG
ACCGCGCCCGGGCTGACCATCCCGGGCAAGCTGGACAAGATGGGCTACAAGGGCGTGGAG
ACCACCGAGGCGGTCTTCGAGGGCCACCAGGTCTCCGACGACCAGGTCCTGGGCGGTGCT
CCGGGCCAGGGCTTCTACCAGATGATGGACGGCGTCGAGGTCGGCCGCGTCAACGTCGCG
GCCCGGGCCGTGGGCATCGCCAACCGCGCGTTCGAGCTGGCCATCGCCTACGCCCAGCAG
CGCGAGACCTTCGGCAAGCCGATCGCGCAGCACCAGGCGATCCTGTTCCGGCTCGCGGAG
ATGGCGACCAAGGTCGAGACCGCGCACGCGATGATGGTCAAGGCGGCCCGCCTCAAGGAC
CGCGGCGAGCGCAACGACGTCGAGGCCGGGATGGCCAAGATGGTGGCGGCGGAGTACTGC
AACGAGGTGGTCCAGGACTCCTTCCGGATCCACGGCGGCTACGGCTACTCCAAGGAGTAC
GAGATCGAGCGGCTGTACCGCGAGGCGGCGTTCATGCTGATCGGCGAGGGCACCTCGGAC
ATCCAGAAGATGATCATCGGCCGCTCACTGCTCAAGGACTACCAGCTGAAGGGCTGA
>taxon196162_01697
GTGACTCAGAGGGTAAGACCCGGTCTCACCACCGGGGCGGAGGCCCCTAGGCTCGCACGC
ATGGTCGCCACTGCAACTCCGGGCCACGACGTCTCCGCGCTGCACCCCGAGCTCCGCCCG
ATGTACGAGAAGGTCGTGAGCCGCAACCCCGGGGAGCGGGAGTTCCACCAGGCCGTCTTC
GAGGTGATGCAGAGCGTCGGCCCGATCGCCGAGGAGCGCTCGGACTACGCCCAGTGGTCG
ATCCTGCAGCGGATCTGCGAGCCCGAGCGCCAGATCATCTTCCGGGTGCCGTGGGTCGCC
GACGACGGCAAGGTCGAGATCAACCGGGGCTTCAGGGTGGAGTTCAACTCGGCCCTCGGC
CCCTTCAAGGGTGGCCTGCGCTTCCACCCGAGCGTGAACCTGTCGATCATCAAGTTCCTC
GGCTTCGAGCAGGTCTTCAAGAACGCCCTCACCGGCATGCCGATCGGCGGGGGCAAGGGT
GGCGCCGACTTCGACCCGAAGGGCCGCTCGGACGGCGAGGTGATGCGGTTCTGCCAGTCG
TTCATGACCGAGCTCTACCGGCACGTCGGTGAGTACACCGACGTGCCCGCGGGCGACATC
GGTGTCGGTGGGCGGGAGATCGGCTACCTGTTCGGGCAGTACAAGCGGATCACGAACCGG
TACGAGTCCGGCGTCATCACGGGCAAGGGCCTGACCTGGGGCGGGTCGCAGGTGCGCACC
GAGGCGACCGGCTACGGCACGGTCTTCTTCGTCGAGCAGATGCTGCAGGCCCGCGGCGAG
CACCTCGAGGGCAAGCGCGTGGTCGTCTCCGGTGCGGGCAACGTGGCCATCTACGCGGTC
GAGAAGGCGCAGGCCCTCGGCGCCGTCGTCGTCGCGGTGTCCGACTCGGGCGGGTACGTC
GTGGACGAGGCCGGCATCGACCTCGAGCTCCTCAAGGAGATCAAGGAGGTCGAGCGCGGA
CGCCTGACGGAGTACGTCGAGCGTCGGTCCGGGGCGACCCACGTCACGGATGGCTGCATC
TGGGACGTCCCCTGCGACATCGCGCTCCCGTGCGCCACCCAGAACGAGCTCGACGAGTCC
GCCGCGAAGACGCTCGCGGCGAACGGCGTGACGCTGGTGGCGGAGGGCGCGAACATGCCC
AGCACCCCGGCAGCCGTGCAGCTCTTCCAGGCGGCCGGGGTGCTCTTCGCGCCCGGCAAG
GCCTCGAACGCCGGCGGGGTCGCGACCAGTGCGCTGGAGATGCAGCAGAACGCCTCGCGC
GACTCCTGGCACTTCGACGAGACCGAGGCTCGGCTGCAGGAGATCATGAGCGAGATCCAC
GACACCTGCCTGGCGACCAGCGACCACTACGGCGCGCCCGGCAACTACGTCGTCGGCGCC
AACCTCGCCGGCTACGTCAGGGTGGCCGACGCGATGGTGGCCCTCGGCGTGATCTGA
>taxon196162_02743
ATGGACATCACCATTCACACCACGGCCCTCCCGCACGTCGACCCCGAGGAGTCGGTGACC
TTCTACCGAGACGTCCTCGGCTTCGAGGTCCGCAGCGACGTCGGGACCGGCACGATGCGG
TGGATCACCGTCGGCCCGGTGGGCCAGCCCGACACCTGCATCCTGCTGGCGCCGCCCGCC
GCGGACCCCGGCATCACCGAGGACGAGCGCCGGATGATCTCCGAGATGATGGCCAAGGGC
ACCTACGGCTGGATCCTGCTGGCGACCAAGGACCTCGACACCACGTTCGACCGGGTCCAG
GCCACCGACGCCGAGGTCGTCCAGGAGCCGACCCTGCAGCCGTACGGCGTGCGCGACTGC
GCGTTCCGCGACCCCGCGGGCAACCTGGTCCGCATCCAGCAGCTCGACTGA
>taxon196162_02939
ATGATCGTCGCGTTCAGCATCTCCCCGACCACCGGTGACGAGACCGGCGGCGTCTCCGAG
GCCGTGGCCGCCGCCGTCCGGGTGGTCCGCGAGTCCGGCCTGCCGCACGAGACCAACGCG
ATGTTCACCAACATCGAGGGGGAGTGGGACGAGGTGATGGCGGTGGTCAAGCGTGCCGTC
GACGTCGTCGCCGCGGTGTCCCCCCGGGTCGGGCTGGTGCTCAAGGCCGACATCCGGCCG
GGGTACGACGGGCAGCTCACCGCGAAGGTCGAGCGCGTCGAGCGACTGCTCGCGGACTGA
>taxon196162_03487
ATGGAGTTCTACGACGTCATCAACCGTCGTCGTGACACTCGCCGAGAGTTCACAGGTGAG
CCGTTGGCCGCCGAGGTGCTGGAGCGGCTGTTGTCGGCGGCTCACTGTGCCCCGAGTGTC
GGGATGAGCCAACCGTGGGATTTCGTCCTGGTCCGCTCGCCGGACACGCTCAGCGCGTTC
GCCGACCACGTCGCGCACGAGCGGGACACGTTCGCGGCGACGCTCAGCGGCGAGCGCGCC
GAGACGTTCTCGCGGATCAAGGTCGAAGGGATCCGCGACTCGCGGCTCGGGATCGTGGTC
GGCTACGACCCGACTCGCGGCGGGCCGAGGGTGCTCGGTCGGCATGCCATCGCCGACGCC
GGGCTCTACTCGGTGGTCTGCGCCATCCAGAACCTCTGGCTCGCCGCGACCGCCGAGGGC
CTCGGGGTGGGGTGGGTCAGTTTCTACCGCGAGGAGTTCTTGCGCGATCTCGTCGGCATG
CCGGAGCACGTACGGCCGGTAGCCTGGCTCTGCGTCGGCACCGTCTCGGAGCTACCGGAC
GTTCCTGACCTGGAGCGCTACGGCTGGCGGCACCGCTCGCCGTTGGCGAGTGCCCTGCAT
GAGGAGAGGTACGGCGTCAGCGCGTCAATGCCCACTGTGTGGCGGTACGTGCCGGAGTCC
ACCCGGTGA
>taxon196162_03570
ATGAGCGAGCCGACCGCCGAGCAGCCGATCCGGGTGCTGCTGGTCGACGACCAAGAGCTG
TTCCGCGAGGGCGTGCGGGTGATCGTGGACGCCCAGGAGGGCATGGGCGTCGTCGGGACC
GCGGCGGACGGGCTCGAGGCCGTCGCGCTGGTCGAGGAGCTCGAGCCGGACGTGGTGCTG
ATGGACATCCGGATGCCGGACATGGACGGTGTGGAGGCGACCCGGCAGATCTTCCTGCCC
GAGCGGGCCGCGCGCCGTCAGCGGCCGGTCCGGGTGGTGGTGCTCACGACCTTCAACCTC
GACGACCGGGCCGCGACCGCGATCCGCCACGGCGCCAGCGGCTTCCTGCTCAAGGGCACC
ACGCCGGTGATGCTCGCCGACGCGATCCGCACCGTGCACGCCGGCAACGCGGTGCTCGCG
CCCACCGACCTGACGACGCTGCTCGACGGCCGGCTCCGCTCCCAGGCGCCCCTGCCGCCG
GCGTACCTCACGCTCACCGACAAGGAGCGTGAGGTCTTCACCGCAGTGGCCCGCGGGCTG
TCCAACACCGAGATCGCCGGCCTGGTGTTCCTGAGCGAGTCGACCGTGAAGACCCACGTG
GGCGCGATCCTGCGCAAGCTCGGGCTGCGTGACCGGGTGCAGATCGTGGTCTTCGCCTAC
GAGCACGGACTCGTGGGCGAGCGCTCCTAG
>taxon196162_03662
GTGAGCTCTACCCCGTTGAAGGTCGCCGTCACCGGCGCCGCCGGCCAGATCGGCTACAGC
CTGCTGTTCCGTCTCGCGAGCGGGTCGCTGCTGGGCGACCGCCCGATCGAGCTGCGCCTG
CTGGAGATCACGCCGGCCCTCAAGGCGCTCGAAGGCGTCGTGATGGAGCTCGACGACTGC
GCGTTCCCGAACCTCGCCGGGGTCCAGATCGGCGACGACGCCGAGCAGATCTTCGACGGC
GTGAACCTCGCCCTGCTCGTCGGTGCGCGCCCGCGCGGCCCGGGCATGGAGCGCGGCGAC
CTGCTCTCGGCCAACGGCGCGATCTTCACCGCCCAGGGCAAGGCGCTGAACAAGGTGGCC
GCCGACGATGTCCGCATCGGCGTGACCGGCAACCCCGCCAACACCAACGCCTTGATCGCG
ATGACCAACGCCCCCGACATCCCCCAGGCCCGCTTCTCCGCGCTGACCCGCCTCGACCAC
AACCGGGCGATCTCGCAGCTGGCCGCCAAGACCGGCGCCGCGGTCACCGACATCAAGAAG
ATGACGATCTGGGGCAACCACTCCGCGACGCAGTACCCCGACGTCTTCCACGCCGAGATC
GGCGGCCGCAACGCCGCCGAGGTCGTCGGCGACCAGGACTGGATCGAGAGCACCTTCATC
CCGACCGTCGCCAAGCGCGGCGCGGCGATCATCGAGGCCCGCGGCTCGTCCTCGGCCGCG
TCGGCCGCCTCGGCGACCATCGACGCCGCCCGCGACTGGCTGTTCGGCAGCGCCGACGCC
GACTGGGTCTCGATGGCGGTGGTCTCCGACGGCTCGTACGGCGTCCCCGAGGGCCTGATC
TCCTCCTTCCCGGTCACCACCAAGGACGGCGACTGGGAGATCGTCCAGGGTCTCGAGATC
GACGACTTCTCGCGCGCCAAGATCGACGCCTCGACCGCCGAGCTCGCCGACGAGCGCGAG
GCCGTCAAGGAGCTGGGGCTGATCTGA
>taxon196162_03779
ATGGAGCTGGCCCGGCCGGACGGAACCCCGCTGCGCGTGCTCGTCGTCGACGACGAGGCG
AACATCGCCGAGCTGATCTCGATGGCGCTGCGCTACGAGGGCTGGCAGGTCCGGGCGGCG
CACACCGGCTCGAAGGCGGTGGCCGCGGCGAAGGAGTTCCGGCCCGACGCGGTGGTGCTC
GACATCATGCTCCCCGACTTCGACGGCCTGGAGGTGCTGCGCCGGATCCGCTCGACCGAC
CCCAGCGTGCCGGTCGTCTTCCTGACCGCCCGCGACGCGGTCGAGGACCGGGTCGCCGGG
CTCACCGCCGGTGGCGACGACTACGTGACCAAGCCGTTCTCGCTCGAGGAGCTGGTCGCC
CGGCTGCGGGGCCTGATGCGACGCGCCGGGGCCCAGCAGGCGACCGCGTCGTCGACGCTG
GTCGTCGGCGACCTCGAGCTCGACGAGGACAGCCGTGAGGTCTTCCGGGCCGGCCGGGAG
GTGACCCTGACCGCGACCGAGTTCGAGCTGCTCCGCTTCCTGATGCGCAACCCGCGCCGG
GTGCTGAGCAAGGCCCAGATCCTGGACCGGGTCTGGAACTACGACTTCGGCGGCCAGGCG
AACGTCGTCGAGCTCTACATCTCCTACCTGCGCAAGAAGATCGACGCCGGCCACGAGCCG
ATGATCCACACCATGCGTGGCGCGGGCTACGTGCTGAAGCCCGCGACATGA
>taxon196162_04136
GTGACCCGCGTACTCGTCGTCGAGGACGAAGAGAGCTACAGCGACGCTCTCGCCTACATG
CTGCGCAAGGAGGGGTACGAGGTCGCCATCGCCGCCAACGGCAACGACGCCCTCACCGAG
TTCGACCGCAACGGCGCCGACATCGTGCTGCTCGACCTGATGCTCCCGGGGCTGCCCGGC
ACCGAGGTATGCCGCCAGATCCGGCAGACCTCGAGCGTGCCGGTGATCATGGTCAGCGCC
AAGGACGACGAGGTCGACAAGGTCGTCGGCCTCGAGCTGGGCGCCGACGACTACGTCACC
AAGCCGTACTCGCCACGCGAGCTGGTGGCCCGGATCCGCGCCGTGCTCCGCCGCGGGCAG
GAGCCCGACCTCGCCCCGCCGACCCTCGAGGCCGGCCCGGTCCGGATGGACGTCGAGCGG
CACGTGGTGACCGTGGACGGCCAGGCCCAGCGGCTGCCGCTCAAGGAGTTCGAGCTGCTG
GAGATGTTCCTGCGCAACCCCGGCCGGGTGCTCACCCGCGGCCAGCTCATCGACCGGGTC
TGGGGCTCCGACTACGTCGGCGACACCAAGACCCTCGACGTCCACGTCAAGCGGCTGCGC
GCCAAGATCGAGCCCGACCCCGGCGAGCCGAGGTACCTGGTCACCGTCCGCGGCCTGGGC
TACAAGTTCGACGTCTGA
>taxon196162_04363
ATGGCTCAGGGCACTGTTAAGTGGTTCAACGCGGAGAAGGGCTTCGGCTTCATCGCGCAG
GAGGACGGCGGCGACGACGTCTTCGTGCACTACTCGGCGATCCAGACCCAGGGTTACAAG
TCCCTGGACGAGAACCAGAAGGTCGAGTTCGACGTCACCCAGGGCCCGAAGGGCCCGCAG
GCGGAGAACGTTCGCCCGATCTGA
>taxon196162_04397
ATGGCGTACGTGATCGGCGAGCCGTGCATCGATGTGCAGGACCGGGCGTGCGTGGACGAG
TGCCCGGTGGACTGCATCTACGAGGGCGCGCGCTCGCTCTACATCCAGCCCGACGAGTGC
GTCGACTGCGGCGCCTGCGAGCCGGTCTGCCCGGTCGAGGCGATCTACTACGAGGACGAC
TTGCCCGCCGAGCTCCAGCCCTACCAGGATGACAACGCGCGGTTCTTCGCCGAGGTGCTG
CCCGGACGCGACCGGCCGATCGGCTCGCCGGGAGGCGCCGCCAAGCTGGGCGCCTTCGGC
GTCGACACCGAGCTGGTGGCCGCCCGGCCGCCGCGAGAGGGCTGA
>taxon196162_04644
ATGGCGGGCATGTCCCTGCCCACGCCCACCCTGCACACCGATCGCGTGCTCCTGCGGCCG
TTCGACGACGGCGACGCGGACGCCCTCTACGCCCTGCACAGCGACGCCCGGGTGCTGCGC
TACTGGGACTCGCCGCCGTGGACCGAGCGGGGCCGGGCCGAGCGCTTCATCGCGACCTGC
CGGCAGCTGGCGGAGGAGGGCAGCGGGGCGCGACCCGCGATCGAGCGGCGCTCCGACGGG
GTCTTCCTCGGCTGGTGCGGCCTGACCCGGTGGAACCCGGACCACCGCACCGCCGCGCTC
GGCTACTGCCTCCGGGAGGCGGCCTGGGGCCACGGCTACGCCACCGAGGCCGCCGCCGCC
CTGCTGCGGTGGGCCTTCGACACCCTCGACCTCAACCGGGTCCAGGCCGAGGCCGACACC
CGCAACGCGGCCTCCGCCCGGGTCCTGGAGAAGCTCGGCTTCCGACGGGAGGGCACGCTG
CGGGAGGACTGCGTCGTGAACGGCGAGGTGTCGGACTCGTGGGTCTACGGCCTGCTCCGG
CGGGAGTGGACCGGCGCCACCGGGGCATGA
>taxon196162_04779
ATGGGTTCGGTTCGAGTAGCAATCGTGGGAGTCGGCAACTGCGCCTCCTCCCTGGTCCAG
GGTGTGCACTACTACCGGGACGCCGACCCGACGGGAACGGTGCCCGGGCTGATGCACGTG
ACCTTCGGCGAGTACCACGTCAAGGACGTGGAGTTCGTCGCGGCGTTCGACGTCGACGAC
AAGAAGGTCGGCAAGGACCTCTCCGAGGCGATCAACGCCTCCGAGAACAACACCATCAAG
ATCGCCGAGGTCCCCACGCTCGGCATCGACGTCCAGCGCGGTCACACCCTCGACGGCCTC
GGCAAGTACTACCGCCAGACCATCGAGGAGTCGGCCGCCGAGCCGGTCGACGTGGTCCGG
GTCCTCAAGGACACCCAGGCCGACGTGCTCGTCTCCTACCTCCCGGTGGGCTCCGAGGAG
GCCGACAAGTTCTACGCCCAGTGCGCGATCGACGCCGGCGTGGCCTTCGTCAACGCCCTC
CCCGTCTTCATCGCCTCCGACCCGGTCTGGGCCAAGAAGTTCGAGGACGCCGGCGTCCCG
ATCGTCGGTGACGACATCAAGTCGCAGGTGGGCGCCACCATCACCCACCGCGTGATCGCG
AAGCTCTTCGAGGACCGCGGCGTCGCGCTGGACCGCACCTACCAGCTCAACGTCGGCGGC
AACATGGACTTCAAGAACATGCTCGAGCGCGAGCGCCTGGAGTCCAAGAAGGTCTCCAAG
ACCCAGTCCGTGACGTCCAACCTCAAGGGCGAGCTGGCCGGCAAGGTCGCCGACCGCAAC
GTGCACATCGGCCCGTCGGACTACGTCCAGTGGCTCGACGACCGCAAGTGGGCCTACGTC
CGCCTCGAGGGTCGCGCGTTCGGTGACGTGCCGCTGAACATGGAGTACAAGCTCGAGGTC
TGGGACTCCCCGAACTCGGCCGGCATCATCATCGACGCGATCCGCGCCGCGAAGATCGCC
AAGGACCGTGGCCTCGGCGGCCCGATCATCTCGGCGTCGTCGTACCTGATGAAGTCCCCG
CCGGTGCAGCTCCCCGACGACGAGGGTCGCCGCCGCGTCGAGGCCTTCATCAAGGGCGAA
GAGTGA
>taxon196164_00539
ATGTCCACCATTCATTTCACCGATACCACCGGCGAGACCCGCACCATCAACGCCAACGTG
GGCGACTCCGTGATGGAGACCGCCGTGCGCAACGGTGTGCCGGGCATCGTCGCCGAATGC
GGCGGTTCCCTGTCCTGCGCCACGTGCCATGTCTTCGTCGACCCGGCCGACTTCGAGACG
CTGCCGCCGATGGAGGAGATGGAGGACGAGATGCTCTGGGGCGCCGCCGTGGACCGCGAG
GACTGTTCGCGCCTGTCCTGCCAGATCCCGGTCACCGAGGGCATGGACCTGCACGTGACC
ACACCAGAGACCCAGGTCTAG
>taxon196164_00540
ATGTCTAACCCGACCCCCGAGACCGGTTCCCACGGTTCCCACGCTCCCCGCACAGTACTG
ATCACCGGTGCTGCCGGTGGCCTGGGACGCGCCTTCGCCGAAGGGTTCGCCGCAGCGGGC
GACCGCGTCGCGGTGGCCGATATCAACCTGGCCGGCGCGCAGGAGACCGCGGAGCTGCTC
ACCACCTCCGGCGCACAGGCGAAGGCCTTCCAGGTGGATGTCACCTCCCCGGAATCCACC
GAGGCCCTGGCCGCGGCGGTCGCGGAGTTCGGCGGCGGGACGATCGACGTGGTGGTCAAC
AACGCCGCGATCTACGCCACCGTCACCCGCTCCCCCCTTGAGGAGATCGACCCGGCGGAA
TGGGATCTGGTCATGGGGGTCAACCTCAAGGGCCCCTGGTTGGTCACCCGCGCGGTCAGC
CCGCACCTGTCGGAGAATGCCCGGATTGTCAATCTCTCCTCAGCCACCGTGATGTCCGGG
TCCGCGCAGTGGGCGCATTACGTCGCCTCCAAGGGCGGGGTCATCGCCCTGACCCGGGTG
ATGGCCAAGGAACTGGGTACCCGCGGCATCACCGTCAACGCAGTGGCCCCCGGTTTCACC
CTCACAGAGGCCAGCCTCAACCTGATGGATGATGCCGCCACCTACGGCGTGGACCGCGGT
TCCATCAAACGCGCCAGCCAGCCCGAGGACATTGTCGGCGCGACCCTCTTCCTCGCCTCA
CCCCAGGCCGGGTACATCACCGGCCAGACCCTGGTCGTCGACGGCGGCCGCCAGTTCATC
TAA
>taxon196164_00541
ATGGGCAACAAGTCCTTCCGCAAGCCATCCGATCTTCCGGTACCCGCAGGTGCCGAGGGC
TGGGAATCGATCTACCCGTACTACCTGGTGTTCCAGGACAAGCTGATGGAGCAGGAGAAC
GAGAAGTTCTGGTTCTGCGACTCGCAGCACTGGCCGACAGTGTTCAAGCCGTTTGAGACC
[truncated: 16,799,248 more chars]
